# Supplementary material for: Expanding the RpoS/σS-Network by RNA Sequencing and Identification of σS-Controlled Small RNAs in Salmonella
Source: PLoS One. 2014 May 8;9(5):e96918. doi: 10.1371/journal.pone.0096918 (PMC4014581; doi:10.1371/journal.pone.0096918)
Supplement: Table S3 — Coordinates in the ATCC14028 genome of the sRNAs annotated in SL1344. (XLS) [file pone.0096918.s005.xls]

## Sheet:  sRNA coordinates in ATCC14028
Table S3
Expression in SL1344 of some of these sRNAs was validated in Northern experiments (Kröger et al.2012). Additional references are given in Kröger et al.2012
sRNA Name	Alternate Name	coordinates in ATCC14028		Strand	Length (nt)
STnc890		14720	14783	+	64
STnc1010		41629	41708	+	80
Stnc1020		74844	74921	+	78
STnc470		95362	95450	-	89
SroA	tpe79	127422	127511	-	90
SgrS	RyaA	129286	129517	+	232
sRNA1		258434	258499	+	66
IsrA		340023	340445	+	423
STnc1510		237799	237895	+	97
t44		254835	254973	+	139
STnc920		259825	259873	+	49
STnc1060		467925	467990	-	66
SraA	psrA/t15	506077	506132	-	56
STnc930		515691	515785	+	95
4.5S	ffs	525118	525233	+	116
ChiX	SroB, MicM, RybC	556656	556772	+	117
STnc950		570229	570280	+	52
STnc480	STnc970	588553	588620	-	68
STnc070		670848	670999	+	152
sRNA10		680323	680422	-	100
SroC		729258	729410	-	153
sRNA9		757463	757522	-	60
RybD		808431	808515	+	85
RybA		903092	903188	-	97
STnc1200		926560	926629	-	70
RybB	p25	943606	943684	-	79
STnc490		983414	983503	-	90
IsrB-2		1062532	1062625	-	94
IsrB-1	IS092	2824662	2824756	+	95
STnc1080		1064537	1064598	-	62
STnc500		1174583	1174663	-	81
STnc840		1226265	1226337	+	73
SraB	pke2	1233291	1233399	+	109
STnc850		1254619	1254694	+	76
IsrC	IS102	1339120	1339407	+	288
STnc150		1335643	1335799	-	157
STnc520		1343712	1343796	-	85
STnc1210		1346078	1346136	+	59
IsrD		1355713	1355763	-	51
RyhB-2	IsrE, RfrB	1362850	1362947	-	98	Padalon-Brauch et al.2008
STnc1480		1369997	1370391	+	395
STnc1640		1399006	1399093	+	88
STnc2010		1406955	1407082	+	128
STnc540		1429394	1429487	+	94
RprA	IS083	1454806	1454914	-	109
RydB	tpe7, IS082	1460402	1460495	+	94
STnc1220		1501842	1501914	-	73
STnc730		1515480	1515569	-	90
ynhF	STnc550	1519178	1519364	+	187
MgrR	STnc560	1603870	1603968	+	99
IsrF		1639848	1640137	-	290
STnc570	yneM ORF	1603700	1604389	-	690	190 in Northern experiments (ref in Kröger et al)
STnc2170		1606793	1606861	-	69
STnc1110		1696589	1696782	+	194
RyjB	STnc1120	1715314	1715406	-	93
RydC	IS067	1739650	1739715	+	66
MicC	IS063, tke8	1755655	1755763	-	109
STnc580	FnrS	1759908	1760029	-	122
STnc2030		1838509	1838561	+	53
STnc1270		1843204	1843527	-	324
STnc2040		1873188	1873250	-	63
STnc1130		1967452	1967592	-	141
SraC	RyeA	1979380	1979690	+	311
SdsR	RyeB, tpke79	1979458	1979560	-	103
STnc1690		1985292	1985383	+	92
STnc200		1990967	1991081	-	115
RyeF		2012350	2012656	-	307
DsrA		2080053	2080139	-	87
RseX		2088580	2088674	+	95
STnc1280		2093821	2093893	+	73
STnc1290	"orf"	2124637	2124824	-	188
STnc1300		2125107	2125245	+	139
STnc1650		2186796	2186939	+	144
STnc700		2200939	2201117	+	179
RyeC	tp11, SibA	2265460	2265597	+	138
STnc1150		2276816	2276971	+	156
CyaR	RyeE	2282684	2282769	+	86
STnc740		2294120	2294203	-	84
STnc1330		2322111	2322325	+	215
STnc1340		2373793	2373874	-	82
STnc1540		2374879	2374974	-	96
IsrG		2396285	2396566	+	282
MicF		2418466	2418558	+	93
IsrH-1		2445856	2446306	-	451
IsrH-2		2445856	2446135	-	280
STnc1550		2491501	2491642	+	142
STnc1560		2502911	2503019	+	109
ypfM	STnc250	2648347	2648573	-	227
STnc2070		2726305	2726403	-	99
RyfA	tp1, PAIR3	2726487	2726780	+	294
GlmY	tke1, SroF	2759217	2759400	-	184
STnc1380		2783476	2783543	-	68
IsrI		2812865	2813112	-	248
STnc2080		2813257	2813365	-	109
IsrJ		2813493	2813564	-	72
STnc1160		2814219	2814298	-	80
IsrK		2814327	2814403	-	77
STnc1390		1294132	1294195	-	64
STnc1400		1290839	1290948	-	110
STnc2090		2861810	2861968	+	159
sRNA3		2862008	2862149	+	142
IsrL		2892973	2893317	-	345
IsrM		2925275	2925603	+	329
IsrN		2927160	2927302	+	143
MicA	SraD	2987088	2987161	+	74
STnc1410		3046491	3046609	+	119
InvR	STnc270	3065161	3065247	+	87
CsrB		3136507	3136869	-	363
GcvB	IS145	3155126	3155326	+	201
OmrA	RygB	3189931	3190017	-	87
OmrB	t59, RygA, SraE	3190132	3190217	-	86
STnc290		3214058	3214136	-	79
IsrO		3217519	3217719	+	201
SsrS	6S	3241013	3241419	+	407
RygC	t27, SibC	3242088	3242232	+	145
STnc750	sRNA8	3259604	3259692	-	89
sRNA7		3293368	3293544	-	177
STnc1170		3309979	3310070	-	92
STnc1420		3380529	3380679	+	151
RygD	tp8, SibD, C0730	3380548	3380692	-	145
SraF	tpk1, IS160, PRE-element	3410322	3410509	+	188
SraG		3464621	3464791	-	171
STnc1660		3481604	3481726	-	123
ArcZ	SraH, RyhA	3504279	3504396	+	118
STnc1670		3586170	3586272	+	103
STnc1580		3625630	3625704	+	75
STnc1590		3625623	3625800	-	178
RyhB-1	SraI, IS176, RfrA	3729100	3729195	-	96	Padalon-Brauch et al.2008
STnc760		3677351	3677493	-	143
STnc770	sRNA6	3770556	3770708	-	153
STnc350		3775071	3775232	-	162
STnc710		3822037	3822103	+	67
STnc780		3851041	3851368	-	328
IstR-1,2		4011708	4011839	-	132
STnc400		4064838	4064911	+	74
GlmZ	k19, RyiA, SraJ	4155338	4155545	+	208
STnc790		4201631	4201826	-	196
Spf	Spot42	4222650	4222759	+	110
CsrC	SraK, RyiB, tpk2	4223741	4223984	+	244
STnc800		4228908	4229181	-	274
STnc870		4284686	4284743	+	58
IsrP		4320304	4320451	+	148
STnc1600		4348763	4348833	+	71
OxyS		4356452	4356570	-	119
STnc1460		4396060	4396299	-	240
STnc810		4460123	4460185	-	63
STnc2130		4468027	4468117	+	91
STnc880		4478995	4479073	+	79
SraL	RyjA	4518412	4518552	-	141
STnc630		4546063	4546222	+	160
STnc1180		4552133	4552227	-	95
STnc440		4572735	4572815	+	81
STnc2160		4675885	4675948	-	64
IsrQ		4775824	4775991	+	168
STnc1470		4790207	4790281	+	75
references
Kröger C, Dillon SC, Cameron AD, Papenfort K, Sivasankaran SK, et al. (2012) The transcriptional landscape and small RNAs of Salmonella enterica serovar Typhimurium. Proc Natl Acad Sci U S A 109:E1277-E1286.
Padalon-Brauch G, Hershberg R, Elgrably-Weiss M, Baruch K, Rosenshine I, et al. (2008) Small RNAs encoded within genetic islands of Salmonella typhimurium show host-induced expression and role in virulence. Nucleic Acids Res 36:1913–1927.
