# Supplementary material for: Expanding the RpoS/σS-Network by RNA Sequencing and Identification of σS-Controlled Small RNAs in Salmonella
Source: PLoS One. 2014 May 8;9(5):e96918. doi: 10.1371/journal.pone.0096918 (PMC4014581; doi:10.1371/journal.pone.0096918)
Supplement: Dataset S1 — Differential gene expression in wild-type and ΔrpoS strains. (XLS) [file pone.0096918.s006.xls]

## Sheet: ALL.xls
Dataset S1
Id	Name	Gene	WT1	WT2	WT3	deltarpoS1	deltarpoS2	deltarpoS3	WT.norm	deltarpoS.norm	FC.deltarpoS.WT	log2FC.deltarpoS.WT	adjpBH.deltarpoS.WT
STM14_0001	thrL	STM0001	27	20	15	57	32	63	21	60	2.92	1.54	0.0118
STM14_0002	thrA	STM0002	25	59	40	50	75	63	36	69	1.92	0.945	0.116
STM14_0003	thrB	STM0003	13	34	16	13	32	18	18	22	1.25	0.324	0.838
STM14_0004	thrC	STM0004	43	69	56	27	43	24	51	34	0.676	-0.566	0.522
STM14_0005	yaaA	STM0005	31	59	34	40	45	42	36	48	1.31	0.389	0.75
STM14_0006	yaaJ	STM0006	23	28	20	26	33	22	22	30	1.37	0.451	0.619
STM14_0007	talB	STM0007	270	467	236	335	502	315	288	423	1.47	0.554	0.349
STM14_0008	mogA	STM0008	97	260	141	48	106	89	141	87	0.616	-0.699	0.227
STM14_0009	yaaH	STM0009	1	3	4	4	2	2	2	3	1.37	0.455	1
STM14_0010	htgA	STM0010	3	3	2	0	0	1	3	0	0.145	-2.79	0.456
STM14_0011	yaaI	STM0011	1	0	0	0	2	1	0	1	2.25	1.17	0.86
STM14_0012	STM14_0012	NA	0	1	0	0	0	1	0	0	1.79	0.843	1
STM14_0013	dnaK	STM0012	979	2094	1060	1445	1456	1815	1195	1785	1.49	0.58	0.404
STM14_0014	dnaJ	STM0013	94	157	94	115	150	141	103	151	1.46	0.549	0.394
STM14_0016	STM14_0016	STM0014	0	6	1	0	0	1	2	0	0.236	-2.08	0.701
STM14_0017	STM14_0017	STM0015	0	3	0	0	0	1	1	0	0.598	-0.742	1
STM14_0018	STM14_0018	STM0016	0	0	0	1	1	0	0	1	Inf	Inf	0.788
STM14_0019	STM14_0019	STM0017	3	4	0	4	0	0	2	2	0.909	-0.138	1
STM14_0020	STM14_0020	NA	0	1	0	0	0	1	0	0	1.79	0.843	1
STM14_0021	STM14_0021	NA	0	0	1	0	0	1	0	0	1.12	0.166	1
STM14_0022	STM14_0022	STM0018	24	53	24	26	7	18	29	21	0.727	-0.459	0.635
STM14_0023	STM14_0023	STM0019	3	13	5	4	8	5	6	6	1.09	0.126	1
STM14_0024	STM14_0024	NA	1	0	0	2	1	2	0	2	4.67	2.22	0.588
STM14_0025	STM14_0025	STM0020	0	2	1	1	2	1	1	1	1.94	0.954	1
STM14_0026	STM14_0026	NA	0	0	0	0	0	0	0	0	NaN	NaN	NA
STM14_0027	STM14_0027	NA	1	0	0	0	0	0	0	0	0	-Inf	1
STM14_0028	bcfA	STM0021	5	10	5	1	0	0	6	0	0.0818	-3.61	0.0388
STM14_0029	bcfB	STM0022	1	1	2	1	0	0	1	0	0.37	-1.44	0.91
STM14_0030	bcfC	STM0023	3	4	3	0	1	1	3	1	0.215	-2.22	0.495
STM14_0031	bcfD	STM0024	4	5	2	2	1	1	3	2	0.477	-1.07	0.735
STM14_0032	bcfE	STM0025	1	0	0	0	0	0	0	0	0	-Inf	1
STM14_0033	bcfF	STM0026	1	0	1	2	0	0	1	1	1.26	0.338	1
STM14_0034	bcfG	STM0027	0	1	1	0	1	1	1	1	1.24	0.311	1
STM14_0035	bcfH	STM0028	1	2	1	5	0	4	1	4	3.31	1.73	0.673
STM14_0036	STM14_0036	NA	29	53	23	62	19	35	31	48	1.56	0.642	0.859
STM14_0037	STM14_0037	STM0029	0	2	2	0	0	1	1	0	0.345	-1.54	0.907
STM14_0038	STM14_0038	STM0030	3	2	1	3	0	1	2	2	0.892	-0.164	1
STM14_0041	STM14_0041	STM0032	1	18	5	8	8	10	6	10	1.71	0.772	0.842
STM14_0042	STM14_0042	STM0033	8	11	6	9	8	16	8	13	1.64	0.716	0.57
STM14_0043	STM14_0043	STM0034	3	4	2	1	2	3	3	2	0.788	-0.343	1
STM14_0044	STM14_0044	STM0035	12	22	12	17	15	14	14	18	1.3	0.381	0.887
STM14_0045	STM14_0045	STM0036	1	10	6	4	8	0	4	4	0.956	-0.0649	1
STM14_0046	STM14_0046	STM0037	2	0	0	1	1	2	1	2	1.78	0.828	0.907
STM14_0047	STM14_0047	STM0038	29	30	20	7	5	8	25	8	0.309	-1.69	0.0281
STM14_0048	nhaA	STM0039	74	124	88	8	9	11	86	11	0.122	-3.03	8.42e-09
STM14_0049	nhaR	STM0040	21	20	28	9	7	9	22	10	0.435	-1.2	0.151
STM14_0050	STM14_0050	STM0041	7	19	10	5	11	9	10	9	0.879	-0.186	1
STM14_0051	STM14_0051	STM0042	1	2	5	1	0	0	2	0	0.192	-2.38	0.452
STM14_0052	rpsT	STM0043	127	200	239	77	132	115	174	118	0.679	-0.558	0.462
STM14_0053	yaaY	STM0044	1	0	1	0	1	0	1	0	0.39	-1.36	1
STM14_0054	ribF	STM0045	37	119	50	27	70	46	57	50	0.89	-0.167	0.93
STM14_0055	ileS	STM0046	239	630	393	199	465	273	360	332	0.922	-0.117	1
STM14_0056	lspA	STM0047	41	73	58	43	64	46	51	56	1.09	0.128	0.98
STM14_0057	STM14_0057	NA	7	31	23	8	20	19	17	17	0.988	-0.0179	1
STM14_0058	slpA	STM0048	21	23	21	2	16	16	21	12	0.562	-0.83	0.57
STM14_0059	ispH	STM0049	21	55	41	26	49	27	34	37	1.09	0.125	1
STM14_0060	STM14_0060	STM0050	9	9	10	8	18	8	9	12	1.35	0.428	0.673
STM14_0061	rihC	STM0051	9	22	13	14	22	11	13	17	1.36	0.446	0.784
STM14_0062	STM14_0062	STM0052	3	5	2	2	6	3	3	4	1.29	0.37	0.965
STM14_0063	STM14_0063	STM0053	7	17	5	5	5	3	8	5	0.611	-0.71	0.595
STM14_0064	STM14_0064	STM0054	1	4	3	1	2	1	2	1	0.642	-0.64	0.978
STM14_0065	STM14_0065	STM3352	0	3	1	0	2	1	1	1	1.01	0.0175	1
STM14_0067	STM14_0067	STM0057	1	1	0	1	0	1	1	1	1.34	0.423	1
STM14_0069	citC2	STM0058	0	0	0	0	1	1	0	1	Inf	Inf	0.817
STM14_0070	citD2	STM0059	0	0	0	1	0	1	0	1	Inf	Inf	0.88
STM14_0071	citE2	STM0060	0	1	0	0	0	0	0	0	0	-Inf	1
STM14_0072	citF2	STM0061	0	3	1	0	1	2	1	1	1.09	0.126	1
STM14_0073	citX2	STM0062	0	0	1	0	1	0	0	0	0.894	-0.161	1
STM14_0074	citG2	STM0063	2	2	0	2	4	0	1	2	1.69	0.756	0.925
STM14_0075	dapB	STM0064	10	21	12	9	11	12	13	12	0.955	-0.0664	1
STM14_0076	STM14_0076	NA	7	19	18	1	0	3	13	2	0.124	-3.02	0.00341
STM14_0077	carA	STM0066	15	42	33	55	54	37	26	56	2.15	1.11	0.152
STM14_0078	carB	STM0067	23	26	15	40	41	34	20	44	2.18	1.12	0.0599
STM14_0079	STM14_0079	NA	19	23	20	15	15	33	19	24	1.22	0.292	0.871
STM14_0080	tnpA_1	STM4311	84	222	138	47	119	89	127	90	0.712	-0.49	0.512
STM14_0081	caiF	STM0068	1	3	1	2	1	2	1	2	1.45	0.534	1
STM14_0082	caiE	STM0069	0	1	1	1	2	0	1	1	1.99	0.994	1
STM14_0083	caiD	STM0070	0	2	1	2	1	1	1	2	2.18	1.13	1
STM14_0084	caiC	STM0071	6	20	9	6	10	2	10	7	0.679	-0.557	0.704
STM14_0085	caiB	STM0072	2	7	3	5	11	3	3	7	2.05	1.04	0.522
STM14_0086	STM14_0086	NA	0	0	0	3	0	1	0	2	Inf	Inf	0.624
STM14_0087	caiA	STM0073	2	11	8	5	11	12	6	10	1.75	0.807	0.598
STM14_0088	caiT	STM0074	0	1	0	0	1	0	0	0	1.43	0.517	1
STM14_0090	fixA	STM0075	0	0	0	2	3	2	0	3	Inf	Inf	0.149
STM14_0091	fixB	STM0076	1	2	0	0	0	0	1	0	0	-Inf	0.794
STM14_0092	fixC	STM0077	1	2	1	0	1	0	1	0	0.253	-1.99	0.912
STM14_0093	fixX	STM0078	0	0	0	0	0	0	0	0	NaN	NaN	NA
STM14_0094	yaaU	STM0079	4	5	2	5	11	6	3	8	2.31	1.21	0.306
STM14_0095	STM14_0095	STM0080	17	27	7	0	0	0	15	0	0	-Inf	0.00051
STM14_0096	STM14_0096	STM0081	19	54	14	21	33	30	24	31	1.29	0.372	0.868
STM14_0097	STM14_0097	NA	6	15	7	30	10	24	8	26	3.29	1.72	0.101
STM14_0098	STM14_0098	STM0082	21	75	38	30	23	44	37	37	1.01	0.0174	0.997
STM14_0099	STM14_0099	STM0083	0	0	0	0	0	0	0	0	NaN	NaN	NA
STM14_0100	STM14_0100	STM0084	143	367	246	218	113	122	217	182	0.839	-0.254	0.832
STM14_0101	STM14_0101	NA	0	0	0	0	0	0	0	0	NaN	NaN	NA
STM14_0102	STM14_0102	NA	2	2	4	2	1	0	3	1	0.484	-1.05	0.832
STM14_0103	yabF	STM0085	42	40	24	0	1	0	34	0	0.00866	-6.85	0.000208
STM14_0104	kefC	STM0086	78	197	128	4	9	11	116	9	0.0744	-3.75	8.33e-13
STM14_0105	STM14_0105	NA	0	1	0	0	1	1	0	1	3.22	1.69	1
STM14_0106	folA	STM0087	78	95	58	36	27	25	72	34	0.478	-1.06	0.0921
STM14_0107	apaH	STM0088	75	112	97	3	20	16	87	13	0.152	-2.72	7.21e-07
STM14_0108	apaG	STM0089	6	14	11	1	1	2	9	2	0.167	-2.58	0.0326
STM14_0109	ksgA	STM0090	76	171	108	17	56	21	103	32	0.314	-1.67	0.00134
STM14_0110	pdxA_1	STM0091	48	66	35	44	83	38	45	59	1.31	0.385	0.576
STM14_0111	surA	STM0092	116	255	140	109	227	135	148	168	1.14	0.19	0.881
STM14_0112	imp	STM0093	433	1230	643	238	645	338	648	428	0.66	-0.6	0.316
STM14_0113	STM14_0113	NA	37	37	17	9	12	10	29	12	0.398	-1.33	0.267
STM14_0114	djlA	STM0094	25	60	39	30	41	35	36	39	1.1	0.134	1
STM14_0115	rluA	STM0095	1	1	3	2	3	10	2	6	3.42	1.77	0.304
STM14_0116	hepA	STM0096	22	44	54	13	26	18	36	20	0.567	-0.82	0.319
STM14_0117	polB	STM0097	34	85	44	23	42	37	46	37	0.797	-0.328	0.749
STM14_0118	STM14_0118	STM0098	1	5	2	2	7	3	2	4	1.95	0.964	0.707
STM14_0119	STM14_0119	STM0100	3	16	9	8	4	9	8	8	1.1	0.143	1
STM14_0120	araD	STM0101	8	6	5	6	8	9	6	9	1.36	0.443	0.773
STM14_0121	araA	STM0102	5	16	11	0	2	1	9	1	0.106	-3.24	0.0116
STM14_0122	araB	STM0103	2	7	5	1	0	0	4	0	0.121	-3.05	0.128
STM14_0123	araC	STM0104	45	56	57	29	66	39	49	48	0.964	-0.0524	1
STM14_0124	yabI	STM0105	34	80	30	12	21	15	41	17	0.428	-1.23	0.0446
STM14_0125	thiQ	STM0106	0	2	0	1	1	4	0	2	5.46	2.45	0.6
STM14_0126	thiP	STM0107	6	1	6	4	6	3	5	5	1.01	0.015	1
STM14_0127	tbpA	STM0108	8	7	3	5	6	4	6	6	0.965	-0.0509	1
STM14_0128	STM14_0128	NA	483	244	495	157	198	182	418	200	0.479	-1.06	0.444
STM14_0129	yabN	STM0109	39	98	53	48	52	53	54	58	1.07	0.0919	1
STM14_0130	STM14_0130	NA	0	3	5	8	5	2	2	6	2.66	1.41	0.696
STM14_0131	leuD	STM0110	1	0	3	1	4	3	1	3	1.96	0.967	0.659
STM14_0132	leuC	STM0111	3	10	5	8	17	6	5	11	2.22	1.15	0.302
STM14_0133	leuB	STM0112	3	6	1	5	5	12	3	8	2.92	1.55	0.228
STM14_0134	leuA	STM0113	4	13	5	16	27	17	6	22	3.63	1.86	0.0125
STM14_0135	leuL	STM0114	222	171	183	373	347	523	190	472	2.49	1.32	0.00941
STM14_0136	STM14_0136	NA	1	0	0	1	0	0	0	0	1.12	0.165	1
STM14_0137	STM14_0137	NA	0	2	1	1	4	6	1	4	5.22	2.39	0.211
STM14_0138	leuO	STM0115	2	2	0	3	1	3	1	3	2.24	1.17	0.767
STM14_0139	ilvI	STM0116	20	43	32	13	48	29	28	31	1.11	0.155	0.893
STM14_0140	ilvH	STM0117	22	55	39	6	19	22	33	17	0.495	-1.02	0.17
STM14_0141	STM14_0141	NA	1	8	9	9	27	9	5	16	3.09	1.63	0.419
STM14_0142	fruR	STM0118	22	49	37	47	83	58	32	68	2.16	1.11	0.0437
STM14_0144	STM14_0144	NA	0	0	3	0	1	0	1	0	0.298	-1.75	1
STM14_0145	yabB	STM0119	203	672	348	74	181	117	339	132	0.389	-1.36	0.00211
STM14_0146	mraW	STM0120	215	370	357	36	109	96	285	85	0.297	-1.75	0.00019
STM14_0147	ftsL	STM0121	93	130	137	20	39	52	111	40	0.361	-1.47	0.00512
STM14_0148	ftsI	STM0122	88	166	196	71	142	143	136	128	0.944	-0.0833	1
STM14_0149	murE	STM0123	30	87	58	24	47	32	50	37	0.746	-0.424	0.625
STM14_0150	murF	STM0124	20	39	17	16	21	13	22	19	0.841	-0.25	0.886
STM14_0151	mraY	STM0125	18	61	41	19	57	38	34	40	1.18	0.242	0.864
STM14_0152	murD	STM0126	21	43	39	18	48	28	31	33	1.08	0.11	0.948
STM14_0153	ftsW	STM0127	9	23	22	11	35	32	16	27	1.73	0.792	0.256
STM14_0154	murG	STM0128	5	16	12	14	12	10	9	14	1.48	0.569	0.794
STM14_0155	murC	STM0129	13	28	28	15	36	13	20	23	1.1	0.137	0.947
STM14_0156	ddl_2	STM0130	31	55	49	26	60	52	41	49	1.21	0.278	0.738
STM14_0157	ftsQ	STM0131	22	71	60	20	54	33	44	38	0.861	-0.217	0.947
STM14_0158	ftsA	STM0132	94	222	163	95	186	117	139	143	1.03	0.0403	1
STM14_0159	ftsZ	STM0133	160	581	502	147	446	296	352	310	0.881	-0.184	0.965
STM14_0160	lpxC	STM0134	2072	3415	1712	2351	3705	3059	2144	3337	1.56	0.638	0.222
STM14_0161	yacA	STM0135	24	32	14	18	29	31	21	29	1.34	0.417	0.653
STM14_0162	secA	STM0136	133	355	197	123	281	193	194	212	1.09	0.129	0.971
STM14_0163	mutT	STM0137	8	13	8	6	5	5	9	6	0.709	-0.495	0.805
STM14_0164	STM14_0164	NA	0	3	2	1	0	1	1	1	0.663	-0.593	0.975
STM14_0166	yacG	STM0138	8	8	9	5	13	9	8	10	1.19	0.251	0.855
STM14_0167	yacF	STM0139	30	39	26	27	43	22	29	34	1.15	0.198	0.877
STM14_0168	coaE	STM0140	42	63	21	52	45	35	38	51	1.35	0.434	0.715
STM14_0169	guaC	STM0141	30	43	17	52	69	66	27	69	2.55	1.35	0.0107
STM14_0170	hofC	STM0142	1	0	0	0	1	0	0	0	0.693	-0.53	1
STM14_0171	hofB	STM0143	4	1	1	1	1	1	2	1	0.51	-0.971	1
STM14_0172	ppdD	STM0144	0	2	0	0	0	1	0	0	0.897	-0.157	1
STM14_0173	STM14_0173	NA	0	0	1	0	0	0	0	0	0	-Inf	1
STM14_0174	nadC	STM0145	23	98	45	22	57	40	45	42	0.939	-0.0904	0.996
STM14_0175	ampD	STM0146	40	124	58	27	91	50	62	58	0.943	-0.0841	1
STM14_0176	ampE	STM0147	18	49	32	16	35	19	28	25	0.882	-0.18	0.982
STM14_0177	STM14_0177	STM0148	1	1	2	2	2	4	1	3	2.34	1.23	0.669
STM14_0178	STM14_0178	STM0149	2	6	5	2	5	3	4	4	0.947	-0.0785	1
STM14_0180	aroP	STM0150	19	37	29	29	39	33	25	37	1.49	0.571	0.5
STM14_0181	STM14_0181	NA	2	0	0	0	0	0	1	0	0	-Inf	0.965
STM14_0182	pdhR	STM0151	38	73	39	45	62	45	44	56	1.28	0.356	0.751
STM14_0183	aceE	STM0152	584	1529	827	240	613	341	834	420	0.504	-0.989	0.0411
STM14_0184	aceF	STM0153	363	1099	648	143	370	248	593	268	0.452	-1.14	0.013
STM14_0185	lpdA	STM0154	352	721	510	1080	1987	1821	465	1770	3.8	1.93	2.9e-06
STM14_0187	STM14_0187	STM0155	0	0	0	1	0	0	0	0	Inf	Inf	1
STM14_0188	STM14_0188	STM0156	1	2	2	3	0	0	1	1	0.956	-0.0642	1
STM14_0189	yacH	NA	10	4	6	6	5	2	7	5	0.719	-0.475	0.998
STM14_0190	acnB	STM0158	882	2209	1099	1850	3955	2368	1190	2917	2.45	1.29	0.00307
STM14_0191	STM14_0191	STM0159	9	69	2	5	2	30	19	14	0.752	-0.411	0.896
STM14_0192	yacL	STM0160	288	677	390	117	191	186	390	180	0.463	-1.11	0.015
STM14_0193	kdgT	STM0161	12	25	13	7	25	12	15	15	1.04	0.0587	1
STM14_0194	STM14_0194	STM0162	12	28	13	6	13	14	15	12	0.783	-0.353	0.864
STM14_0195	pdxA_2	STM0163	16	28	26	15	25	27	21	24	1.16	0.213	0.907
STM14_0196	STM14_0196	STM0164	53	83	53	65	114	120	57	109	1.91	0.932	0.0662
STM14_0197	speD	STM0165	4	6	6	8	12	7	5	10	2.02	1.02	0.362
STM14_0198	speE	STM0166	8	11	7	7	14	6	8	10	1.21	0.28	0.9
STM14_0199	yacC	STM0167	33	52	29	35	44	32	34	41	1.21	0.274	0.852
STM14_0200	cueO	STM0168	68	220	119	25	53	37	113	41	0.363	-1.46	0.00242
STM14_0201	gcd	STM0169	112	239	165	7	3	4	151	6	0.0377	-4.73	5.97e-19
STM14_0202	hpt	STM0170	28	59	41	36	57	48	37	52	1.38	0.461	0.598
STM14_0203	yadF	STM0171	83	141	77	114	166	92	90	137	1.53	0.614	0.314
STM14_0204	yadG	STM0172	29	61	52	14	35	33	42	29	0.694	-0.526	0.612
STM14_0205	yadH	STM0173	17	28	20	14	32	30	20	27	1.39	0.473	0.581
STM14_0206	stiH	STM0174	7	4	4	2	5	4	5	4	0.763	-0.391	1
STM14_0207	stiC	STM0175	0	0	1	1	1	0	0	1	2.34	1.23	1
STM14_0208	stiB	STM0176	0	0	0	0	1	0	0	0	Inf	Inf	1
STM14_0209	stiA	STM0177	2	8	1	4	4	3	3	4	1.48	0.569	1
STM14_0211	yadI	STM0178	2	10	6	11	6	6	5	9	1.89	0.918	0.745
STM14_0212	yadE	STM0179	2	2	2	7	4	7	2	7	3.7	1.89	0.165
STM14_0213	panD	STM0180	58	113	60	46	102	54	68	72	1.06	0.0876	0.992
STM14_0214	panC	STM0181	30	53	35	23	31	18	35	27	0.76	-0.396	0.728
STM14_0215	STM14_0215	NA	5	11	7	1	12	4	7	5	0.82	-0.287	1
STM14_0216	panB	STM0182	11	14	9	2	5	5	11	4	0.406	-1.3	0.306
STM14_0217	folK	STM0183	0	1	1	2	1	1	1	2	3.02	1.6	0.905
STM14_0218	pcnB	STM0184	10	17	8	12	16	13	10	15	1.47	0.553	0.675
STM14_0219	yadB	STM0185	18	44	32	6	9	2	27	6	0.229	-2.12	0.00224
STM14_0220	dksA	STM0186	1072	2577	1774	133	257	229	1568	223	0.142	-2.81	8.62e-12
STM14_0221	sfsA	STM0187	304	511	336	33	40	28	345	38	0.11	-3.19	4.46e-13
STM14_0222	ligT	STM0188	12	46	22	24	38	21	22	30	1.39	0.478	0.75
STM14_0223	hrpB	STM0189	93	230	174	61	112	62	144	85	0.589	-0.763	0.183
STM14_0224	STM14_0224	NA	8	16	18	8	28	12	13	16	1.31	0.386	0.681
STM14_0226	mrcB	STM0190	186	418	266	133	264	173	252	205	0.811	-0.302	0.766
STM14_0227	STM14_0227	NA	7	10	2	1	1	0	6	1	0.135	-2.88	0.0759
STM14_0228	fhuA	STM0191	234	453	264	49	139	59	279	86	0.308	-1.7	0.000273
STM14_0229	fhuC	STM0192	11	18	16	5	15	3	14	8	0.579	-0.787	0.621
STM14_0230	fhuD	STM0193	3	7	10	4	17	6	6	9	1.52	0.603	0.66
STM14_0231	fhuB	STM0194	8	15	13	5	14	11	11	11	0.981	-0.0271	1
STM14_0232	STM14_0232	NA	0	2	1	0	0	1	1	0	0.498	-1	1
STM14_0234	stfA	STM0195	2	3	4	1	1	2	3	2	0.542	-0.883	0.891
STM14_0235	stfC	STM0196	9	23	9	26	8	12	12	19	1.66	0.735	0.886
STM14_0238	stfF	STM0199	0	2	3	1	3	2	1	2	1.5	0.585	1
STM14_0239	stfG	STM0200	0	0	1	1	0	1	0	1	2.57	1.36	1
STM14_0240	STM14_0240	STM0201	16	31	18	17	9	16	19	17	0.872	-0.198	0.868
STM14_0241	hemL	STM0202	91	201	133	86	139	161	124	141	1.14	0.191	0.915
STM14_0242	STM14_0242	NA	3	9	7	2	2	2	5	2	0.42	-1.25	0.482
STM14_0243	yadQ	STM0203	135	340	237	61	125	108	205	106	0.515	-0.958	0.0611
STM14_0244	yadR	STM0204	256	275	170	225	257	313	221	298	1.35	0.431	0.455
STM14_0245	yadS	STM0205	4	18	7	6	11	4	8	8	0.983	-0.0252	1
STM14_0246	btuF	STM0206	8	13	5	11	17	2	8	11	1.42	0.509	0.758
STM14_0247	pfs	STM0207	31	56	27	30	48	55	34	49	1.45	0.537	0.497
STM14_0248	dgt	STM0208	125	211	125	49	88	60	138	71	0.519	-0.947	0.091
STM14_0249	htrA	STM0209	511	883	582	113	145	174	590	161	0.272	-1.88	8.89e-06
STM14_0250	cdaR	STM0210	13	34	20	10	11	18	19	15	0.767	-0.383	0.73
STM14_0251	yaeH	STM0211	389	673	479	154	238	233	461	229	0.497	-1.01	0.0393
STM14_0252	STM14_0252	NA	119	145	136	21	42	25	125	32	0.252	-1.99	8.76e-05
STM14_0253	dapD	STM0213	60	120	78	66	131	93	76	104	1.38	0.46	0.491
STM14_0254	glnD	STM0214	21	59	56	36	102	61	39	70	1.76	0.82	0.137
STM14_0255	map	STM0215	170	426	263	140	327	268	246	262	1.06	0.0877	1
STM14_0256	STM14_0256	NA	5	18	12	10	22	11	10	15	1.57	0.646	0.594
STM14_0257	rpsB	STM0216	109	254	238	116	274	183	177	203	1.15	0.202	0.808
STM14_0258	tsf	STM0217	100	192	211	95	212	142	151	160	1.06	0.0801	0.947
STM14_0259	pyrH	STM0218	8	17	10	18	41	21	10	28	2.79	1.48	0.02
STM14_0260	frr	STM0219	599	1545	723	163	270	155	810	214	0.265	-1.92	2.92e-06
STM14_0261	dxr	STM0220	49	94	92	41	57	48	70	54	0.767	-0.383	0.692
STM14_0262	STM14_0262	NA	18	20	12	43	53	31	16	47	3.03	1.6	0.00344
STM14_0263	uppS	STM0221	42	126	77	80	194	90	69	128	1.86	0.894	0.0918
STM14_0264	cdsA	STM0222	45	91	59	50	119	69	57	84	1.47	0.558	0.35
STM14_0265	yaeL	STM0223	102	249	156	125	200	164	146	179	1.23	0.295	0.794
STM14_0266	yaeT	STM0224	201	625	451	263	749	432	362	505	1.39	0.479	0.403
STM14_0267	hlpA	STM0225	42	74	53	55	99	63	50	79	1.56	0.638	0.289
STM14_0268	lpxD	STM0226	124	217	208	180	356	244	166	280	1.69	0.759	0.112
STM14_0269	fabZ	STM0227	110	273	191	120	273	192	166	208	1.26	0.33	0.662
STM14_0270	lpxA	STM0228	119	234	170	68	139	135	155	123	0.796	-0.329	0.767
STM14_0271	lpxB	STM0229	19	23	16	14	30	22	18	24	1.31	0.386	0.642
STM14_0272	rnhB	STM0230	10	11	3	9	19	9	7	13	1.76	0.816	0.355
STM14_0273	dnaE	STM0231	60	137	109	36	119	71	89	78	0.875	-0.192	1
STM14_0274	accA	STM0232	60	123	79	62	103	66	77	84	1.1	0.133	0.978
STM14_0275	STM14_0275	STM0233	18	43	27	12	18	17	25	17	0.681	-0.554	0.56
STM14_0276	ldcC	STM0234	84	208	127	59	108	64	120	83	0.694	-0.526	0.426
STM14_0277	yaeR	STM0235	9	18	15	7	21	17	12	16	1.27	0.341	0.791
STM14_0278	tilS	STM0236	10	24	12	31	42	29	13	38	2.88	1.53	0.0153
STM14_0279	rof	STM0237	119	227	169	109	182	152	153	161	1.06	0.0801	1
STM14_0280	yaeP	STM0238	61	127	95	66	116	88	83	98	1.18	0.235	0.833
STM14_0281	yaeQ	STM0239	13	30	23	24	36	37	19	36	1.85	0.89	0.216
STM14_0282	yaeJ	STM0240	44	63	50	22	25	16	48	24	0.494	-1.02	0.111
STM14_0283	cutF	NA	88	158	115	35	70	50	108	56	0.517	-0.951	0.106
STM14_0284	proS	STM0242	82	142	101	51	95	72	97	79	0.81	-0.303	0.828
STM14_0285	yaeB	STM0243	14	25	11	11	17	8	15	13	0.897	-0.157	1
STM14_0286	rcsF	STM0244	11	13	8	8	18	7	10	12	1.17	0.228	0.897
STM14_0287	metQ	STM0245	85	117	89	89	81	114	89	108	1.21	0.276	0.809
STM14_0288	yaeE	STM0246	15	28	15	4	13	11	17	10	0.574	-0.802	0.498
STM14_0289	metN	STM0247	26	33	19	9	11	5	24	9	0.389	-1.36	0.0771
STM14_0290	yaeD	STM0248	26	48	31	22	30	26	31	29	0.929	-0.107	1
STM14_0291	STM14_0291	NA	4	8	7	0	3	1	6	1	0.222	-2.17	0.249
STM14_0292	STM14_0292	NA	20	19	18	5	3	6	18	5	0.299	-1.74	0.0394
STM14_0293	rrsH	NA	660134	1906295	1819682	684443	648475	1347602	1270319	1013451	0.798	-0.326	0.728
STM14_0294	ileV	NA	455250	142012	272614	1358976	556881	295908	312091	919814	2.95	1.56	0.467
STM14_0295	alaV	NA	200919	159864	124844	396041	197950	212978	159202	325281	2.04	1.03	0.396
STM14_0296	STM14_0296	NA	78	108	78	81	72	79	81	89	1.1	0.134	1
STM14_0297	rrlH	NA	12357184	24602907	19425205	8409985	7228074	13286924	16689332	11028650	0.661	-0.598	0.223
STM14_0298	rrfH	NA	3704357	6836092	4838583	4077803	4574262	6537551	4568498	5697097	1.25	0.319	0.801
STM14_0299	aspU	NA	242431	162930	109580	420457	164036	201569	172438	322724	1.87	0.904	0.595
STM14_0300	dkgB	STM0255	9	13	10	8	9	6	10	9	0.886	-0.174	1
STM14_0301	yafC	STM0256	4	10	11	6	8	12	7	10	1.31	0.386	0.9
STM14_0302	STM14_0302	STM0257	4	7	3	4	3	6	4	5	1.21	0.278	1
STM14_0303	yafD	STM0258	84	141	63	67	103	63	85	85	1	0.00103	1
STM14_0304	yafE	STM0259	11	18	8	5	8	3	11	6	0.531	-0.914	0.465
STM14_0305	dniR	STM0260	166	305	236	251	424	328	211	365	1.73	0.793	0.109
STM14_0306	gloB	STM0261	4	5	5	5	4	2	4	4	0.983	-0.0252	1
STM14_0307	yafS	STM0262	13	29	15	8	16	4	16	10	0.609	-0.716	0.515
STM14_0308	rnhA	STM0263	15	42	29	19	64	38	25	42	1.71	0.771	0.221
STM14_0309	dnaQ	STM0264	59	70	39	33	45	42	52	44	0.85	-0.234	0.95
STM14_0311	aspV	NA	242358	162685	109422	420941	163828	201456	172305	322851	1.87	0.906	0.595
STM14_0313	STM14_0313	STM0266	1	1	2	0	2	0	1	1	0.457	-1.13	1
STM14_0314	STM14_0314	STM0267	2	3	2	0	0	0	2	0	0	-Inf	0.294
STM14_0315	STM14_0315	STM0268	6	6	3	1	1	5	5	3	0.548	-0.867	0.809
STM14_0316	STM14_0316	STM0269	0	3	1	0	0	0	1	0	0	-Inf	0.735
STM14_0317	STM14_0317	STM0270	1	2	1	0	0	0	1	0	0	-Inf	0.606
STM14_0318	STM14_0318	STM0271	1	5	0	0	1	2	1	1	0.71	-0.493	1
STM14_0319	STM14_0319	STM0272	6	6	3	2	7	4	5	4	0.941	-0.0877	1
STM14_0320	STM14_0320	STM0273	2	2	2	3	5	3	2	4	2.09	1.06	0.614
STM14_0321	STM14_0321	STM0274	5	7	3	0	10	2	5	4	0.809	-0.306	1
STM14_0322	STM14_0322	STM0274A	1	1	0	0	0	1	1	0	0.585	-0.773	1
STM14_0323	STM14_0323	STM0275	1	5	1	0	3	3	2	2	1.12	0.159	1
STM14_0324	STM14_0324	STM0276	0	1	0	0	0	0	0	0	0	-Inf	1
STM14_0325	STM14_0325	STM0277	1	0	0	2	1	0	0	1	2.94	1.55	0.902
STM14_0326	STM14_0326	STM0278	0	0	0	0	0	0	0	0	NaN	NaN	NA
STM14_0327	STM14_0327	STM0279	0	1	0	0	0	0	0	0	0	-Inf	1
STM14_0329	STM14_0329	STM0281	2	4	2	6	3	0	2	4	1.61	0.683	1
STM14_0330	STM14_0330	STM0282	0	5	2	3	4	3	2	4	2.2	1.14	0.801
STM14_0331	STM14_0331	STM0283	0	1	0	0	0	0	0	0	0	-Inf	1
STM14_0332	STM14_0332	STM0284	0	1	0	0	0	0	0	0	0	-Inf	1
STM14_0333	STM14_0333	STM0285	4	25	12	1	9	3	11	4	0.392	-1.35	0.217
STM14_0334	STM14_0334	STM0286	0	1	5	0	1	0	2	0	0.159	-2.65	0.766
STM14_0335	STM14_0335	STM0287	2	2	1	0	1	0	2	0	0.185	-2.43	0.807
STM14_0336	STM14_0336	STM0288	1	2	0	4	5	4	1	5	5.8	2.54	0.175
STM14_0338	STM14_0338	STM0289	6	13	6	5	6	6	7	6	0.884	-0.178	1
STM14_0339	STM14_0339	STM0290	0	0	1	0	0	0	0	0	0	-Inf	1
STM14_0340	STM14_0340	STM0291	77	223	115	44	74	82	116	73	0.627	-0.673	0.219
STM14_0341	STM14_0341	STM0292	182	447	280	75	103	108	261	106	0.405	-1.3	0.00331
STM14_0342	STM14_0342	STM0293	11	16	4	2	1	6	9	3	0.373	-1.42	0.212
STM14_0343	STM14_0343	NA	0	2	0	0	0	0	0	0	0	-Inf	0.968
STM14_0344	STM14_0344	NA	1	1	0	0	1	1	1	1	1.05	0.0731	1
STM14_0345	STM14_0345	STM0294	2	8	1	1	2	7	3	4	1.29	0.369	1
STM14_0347	STM14_0347	NA	0	4	1	1	1	4	1	2	1.95	0.964	1
STM14_0348	STM14_0348	STM0295	0	1	0	1	0	1	0	1	4.11	2.04	1
STM14_0349	STM14_0349	NA	0	0	0	0	0	0	0	0	NaN	NaN	NA
STM14_0350	STM14_0350	STM0297	3	3	2	2	6	1	3	3	1.21	0.276	0.994
STM14_0352	safA	STM0299	8	13	8	2	6	6	9	5	0.567	-0.819	0.66
STM14_0353	safB	STM0300	1	2	1	3	5	0	1	3	2.49	1.32	0.67
STM14_0354	safC	STM0301	37	63	31	15	24	20	39	22	0.555	-0.849	0.243
STM14_0355	safD	STM0302	1	10	2	1	2	8	3	4	1.28	0.356	1
STM14_0356	ybeJ	STM0303	6	10	5	5	7	4	6	6	0.947	-0.079	1
STM14_0357	STM14_0357	NA	0	0	0	1	0	0	0	0	Inf	Inf	1
STM14_0358	sinR	STM0304	59	255	133	75	55	92	121	86	0.708	-0.498	0.402
STM14_0359	STM14_0359	STM0305	1	3	2	2	1	2	2	2	1.17	0.224	1
STM14_0360	STM14_0360	STM0306	0	5	1	2	6	1	1	3	2.27	1.19	0.809
STM14_0362	STM14_0362	STM0307	9	18	14	7	13	9	12	10	0.864	-0.211	1
STM14_0363	STM14_0363	NA	78	74	67	62	69	87	70	82	1.16	0.219	0.789
STM14_0364	yafV	STM0308	55	139	93	21	86	38	82	49	0.598	-0.743	0.321
STM14_0365	fadE	STM0309	762	1825	1015	575	1025	930	1032	918	0.889	-0.169	0.9
STM14_0366	gmhA	STM0310	97	171	128	97	185	144	118	154	1.3	0.376	0.57
STM14_0367	yafJ	STM0311	68	124	91	62	92	85	84	88	1.04	0.061	1
STM14_0368	yafK	STM0312	3	9	2	11	9	9	4	11	2.96	1.57	0.204
STM14_0369	dinP	STM0313	12	48	26	21	42	36	24	36	1.52	0.6	0.548
STM14_0370	STM14_0370	NA	1	1	2	4	5	5	1	5	4.05	2.02	0.161
STM14_0371	prfH	STM0315	4	3	2	3	4	4	3	4	1.37	0.457	0.906
STM14_0372	pepD	STM0316	161	338	174	198	283	198	195	250	1.28	0.361	0.694
STM14_0373	gpt	STM0317	10	14	9	15	18	16	10	18	1.82	0.863	0.344
STM14_0374	frsA	STM0318	159	302	183	34	67	43	190	52	0.273	-1.87	5.03e-05
STM14_0375	crl	STM0319	162	213	122	261	361	176	153	295	1.93	0.952	0.042
STM14_0376	phoE	STM0320	4	6	0	3	5	4	3	4	1.49	0.577	0.887
STM14_0377	STM14_0377	NA	0	0	0	0	0	0	0	0	NaN	NaN	NA
STM14_0378	proB	STM0321	89	189	155	97	208	135	128	157	1.23	0.3	0.684
STM14_0379	proA	STM0322	13	30	20	17	28	27	18	26	1.44	0.525	0.614
STM14_0380	thrW	NA	491414	209626	575258	2039045	1921641	457825	440840	1704601	3.87	1.95	0.243
STM14_0381	STM14_0381	STM0325	1	6	2	1	1	6	2	3	1.29	0.365	1
STM14_0382	STM14_0382	NA	0	0	0	0	0	0	0	0	NaN	NaN	NA
STM14_0383	STM14_0383	STM0327	37	66	46	39	59	66	44	60	1.36	0.441	0.592
STM14_0384	STM14_0384	STM0328	0	2	1	0	0	0	1	0	0	-Inf	0.741
STM14_0385	STM14_0385	STM0329	4	9	11	6	2	11	7	8	1.05	0.0662	1
STM14_0386	STM14_0386	STM0330	1	9	2	1	1	2	3	2	0.514	-0.96	0.661
STM14_0387	STM14_0387	STM0331	3	7	4	1	5	0	4	2	0.483	-1.05	0.776
STM14_0388	STM14_0388	STM0332	2	13	12	6	6	6	7	7	0.915	-0.128	1
STM14_0389	STM14_0389	STM0333	18	32	14	11	24	16	19	18	0.967	-0.0489	1
STM14_0390	STM14_0390	STM0334	2	5	2	2	0	2	3	2	0.667	-0.585	0.942
STM14_0391	STM14_0391	STM0335	0	0	0	0	2	1	0	1	Inf	Inf	0.568
STM14_0392	stbE	STM0336	0	2	2	2	4	1	1	2	2.34	1.22	0.784
STM14_0393	stbD	STM0337	3	3	4	3	8	3	3	5	1.52	0.608	0.735
STM14_0394	stbC	STM0338	8	17	7	6	3	6	9	6	0.647	-0.627	0.599
STM14_0395	stbB	STM0339	0	0	1	0	0	0	0	0	0	-Inf	1
STM14_0396	stbA	STM0340	0	0	0	1	0	0	0	0	Inf	Inf	1
STM14_0397	STM14_0397	NA	0	1	1	0	0	0	1	0	0	-Inf	0.996
STM14_0398	STM14_0398	STM0341	4	10	5	9	7	10	5	10	1.86	0.894	0.576
STM14_0399	STM14_0399	STM0342	0	2	2	1	3	2	1	2	1.96	0.972	0.891
STM14_0400	STM14_0400	STM0343	13	48	23	10	21	16	23	17	0.734	-0.447	0.648
STM14_0401	STM14_0401	STM0344	5	9	9	21	11	10	7	17	2.44	1.29	0.324
STM14_0402	STM14_0402	STM0345	1	11	0	7	4	4	3	6	2.23	1.16	0.832
STM14_0403	STM14_0403	NA	0	1	0	1	1	2	0	2	7.34	2.87	0.735
STM14_0404	STM14_0404	STM0346	1	2	5	4	11	8	2	8	3.26	1.71	0.0997
STM14_0405	STM14_0405	STM0347	4	4	9	11	8	9	5	11	1.99	0.993	0.384
STM14_0406	STM14_0406	STM0348	0	0	0	0	0	1	0	0	Inf	Inf	1
STM14_0407	STM14_0407	STM0349	13	29	30	27	18	15	21	24	1.11	0.15	1
STM14_0408	STM14_0408	STM0350	2	2	0	1	0	0	1	0	0.378	-1.4	0.899
STM14_0409	STM14_0409	STM0351	2	2	3	2	2	1	2	2	0.85	-0.235	1
STM14_0410	STM14_0410	STM0352	3	1	0	0	1	0	1	0	0.199	-2.33	0.927
STM14_0412	STM14_0412	STM0353	7	15	13	2	2	4	10	3	0.292	-1.78	0.11
STM14_0413	STM14_0413	STM0354	10	8	21	6	4	3	13	5	0.402	-1.32	0.41
STM14_0414	STM14_0414	STM0355	4	5	5	2	4	3	4	3	0.74	-0.434	1
STM14_0415	STM14_0415	NA	2	1	1	1	0	0	1	0	0.344	-1.54	0.907
STM14_0416	STM14_0416	STM0356	2	3	3	3	6	1	2	4	1.45	0.538	0.902
STM14_0417	mod	STM0357	28	60	29	23	47	32	34	37	1.08	0.116	1
STM14_0418	res	STM0358	39	65	53	40	92	49	47	64	1.36	0.439	0.479
STM14_0419	STM14_0419	NA	231	597	297	1	1	2	318	2	0.00473	-7.72	4.57e-35
STM14_0420	STM14_0420	NA	0	0	0	1	0	0	0	0	Inf	Inf	1
STM14_0421	STM14_0421	STM0359	143	220	103	0	0	1	140	0	0.00264	-8.57	2.9e-15
STM14_0422	STM14_0422	STM0360	756	2211	1302	2	4	2	1203	3	0.00238	-8.71	4.19e-51
STM14_0423	STM14_0423	STM0361	283	896	600	7	11	7	502	9	0.0182	-5.78	5.35e-19
STM14_0424	STM14_0424	STM0362	24	49	33	1	0	0	31	0	0.0153	-6.03	5.42e-10
STM14_0425	STM14_0425	STM0363	134	207	126	31	67	51	141	53	0.378	-1.4	0.00638
STM14_0426	foxA	STM0364	45	87	42	6	18	13	51	13	0.255	-1.97	0.000782
STM14_0427	yahN	STM0365	5	9	5	7	11	19	6	14	2.42	1.27	0.19
STM14_0428	yahO	STM0366	662	1452	1160	7	14	21	961	15	0.0158	-5.98	4.57e-35
STM14_0429	prpR	STM0367	12	10	11	15	13	12	11	15	1.43	0.515	0.749
STM14_0431	prpB	STM0368	210	339	188	19	13	26	221	22	0.102	-3.3	4.59e-13
STM14_0432	prpC	STM0369	97	152	95	4	21	14	104	13	0.128	-2.97	1.91e-08
STM14_0433	prpD	STM0370	87	133	93	13	23	12	95	17	0.183	-2.45	1.99e-06
STM14_0434	prpE	STM0371	42	111	80	20	14	21	67	21	0.319	-1.65	0.000857
STM14_0435	hemB	STM0372	39	131	66	48	101	62	65	75	1.16	0.21	0.943
STM14_0437	STM14_0437	NA	0	1	0	0	0	1	0	0	1.79	0.843	1
STM14_0438	yaiU	STM0373	49	87	47	50	73	69	54	71	1.31	0.385	0.669
STM14_0439	yaiV	STM0374	1	3	3	5	4	2	2	4	2.12	1.08	0.735
STM14_0440	ampH	STM0375	10	11	9	10	11	12	9	12	1.31	0.392	0.809
STM14_0442	STM14_0442	NA	2	3	3	2	3	1	2	2	0.898	-0.154	1
STM14_0443	sbmA	STM0376	3	26	9	18	16	14	10	18	1.93	0.945	0.532
STM14_0444	yaiW	STM0377	4	23	6	10	24	17	8	18	2.15	1.11	0.279
STM14_0445	yaiY	STM0378	74	162	61	39	97	48	85	65	0.764	-0.388	0.7
STM14_0446	STM14_0446	NA	0	1	0	0	0	0	0	0	0	-Inf	1
STM14_0447	yaiZ	STM0379	66	147	106	87	166	120	93	134	1.44	0.531	0.398
STM14_0448	ddl_1	STM0380	21	71	44	45	58	33	38	51	1.33	0.415	0.778
STM14_0449	STM14_0449	STM0381	95	219	113	5	7	11	122	8	0.0693	-3.85	1.06e-13
STM14_0450	STM14_0450	STM0382	8	9	5	1	9	2	7	4	0.56	-0.836	0.847
STM14_0451	STM14_0451	NA	26	80	36	10	19	28	39	21	0.526	-0.927	0.139
STM14_0452	yaiB	STM0383	24	33	23	17	18	40	25	28	1.15	0.198	0.956
STM14_0453	STM14_0453	NA	4	3	4	3	1	3	4	3	0.779	-0.36	1
STM14_0454	psiF	STM0384	361	475	327	3	4	3	358	4	0.0104	-6.59	2.79e-20
STM14_0455	yaiC	STM0385	55	69	44	5	6	10	52	8	0.151	-2.73	8.31e-06
STM14_0456	proC	STM0386	39	82	55	45	70	63	51	65	1.27	0.341	0.745
STM14_0457	STM14_0457	NA	2	10	6	7	10	7	5	9	1.82	0.86	0.643
STM14_0458	yaiI	STM0387	6	11	10	5	8	6	8	7	0.858	-0.221	1
STM14_0459	aroL	STM0388	18	55	40	29	73	46	32	52	1.63	0.703	0.289
STM14_0460	yaiA	STM0389	112	430	300	5	21	16	235	14	0.0616	-4.02	5.67e-07
STM14_0461	aroM	STM0390	81	246	124	12	42	31	126	29	0.235	-2.09	1.21e-05
STM14_0462	yaiE	STM0391	23	45	33	28	34	47	30	41	1.36	0.445	0.666
STM14_0463	rdgC	STM0392	22	33	29	25	30	28	26	31	1.21	0.275	0.853
STM14_0465	yajF	STM0393	46	80	58	13	37	23	55	26	0.464	-1.11	0.0988
STM14_0466	araJ	STM0394	5	11	7	2	7	2	7	4	0.561	-0.835	0.727
STM14_0467	sbcC	STM0395	6	14	11	13	12	14	9	15	1.65	0.719	0.593
STM14_0468	sbcD	STM0396	3	5	6	5	6	5	4	6	1.4	0.487	0.879
STM14_0470	phoB	STM0397	14	29	18	40	57	52	18	55	3.08	1.63	0.00341
STM14_0471	phoR	STM0398	6	3	6	6	11	7	5	9	1.69	0.756	0.45
STM14_0473	brnQ	STM0399	79	177	108	53	112	110	105	99	0.936	-0.0947	1
STM14_0474	proY	STM0400	18	21	16	16	31	8	17	20	1.14	0.193	0.868
STM14_0475	malZ	STM0401	39	57	39	22	24	24	41	26	0.642	-0.639	0.418
STM14_0476	STM14_0476	STM0402	186	488	355	253	771	464	296	518	1.75	0.808	0.0824
STM14_0477	yajB	STM0403	22	40	15	22	20	10	22	20	0.891	-0.166	0.915
STM14_0478	queA	STM0404	2	7	4	3	11	2	4	5	1.5	0.584	0.813
STM14_0479	STM14_0479	NA	0	0	1	1	3	4	0	3	8.62	3.11	0.214
STM14_0480	tgt	STM0405	37	57	49	22	40	33	44	34	0.79	-0.34	0.852
STM14_0481	yajC	STM0406	51	64	43	43	65	48	49	57	1.17	0.227	0.806
STM14_0482	secD	STM0407	83	206	120	125	220	180	117	191	1.63	0.703	0.232
STM14_0483	secF	STM0408	45	124	96	85	175	127	76	139	1.82	0.866	0.106
STM14_0484	STM14_0484	STM0409	4	14	8	7	9	4	7	7	1.03	0.0488	1
STM14_0485	STM14_0485	STM0410	3	10	7	8	14	6	6	10	1.8	0.848	0.555
STM14_0486	yajD	STM0411	20	43	23	42	63	42	25	54	2.17	1.12	0.0621
STM14_0487	STM14_0487	NA	13	33	34	40	109	78	23	80	3.4	1.77	0.00025
STM14_0488	STM14_0488	NA	165	96	137	51	30	44	135	49	0.366	-1.45	0.246
STM14_0489	tsx	STM0413	16	14	14	29	66	75	14	61	4.26	2.09	0.000398
STM14_0490	yajI	STM0414	38	54	21	9	13	2	34	9	0.259	-1.95	0.0259
STM14_0491	STM14_0491	NA	1	3	1	2	2	1	1	2	1.39	0.479	1
STM14_0492	ybaD	STM0415	23	64	30	34	65	42	33	51	1.55	0.632	0.417
STM14_0493	ribD	STM0416	29	91	38	38	86	48	44	61	1.4	0.489	0.584
STM14_0494	ribH	STM0417	47	167	87	67	215	125	83	141	1.7	0.769	0.166
STM14_0495	nusB	STM0418	30	56	26	30	37	35	33	38	1.16	0.215	0.957
STM14_0496	thiL	STM0419	6	21	15	7	29	11	12	16	1.35	0.432	0.704
STM14_0497	pgpA	STM0420	2	3	7	1	8	2	4	4	0.947	-0.0791	1
STM14_0498	STM14_0498	NA	10	12	17	2	3	0	12	2	0.149	-2.75	0.0142
STM14_0499	yajO	STM0421	325	696	482	17	63	49	439	45	0.102	-3.3	1.29e-13
STM14_0500	dxs	STM0422	68	183	115	91	229	113	104	152	1.46	0.547	0.36
STM14_0501	ispA	STM0423	87	235	115	72	187	91	123	123	0.998	-0.0026	1
STM14_0502	xseB	STM0424	17	21	10	13	14	6	15	13	0.845	-0.244	1
STM14_0503	thiI	STM0425	7	28	15	7	28	11	14	16	1.14	0.194	0.965
STM14_0504	phnV	STM0426	3	8	3	5	4	3	4	5	1.19	0.256	1
STM14_0505	phnU	STM0427	0	1	0	0	2	0	0	1	2.86	1.52	1
STM14_0506	phnT	STM0428	0	2	0	2	2	0	0	2	3.75	1.91	0.936
STM14_0507	phnS	STM0429	6	10	6	2	2	1	7	2	0.29	-1.78	0.222
STM14_0508	phnR	STM0430	7	4	6	5	6	4	6	6	0.975	-0.0372	1
STM14_0510	phnW	STM0431	0	2	0	2	2	1	0	2	4.64	2.22	0.771
STM14_0511	phnX	STM0432	0	1	0	1	0	1	0	1	4.11	2.04	1
STM14_0512	thiJ	STM0433	14	14	14	5	4	14	13	9	0.65	-0.623	0.714
STM14_0513	apbA	STM0434	125	264	168	42	70	60	163	63	0.386	-1.37	0.00388
STM14_0514	yajQ	STM0435	120	221	134	33	47	33	140	42	0.297	-1.75	0.0002
STM14_0515	yajR	STM0436	23	22	22	19	31	19	22	25	1.17	0.226	0.805
STM14_0516	STM14_0516	NA	2	7	0	4	0	0	2	2	0.832	-0.265	0.965
STM14_0517	STM14_0517	STM0437	4	12	8	4	2	3	7	4	0.53	-0.917	0.455
STM14_0518	STM14_0518	STM0438	0	0	3	10	1	1	1	5	5.5	2.46	0.631
STM14_0519	cyoE	STM0439	188	399	235	287	369	358	239	377	1.58	0.658	0.283
STM14_0520	cyoD	STM0440	81	169	93	92	133	136	100	133	1.33	0.416	0.624
STM14_0521	cyoC	STM0441	253	490	299	344	617	403	306	494	1.61	0.688	0.187
STM14_0522	cyoB	STM0442	1027	2697	1338	1199	2613	1734	1430	1979	1.38	0.468	0.463
STM14_0523	cyoA	STM0443	1297	3895	1723	1105	2404	1782	1918	1890	0.986	-0.0209	1
STM14_0524	ampG	STM0444	12	20	3	13	41	16	10	24	2.37	1.24	0.0554
STM14_0525	yajG	STM0445	13	22	12	16	32	12	14	21	1.53	0.617	0.472
STM14_0526	STM14_0526	NA	0	3	1	1	0	2	1	1	1.28	0.36	1
STM14_0527	bolA	STM0446	1558	2525	1704	29	32	32	1741	35	0.0201	-5.64	1.48e-34
STM14_0528	STM14_0528	NA	2	2	0	0	0	0	1	0	0	-Inf	0.623
STM14_0529	tig	STM0447	258	546	493	167	316	279	384	275	0.717	-0.479	0.507
STM14_0530	clpP	STM0448	457	865	509	209	384	316	539	329	0.61	-0.713	0.202
STM14_0531	STM14_0531	NA	135	214	176	37	48	47	159	49	0.308	-1.7	0.000317
STM14_0532	clpX	STM0449	970	1540	1270	198	249	264	1146	265	0.231	-2.11	3.65e-07
STM14_0533	lon	STM0450	944	1654	1080	550	583	604	1096	656	0.599	-0.74	0.129
STM14_0534	hupB	STM0451	190	247	212	720	1059	1206	201	1099	5.46	2.45	7.5e-07
STM14_0535	cypD	STM0452	96	221	158	96	205	147	138	160	1.16	0.214	0.834
STM14_0537	ybaV	STM0453	0	0	2	5	3	2	1	4	6.08	2.6	0.231
STM14_0538	ybaW	STM0454	6	10	6	0	1	4	7	2	0.269	-1.89	0.226
STM14_0539	ybaX	STM0455	38	88	61	41	99	82	54	79	1.45	0.539	0.403
STM14_0540	ybaE	STM0456	11	27	9	9	17	7	13	12	0.9	-0.151	1
STM14_0541	cof	STM0457	101	93	31	32	23	15	72	28	0.381	-1.39	0.362
STM14_0542	STM14_0542	STM0458	51	91	78	7	8	8	66	9	0.131	-2.93	1.23e-07
STM14_0543	ybaO	STM0459	286	912	547	571	316	367	489	500	1.02	0.0332	0.998
STM14_0544	mdlA	STM0460	11	24	29	26	31	35	19	34	1.8	0.846	0.665
STM14_0545	mdlB	STM0461	7	11	7	12	14	7	8	12	1.65	0.72	0.57
STM14_0546	glnK	STM0462	0	1	0	0	0	0	0	0	0	-Inf	1
STM14_0547	amtB	STM0463	2	8	6	2	6	6	4	5	1.1	0.142	1
STM14_0548	tesB	STM0464	94	215	101	24	45	42	117	40	0.342	-1.55	0.00136
STM14_0549	ybaY	STM0465	450	819	378	5	13	6	484	8	0.0174	-5.84	3.6e-26
STM14_0550	ybaZ	STM0466	20	38	23	17	28	25	24	26	1.07	0.0983	1
STM14_0551	ffs	NA	702364	588105	382056	1051705	577162	678372	544671	920536	1.69	0.757	0.512
STM14_0552	ylaB	STM0468	15	52	19	28	45	38	23	41	1.74	0.8	0.362
STM14_0553	rpmE2	STM0469	14	14	39	207	112	275	22	233	10.8	3.43	3.02e-06
STM14_0554	rpmJ_1	STM0470	8	10	17	20	6	27	11	21	1.92	0.944	0.887
STM14_0555	ylaC	STM0471	30	43	14	149	133	78	26	139	5.3	2.41	0.00325
STM14_0556	maa	STM0472	50	79	51	28	21	34	54	32	0.591	-0.759	0.286
STM14_0557	hha	STM0473	211	342	171	114	80	88	216	110	0.51	-0.971	0.228
STM14_0558	ybaJ	STM0474	292	746	392	142	158	213	406	193	0.474	-1.08	0.0122
STM14_0559	acrB	STM0475	196	545	335	194	389	244	305	297	0.972	-0.0414	1
STM14_0560	acrA	STM0476	149	362	216	89	168	121	209	136	0.654	-0.614	0.302
STM14_0561	acrR	STM0477	106	180	78	180	286	225	108	253	2.35	1.23	0.00757
STM14_0562	STM14_0562	NA	0	0	1	2	2	3	0	3	8.05	3.01	0.279
STM14_0563	aefA	STM0478	36	84	45	111	219	142	47	170	3.58	1.84	5.03e-05
STM14_0564	STM14_0564	STM0479	34	96	59	33	64	37	54	48	0.899	-0.153	0.958
STM14_0565	ybaM	STM0480	7	4	5	2	6	1	5	3	0.567	-0.818	0.915
STM14_0566	priC	STM0481	29	49	16	14	28	17	28	21	0.766	-0.385	0.801
STM14_0567	ybaN	STM0482	9	41	20	18	26	19	19	23	1.23	0.303	0.986
STM14_0568	apt	STM0483	7	23	6	17	21	19	10	21	2.2	1.14	0.23
STM14_0569	dnaX	STM0484	152	342	239	130	265	126	213	186	0.873	-0.196	0.929
STM14_0570	ybaB	STM0485	23	38	28	9	21	19	27	17	0.652	-0.617	0.595
STM14_0571	recR	STM0486	29	75	61	26	40	20	48	32	0.66	-0.6	0.409
STM14_0572	htpG	STM0487	113	167	112	157	176	187	119	195	1.64	0.714	0.205
STM14_0574	adk	STM0488	3	18	5	7	12	10	7	11	1.59	0.673	0.794
STM14_0575	STM14_0575	NA	2	1	2	0	3	1	2	1	0.731	-0.453	1
STM14_0576	hemH	STM0489	106	162	72	15	29	20	102	23	0.226	-2.15	0.000179
STM14_0577	aes	STM0490	0	2	0	2	1	1	0	2	3.93	1.97	0.927
STM14_0578	gsk	STM0491	16	35	26	12	28	13	23	19	0.832	-0.266	0.953
STM14_0579	ybaL	STM0492	33	56	40	30	50	39	39	43	1.12	0.165	0.929
STM14_0580	STM14_0580	NA	2	3	1	2	0	2	2	2	0.942	-0.0869	1
STM14_0581	fsr	STM0493	3	10	8	5	13	11	6	10	1.72	0.784	0.543
STM14_0582	ushA	STM0494	45	67	47	63	118	91	48	98	2.03	1.02	0.0374
STM14_0583	ybaK	STM0495	16	33	33	27	54	38	24	43	1.75	0.807	0.2
STM14_0584	ybaP	STM0496	15	8	8	16	37	18	11	25	2.36	1.24	0.0264
STM14_0585	STM14_0585	STM0497	1	3	2	5	2	7	2	6	3.27	1.71	0.354
STM14_0586	copA	STM0498	62	108	81	7	23	10	75	14	0.183	-2.45	8.92e-06
STM14_0587	cueR	STM0499	28	29	32	40	34	28	28	39	1.39	0.473	0.585
STM14_0588	ybbJ	STM0500	18	25	13	11	8	9	17	11	0.64	-0.645	0.532
STM14_0589	ybbK	STM0501	64	154	50	62	106	58	75	82	1.09	0.125	1
STM14_0590	ybbL	STM0502	3	14	3	1	6	5	5	4	0.795	-0.331	0.952
STM14_0591	ybbM	STM0503	2	9	10	3	4	3	6	4	0.62	-0.69	0.724
STM14_0592	ybbN	STM0504	25	60	36	44	66	51	35	59	1.7	0.766	0.262
STM14_0593	ybbO	STM0505	13	41	20	24	57	23	21	37	1.79	0.837	0.247
STM14_0594	tesA	STM0506	13	49	18	26	47	37	22	40	1.85	0.889	0.264
STM14_0595	ybbA	STM0507	34	75	47	11	11	16	45	14	0.317	-1.66	0.0034
STM14_0596	ybbP	STM0508	45	93	58	12	26	24	57	22	0.388	-1.37	0.0179
STM14_0597	STM14_0597	NA	0	0	0	0	1	0	0	0	Inf	Inf	1
STM14_0598	STM14_0598	STM0509	13	24	15	6	8	8	15	8	0.53	-0.915	0.369
STM14_0599	STM14_0599	NA	0	0	0	0	0	1	0	0	Inf	Inf	1
STM14_0600	sfbA	STM0510	2	11	2	8	27	14	4	17	4.49	2.17	0.00698
STM14_0601	sfbB	STM0511	3	0	1	2	14	4	2	7	4.08	2.03	0.0605
STM14_0602	sfbC	STM0512	3	4	2	0	14	9	3	7	2.7	1.43	0.193
STM14_0603	ybbB	STM0513	20	37	26	20	22	21	25	24	0.963	-0.0542	1
STM14_0604	ybbS	STM0514	0	0	2	4	6	3	1	5	7.26	2.86	0.0712
STM14_0605	allA	STM0515	8	20	7	11	29	14	10	19	1.93	0.948	0.269
STM14_0606	allR	STM0516	45	88	71	39	113	87	61	84	1.39	0.471	0.419
STM14_0607	gcl	STM0517	14	10	11	9	5	6	12	8	0.686	-0.544	0.785
STM14_0608	gip	STM0518	0	2	0	2	4	1	0	2	6.07	2.6	0.447
STM14_0609	glxR	STM0519	0	1	0	1	1	2	0	2	7.34	2.87	0.696
STM14_0610	STM14_0610	STM0520	2	2	2	1	1	0	2	1	0.402	-1.32	0.853
STM14_0612	allP	STM0522	2	4	3	2	2	1	3	2	0.718	-0.477	1
STM14_0613	allB	STM0523	0	3	2	1	2	5	1	3	2.28	1.19	0.779
STM14_0614	ybbY	STM0524	4	2	3	1	0	2	3	1	0.392	-1.35	0.75
STM14_0615	glxK	STM0525	5	2	2	1	2	3	3	2	0.68	-0.556	1
STM14_0616	ylbA	STM0526	11	24	13	15	19	21	14	20	1.48	0.561	0.665
STM14_0617	allC	STM0527	1	6	3	4	3	11	3	7	2.59	1.37	0.492
STM14_0618	allD	STM0528	0	2	1	2	6	6	1	5	6.66	2.74	0.153
STM14_0619	fdrA	STM0529	1	4	4	4	8	3	3	5	2.09	1.07	0.576
STM14_0620	ylbE	STM0530	0	0	0	0	0	0	0	0	NaN	NaN	NA
STM14_0621	ylbF	STM0531	1	0	0	0	0	0	0	0	0	-Inf	1
STM14_0622	arcC	STM0532	2	4	4	0	4	5	3	3	1.01	0.0162	1
STM14_0623	purK	STM0533	8	19	14	11	23	30	12	23	1.94	0.954	0.214
STM14_0624	purE	STM0534	4	8	5	4	9	5	5	6	1.28	0.359	0.923
STM14_0625	lpxH	STM0535	15	24	8	19	11	25	14	21	1.54	0.626	0.643
STM14_0626	ppiB	STM0536	126	256	202	133	225	164	173	190	1.1	0.139	0.944
STM14_0627	cysS	STM0537	167	346	189	140	245	214	204	218	1.07	0.0921	1
STM14_0628	STM14_0628	STM0538	4	3	1	1	5	2	3	3	1.02	0.0218	1
STM14_0629	STM14_0629	STM0539	2	0	1	2	3	1	1	2	1.87	0.903	0.776
STM14_0630	ybcI	STM0540	1	0	0	0	2	0	0	1	1.39	0.47	1
STM14_0631	ybcJ	STM0541	8	19	13	12	28	22	12	22	1.91	0.93	0.237
STM14_0632	folD	STM0542	39	73	46	36	59	49	47	53	1.13	0.171	0.94
STM14_0633	STM14_0633	NA	1	1	0	0	0	0	1	0	0	-Inf	0.98
STM14_0635	fimA	STM0543	0	0	0	18	21	29	0	25	Inf	Inf	2.54e-11
STM14_0636	fimI	STM0544	0	0	0	2	7	6	0	5	Inf	Inf	0.0211
STM14_0637	fimC	STM0545	0	0	0	3	9	6	0	6	Inf	Inf	0.000539
STM14_0638	fimD	STM0546	1	2	2	7	23	27	1	20	13.4	3.75	2.9e-06
STM14_0639	fimH	STM0547	0	1	0	2	3	0	0	2	8.92	3.16	0.542
STM14_0640	fimF	STM0548	4	3	2	1	3	2	3	2	0.705	-0.504	1
STM14_0641	fimZ	STM0549	0	3	0	1	0	0	1	0	0.772	-0.373	1
STM14_0642	fimY	STM0550	0	1	0	1	0	0	0	0	2.32	1.21	1
STM14_0643	STM14_0643	STM0551	0	0	0	2	3	0	0	2	Inf	Inf	0.369
STM14_0644	fimW	STM0552	0	1	1	1	1	0	1	1	1.44	0.527	1
STM14_0645	STM14_0645	NA	0	1	0	3	1	1	0	2	10.2	3.35	0.518
STM14_0646	argU	NA	4144	2895	2611	12413	7139	4885	3213	9810	3.05	1.61	0.239
STM14_0648	STM14_0648	NA	1	5	3	5	4	5	2	5	2.21	1.15	0.625
STM14_0650	STM14_0650	STM0557	3	14	15	11	5	12	9	11	1.23	0.294	1
STM14_0651	yfdH	STM0558	0	0	1	0	0	1	0	0	1.12	0.166	1
STM14_0652	gtrA	STM0559	0	1	2	1	0	0	1	0	0.552	-0.858	1
STM14_0653	STM14_0653	NA	96	80	73	161	71	66	81	122	1.5	0.586	0.835
STM14_0654	STM14_0654	NA	2	1	0	0	0	0	1	0	0	-Inf	0.809
STM14_0655	STM14_0655	STM0561	3	2	0	0	4	5	2	3	1.79	0.842	0.701
STM14_0656	STM14_0656	NA	1	3	1	0	2	1	1	1	0.699	-0.518	1
STM14_0657	STM14_0657	STM0563	2	8	3	6	3	0	3	4	1.07	0.104	1
STM14_0658	STM14_0658	STM0564	9	30	45	46	11	39	25	40	1.59	0.673	0.947
STM14_0659	STM14_0659	NA	12	14	3	15	12	13	9	15	1.73	0.788	0.456
STM14_0660	STM14_0660	STM0565	0	0	1	0	0	0	0	0	0	-Inf	1
STM14_0661	STM14_0661	STM0566	8	17	7	5	2	4	9	4	0.483	-1.05	0.304
STM14_0662	STM14_0662	STM0567	24	46	25	49	68	58	28	65	2.32	1.22	0.0297
STM14_0663	pheP	STM0568	19	45	31	27	29	41	28	37	1.33	0.408	0.776
STM14_0664	ybdG	STM0569	8	23	18	46	80	68	14	70	5.02	2.33	6.28e-06
STM14_0665	STM14_0665	NA	0	0	0	1	1	1	0	1	Inf	Inf	0.613
STM14_0666	apeE	STM0570	15	51	20	15	19	15	23	18	0.779	-0.359	0.669
STM14_0667	STM14_0667	STM0571	17	33	33	31	55	52	25	50	2.02	1.01	0.0817
STM14_0668	STM14_0668	STM0572	3	5	4	2	1	1	4	2	0.447	-1.16	0.65
STM14_0669	STM14_0669	STM0573	2	5	5	1	1	0	4	1	0.219	-2.19	0.344
STM14_0670	STM14_0670	STM0574	4	11	5	0	3	2	6	2	0.289	-1.79	0.332
STM14_0671	STM14_0671	STM0575	0	0	1	0	0	0	0	0	0	-Inf	1
STM14_0674	nfnB	STM0578	8	14	15	22	55	29	11	37	3.33	1.74	0.00189
STM14_0675	ybdF	STM0579	8	19	7	10	15	16	10	15	1.57	0.65	0.629
STM14_0676	STM14_0676	STM0580	25	34	18	25	35	16	24	28	1.19	0.256	0.859
STM14_0677	STM14_0677	NA	3	1	0	3	0	1	1	2	1.21	0.281	1
STM14_0678	STM14_0678	STM0581	4	3	7	4	6	6	5	6	1.27	0.349	0.879
STM14_0679	ybdJ	STM0582	9	16	12	9	14	7	11	11	0.993	-0.00943	1
STM14_0680	ybdK	STM0583	133	338	161	1	3	0	179	1	0.00759	-7.04	4.19e-27
STM14_0681	entD	STM0584	1	1	0	2	5	0	1	2	3.84	1.94	0.572
STM14_0682	fepA	STM0585	41	80	39	18	73	31	47	41	0.888	-0.171	1
STM14_0683	STM14_0683	NA	19	67	60	40	31	29	42	39	0.935	-0.0973	0.937
STM14_0684	fes	STM0586	176	448	293	200	235	168	263	226	0.86	-0.218	0.899
STM14_0685	ybdZ	STM0587	2	10	4	3	9	4	4	6	1.32	0.395	0.992
STM14_0686	entF	STM0588	60	145	81	25	140	38	82	67	0.819	-0.288	1
STM14_0687	fepE	STM0589	32	44	44	63	86	95	37	90	2.43	1.28	0.00861
STM14_0688	fepC	STM0590	1	0	1	1	11	5	1	6	7.37	2.88	0.0231
STM14_0689	fepG	STM0591	5	6	5	10	18	7	5	13	2.53	1.34	0.121
STM14_0690	fepD	STM0592	57	238	105	101	123	65	108	108	1.01	0.00779	1
STM14_0691	ybdA	STM0593	14	30	16	10	35	17	17	21	1.23	0.296	0.793
STM14_0692	fepB	STM0594	153	458	272	137	129	135	249	153	0.615	-0.7	0.521
STM14_0693	entC	STM0595	6	12	4	4	23	5	6	11	1.66	0.732	0.654
STM14_0694	entE	STM0596	0	2	1	2	18	2	1	7	9.44	3.24	0.347
STM14_0695	entB	STM0597	1	5	1	2	20	4	2	8	4.67	2.22	0.32
STM14_0696	entA	STM0598	0	2	0	0	9	1	0	3	7.34	2.87	0.48
STM14_0697	ybdB	STM0599	2	0	0	1	4	1	1	2	2.38	1.25	0.642
STM14_0698	STM14_0698	NA	13	19	14	13	18	18	14	18	1.29	0.369	0.795
STM14_0699	cstA	STM0600	1293	2934	1410	536	1161	725	1616	864	0.535	-0.903	0.064
STM14_0700	ybdD	STM0601	60	107	52	33	41	36	65	41	0.636	-0.654	0.317
STM14_0701	ybdH	STM0602	23	41	20	7	12	6	25	9	0.366	-1.45	0.0523
STM14_0702	ybdL	STM0603	11	11	7	2	2	2	9	2	0.247	-2.02	0.0983
STM14_0703	ybdM	STM0604	10	20	9	5	12	10	11	10	0.848	-0.238	1
STM14_0704	ybdN	STM0605	8	49	28	21	10	19	23	20	0.88	-0.185	0.778
STM14_0705	ybdO	STM0606	7	7	7	3	4	5	7	4	0.663	-0.594	0.883
STM14_0706	dsbG	STM0607	23	54	25	22	27	22	29	27	0.912	-0.133	0.95
STM14_0707	ahpC	STM0608	197	466	488	263	680	630	340	557	1.64	0.714	0.17
STM14_0708	ahpF	STM0609	52	102	87	70	123	89	72	102	1.43	0.514	0.418
STM14_0709	STM14_0709	STM0610	0	0	1	0	1	1	0	1	2.02	1.01	1
STM14_0710	STM14_0710	STM0611	4	9	4	4	8	3	5	5	1.1	0.141	1
STM14_0711	STM14_0711	STM0612	0	3	4	0	5	0	2	1	0.761	-0.394	1
STM14_0712	STM14_0712	STM0613	3	14	7	5	12	11	6	10	1.54	0.627	0.75
STM14_0713	ybdQ	STM0614	248	497	235	209	276	275	285	282	0.991	-0.0134	1
STM14_0715	STM14_0715	NA	0	0	0	0	0	0	0	0	NaN	NaN	NA
STM14_0716	ybdR	STM0615	159	346	283	0	2	2	232	1	0.00572	-7.45	2.84e-30
STM14_0717	rnk	STM0616	47	144	78	16	47	25	75	31	0.408	-1.29	0.0179
STM14_0718	rna	STM0617	79	117	53	59	131	88	75	99	1.32	0.401	0.511
STM14_0719	citT	STM0618	2	7	2	9	4	4	3	7	2.35	1.24	0.635
STM14_0722	citF	STM0621	0	0	0	1	0	0	0	0	Inf	Inf	1
STM14_0724	citD	STM0623	1	0	0	0	0	0	0	0	0	-Inf	1
STM14_0725	citC	STM0624	1	1	1	0	0	0	1	0	0	-Inf	0.765
STM14_0727	dpiB	STM0625	27	48	34	15	20	28	33	23	0.718	-0.477	0.638
STM14_0728	dpiA	STM0626	7	10	4	3	5	8	6	6	0.922	-0.117	1
STM14_0729	dcuC	STM0627	32	19	29	6	16	5	27	9	0.348	-1.52	0.253
STM14_0731	pagP	STM0628	2	4	3	1	11	13	3	9	3.2	1.68	0.226
STM14_0732	cspE	STM0629	6596	10860	7235	5517	10165	8676	7411	8815	1.19	0.25	0.728
STM14_0733	ccrB	STM0630	7	24	11	9	12	10	12	12	0.998	-0.00255	1
STM14_0734	ybeM	STM0631	23	58	45	6	6	7	36	7	0.197	-2.34	0.000149
STM14_0735	STM14_0735	NA	4	2	0	0	0	1	2	0	0.175	-2.52	0.739
STM14_0736	tatE	STM0632	43	108	106	41	74	110	75	82	1.09	0.12	1
STM14_0737	lipA	STM0633	20	29	22	33	44	36	22	42	1.93	0.951	0.13
STM14_0738	STM14_0738	NA	4	9	6	0	0	0	6	0	0	-Inf	0.0103
STM14_0739	ybeF	STM0634	136	231	109	2	7	0	141	3	0.0213	-5.55	1.57e-17
STM14_0741	lipB	STM0635	4	13	4	11	8	5	6	9	1.66	0.73	0.812
STM14_0742	STM14_0742	NA	0	2	0	0	2	0	0	1	1.43	0.517	1
STM14_0743	ybeD	STM0636	81	203	130	77	129	120	119	119	1	-0.000134	1
STM14_0744	dacA	STM0637	48	109	77	67	213	91	68	128	1.88	0.911	0.0581
STM14_0745	STM14_0745	NA	1	1	0	0	0	1	1	0	0.585	-0.773	1
STM14_0746	rlpA	STM0638	43	134	75	20	78	32	70	44	0.628	-0.671	0.369
STM14_0747	mrdB	STM0639	5	12	8	4	10	3	7	6	0.824	-0.279	1
STM14_0748	mrdA	STM0640	7	18	7	10	22	17	9	17	1.95	0.964	0.287
STM14_0749	ybeA	STM0641	5	9	4	6	16	8	5	11	1.99	0.991	0.337
STM14_0750	ybeB	STM0642	19	46	32	24	70	25	28	41	1.47	0.556	0.567
STM14_0751	cobC	STM0643	32	57	23	12	20	11	33	16	0.476	-1.07	0.126
STM14_0752	cobD	STM0644	9	28	13	6	12	8	14	9	0.674	-0.569	0.628
STM14_0753	nadD	STM0645	6	16	17	9	31	12	11	18	1.56	0.642	0.421
STM14_0754	holA	STM0646	31	58	35	45	62	43	37	56	1.52	0.601	0.416
STM14_0755	rlpB	STM0647	98	197	136	96	130	100	127	121	0.953	-0.07	1
STM14_0756	STM14_0756	STM0648	837	1968	1010	468	1138	739	1092	830	0.76	-0.396	0.614
STM14_0757	STM14_0757	STM0649	0	1	0	0	0	1	0	0	1.79	0.843	1
STM14_0758	STM14_0758	STM0650	1	6	2	2	3	1	2	2	0.952	-0.0717	1
STM14_0759	STM14_0759	STM0651	8	12	6	14	25	18	8	21	2.64	1.4	0.0517
STM14_0760	STM14_0760	STM0652	26	37	27	48	72	49	28	62	2.26	1.17	0.0272
STM14_0761	ybeL	STM0653	397	808	547	29	60	63	514	55	0.106	-3.23	9.19e-14
STM14_0762	ybeQ	STM0654	13	26	15	7	13	13	16	12	0.757	-0.403	0.813
STM14_0763	ybeR	STM0655	3	4	10	7	13	3	5	8	1.53	0.618	0.653
STM14_0764	ybeS	STM0656	2	3	3	0	4	1	2	2	0.63	-0.666	1
STM14_0765	ybeU	NA	0	3	1	0	1	1	1	1	0.701	-0.512	1
STM14_0766	ybeV	STM0658	24	32	24	8	12	12	25	12	0.477	-1.07	0.21
STM14_0767	hscC	STM0659	5	14	15	5	4	5	10	5	0.544	-0.879	0.448
STM14_0768	STM14_0768	STM0660	7	21	5	23	70	46	9	48	5.43	2.44	1.23e-05
STM14_0769	rihA	STM0661	22	66	21	40	99	72	30	75	2.51	1.33	0.0143
STM14_0770	gltL	STM0662	35	58	35	50	81	43	38	63	1.66	0.729	0.234
STM14_0771	gltK	STM0663	41	128	81	66	149	92	70	109	1.55	0.634	0.318
STM14_0772	gltJ	STM0664	178	478	272	127	319	163	263	214	0.814	-0.296	0.779
STM14_0773	gltI	STM0665	13478	23525	15602	2402	4104	4916	15687	4163	0.265	-1.91	3.79e-06
STM14_0774	STM14_0774	NA	1	0	0	3	1	3	0	3	6.66	2.74	0.321
STM14_0775	lnt	STM0666	40	94	46	49	101	69	51	78	1.53	0.61	0.359
STM14_0776	ybeX	STM0667	148	334	180	143	204	120	191	172	0.904	-0.146	0.91
STM14_0777	STM14_0777	NA	9	18	13	15	16	13	12	17	1.41	0.497	0.755
STM14_0778	ybeY	STM0668	77	194	120	58	82	57	112	73	0.649	-0.623	0.279
STM14_0779	phoL	STM0669	483	1044	527	192	339	277	593	293	0.495	-1.02	0.0298
STM14_0780	STM14_0780	NA	2	0	0	3	0	1	1	2	2.12	1.08	0.952
STM14_0781	miaB	STM0670	77	211	122	41	90	73	116	73	0.628	-0.672	0.268
STM14_0782	ubiF	STM0671	172	351	198	38	60	43	210	52	0.245	-2.03	5.51e-06
STM14_0783	STM14_0783	STM0672	0	6	6	8	3	1	3	5	1.58	0.658	1
STM14_0784	glnX	NA	417269	164992	175823	655405	251571	270128	268867	485592	1.81	0.853	0.647
STM14_0785	glnV	NA	416682	164764	175541	655279	251226	269814	268479	485315	1.81	0.854	0.647
STM14_0786	metU	NA	1258	225	821	8483	4052	785	850	5519	6.49	2.7	0.349
STM14_0787	glnW	NA	64062	31339	29055	121985	44461	48104	43191	88883	2.06	1.04	0.587
STM14_0788	glnU	NA	62845	31098	28838	120283	44199	47768	42553	87872	2.06	1.05	0.581
STM14_0789	leuW	NA	61595	6561	14791	221134	32392	20825	32361	122475	3.78	1.92	0.691
STM14_0790	metT	NA	1262	228	819	8494	4059	794	852	5530	6.49	2.7	0.348
STM14_0791	STM14_0791	NA	8	10	4	6	4	3	7	5	0.759	-0.397	0.91
STM14_0792	asnB	STM0680	27	48	26	30	36	33	30	37	1.24	0.31	0.845
STM14_0793	nagD	STM0681	55	124	68	30	72	62	71	58	0.819	-0.288	0.832
STM14_0794	nagC	STM0682	81	174	114	36	65	54	108	56	0.522	-0.938	0.0916
STM14_0795	nagA	STM0683	121	270	135	21	49	38	151	38	0.254	-1.98	2.43e-05
STM14_0796	nagB	STM0684	193	423	219	14	16	20	241	19	0.0778	-3.68	1.59e-15
STM14_0797	STM14_0797	NA	2	9	4	2	3	2	4	3	0.641	-0.642	0.809
STM14_0798	nagE	STM0685	143	319	195	80	168	156	190	145	0.762	-0.393	0.636
STM14_0799	glnS	STM0686	190	384	226	161	291	236	234	249	1.07	0.0917	1
STM14_0800	STM14_0800	NA	3	1	0	3	1	0	1	2	1.16	0.219	1
STM14_0801	STM14_0801	NA	7	7	6	34	25	20	6	31	4.84	2.28	0.0167
STM14_0802	ybfM	STM0687	8	21	11	16	32	39	11	31	2.77	1.47	0.0214
STM14_0803	ybfN	STM0688	11	13	11	49	79	98	11	83	7.55	2.92	1.81e-06
STM14_0804	citA	STM0689	11	29	23	13	44	23	18	28	1.52	0.602	0.416
STM14_0805	citB	STM0690	1	7	1	5	4	4	2	5	2.3	1.2	0.724
STM14_0806	STM14_0806	STM0691	4	13	9	7	10	4	7	8	1.06	0.0802	1
STM14_0807	STM14_0807	STM0692	5	16	10	15	24	19	9	21	2.44	1.29	0.116
STM14_0808	fur	STM0693	158	132	126	145	139	200	136	184	1.35	0.437	0.507
STM14_0809	STM14_0809	NA	1	1	0	0	0	0	1	0	0	-Inf	0.98
STM14_0810	fldA	STM0694	102	93	73	81	120	95	86	109	1.26	0.333	0.557
STM14_0811	ybfE	STM0695	0	4	2	1	1	0	1	1	0.52	-0.942	0.896
STM14_0812	STM14_0812	NA	0	1	0	0	0	0	0	0	0	-Inf	1
STM14_0813	ybfF	STM0696	14	29	16	13	39	16	17	24	1.37	0.457	0.606
STM14_0814	seqA	STM0697	79	153	83	35	132	51	92	74	0.805	-0.313	0.905
STM14_0815	pgm	STM0698	166	345	227	103	166	131	216	146	0.677	-0.564	0.362
STM14_0816	STM14_0816	STM0699	2	10	10	5	8	7	6	7	1.18	0.24	1
STM14_0817	potE	STM0700	1	3	4	2	1	3	2	2	0.998	-0.00233	1
STM14_0818	speF	STM0701	2	1	0	1	3	1	1	2	1.64	0.712	0.905
STM14_0819	STM14_0819	NA	0	0	0	0	1	0	0	0	Inf	Inf	1
STM14_0821	kdpE	STM0702	38	83	48	7	26	23	49	19	0.397	-1.33	0.0338
STM14_0822	kdpD	STM0703	35	77	39	15	22	15	44	19	0.44	-1.18	0.0491
STM14_0823	kdpC	STM0704	3	4	5	1	0	0	4	0	0.127	-2.97	0.173
STM14_0824	kdpB	STM0705	1	2	3	0	4	3	2	2	1.25	0.325	1
STM14_0825	kdpA	STM0706	0	0	0	0	0	0	0	0	NaN	NaN	NA
STM14_0827	ybfA	STM0708	8	39	5	11	7	11	13	11	0.869	-0.202	0.755
STM14_0828	phrB	STM0709	15	28	23	3	6	4	20	5	0.237	-2.08	0.013
STM14_0829	ybgH	STM0710	17	19	13	5	8	6	15	7	0.451	-1.15	0.289
STM14_0830	ybgI	STM0711	91	224	110	62	148	118	121	117	0.965	-0.0521	1
STM14_0831	ybgJ	STM0712	31	64	46	26	37	31	41	35	0.837	-0.256	0.862
STM14_0832	ybgK	STM0713	34	76	41	26	58	34	44	42	0.964	-0.0528	1
STM14_0833	ybgL	STM0714	19	39	22	11	39	21	23	24	1.05	0.0685	1
STM14_0834	STM14_0834	STM0715	0	2	0	0	0	0	0	0	0	-Inf	1
STM14_0835	STM14_0835	STM0716	9	15	11	9	18	15	11	15	1.44	0.522	0.628
STM14_0836	STM14_0836	STM0717	0	1	0	0	6	7	0	4	21.1	4.4	0.126
STM14_0837	STM14_0837	STM0718	1	1	1	4	4	11	1	7	7.44	2.9	0.0282
STM14_0838	STM14_0838	STM0719	1	2	0	2	2	2	1	2	2.73	1.45	0.778
STM14_0840	STM14_0840	STM0721	0	0	0	1	1	3	0	2	Inf	Inf	0.284
STM14_0841	STM14_0841	STM0722	0	1	0	1	1	0	0	1	3.75	1.91	1
STM14_0842	STM14_0842	STM0723	0	0	2	1	0	0	1	0	0.724	-0.466	1
STM14_0843	STM14_0843	STM0724	1	2	0	0	2	2	1	1	1.59	0.666	1
STM14_0844	STM14_0844	STM0725	1	1	1	2	0	2	1	2	1.76	0.817	1
STM14_0845	STM14_0845	STM0726	2	3	0	1	2	1	1	1	0.978	-0.0326	1
STM14_0846	STM14_0846	STM0727	5	9	4	9	7	9	5	10	1.83	0.87	0.587
STM14_0847	nei	STM0728	13	46	35	24	65	43	26	46	1.75	0.809	0.212
STM14_0848	abrB	STM0729	5	7	1	4	6	4	4	5	1.32	0.403	0.955
STM14_0849	gltA	STM0730	458	820	395	755	1052	840	493	979	1.99	0.989	0.0387
STM14_0850	STM14_0850	STM0731	0	0	0	0	0	1	0	0	Inf	Inf	1
STM14_0851	sdhC	STM0732	285	657	245	857	2294	1232	337	1537	4.57	2.19	8.44e-08
STM14_0852	sdhD	STM0733	69	186	71	291	584	406	91	460	5.06	2.34	6.22e-08
STM14_0853	sdhA	STM0734	218	440	208	860	1525	1119	251	1270	5.05	2.34	1.79e-08
STM14_0854	sdhB	STM0735	98	211	99	523	853	768	118	783	6.66	2.74	1.14e-10
STM14_0855	kgd	STM0736	571	1442	686	1894	5221	3081	764	3573	4.67	2.22	4.38e-08
STM14_0856	sucB	STM0737	203	604	284	866	1996	1165	304	1429	4.7	2.23	9.02e-08
STM14_0857	sucC	STM0738	69	245	143	422	1108	764	127	808	6.38	2.67	5.93e-10
STM14_0858	sucD	STM0739	42	76	58	324	442	367	53	420	7.99	3	4.41e-12
STM14_0859	STM14_0859	NA	10	5	9	82	45	40	8	67	8.14	3.03	0.0118
STM14_0861	cydA	STM0740	31	45	28	36	80	61	32	63	2	0.998	0.0554
STM14_0862	cydB	STM0741	14	33	29	24	47	32	22	37	1.66	0.735	0.299
STM14_0863	ybgT	STM0742	5	8	7	4	11	5	6	7	1.15	0.202	0.966
STM14_0864	STM14_0864	NA	101	46	56	106	69	113	71	112	1.59	0.668	0.447
STM14_0865	ybgE	STM0743	25	10	16	44	30	40	18	45	2.48	1.31	0.0671
STM14_0866	ybgC	STM0744	9	14	10	9	14	12	10	13	1.28	0.361	0.836
STM14_0867	tolQ	STM0745	25	57	55	33	58	47	40	50	1.24	0.31	0.768
STM14_0868	tolR	STM0746	8	30	35	18	40	15	21	26	1.23	0.296	0.883
STM14_0869	tolA	STM0747	28	43	29	20	41	25	30	31	1.02	0.0254	1
STM14_0870	tolB	STM0748	446	958	589	324	536	365	580	446	0.77	-0.377	0.605
STM14_0871	pal	STM0749	291	942	595	384	756	523	513	598	1.17	0.222	0.887
STM14_0872	ybgF	STM0750	76	116	116	83	122	113	94	117	1.24	0.313	0.681
STM14_0873	STM14_0873	NA	1	0	0	0	0	0	0	0	0	-Inf	1
STM14_0874	lysT	NA	69512	42909	86584	252103	198134	118518	66796	221982	3.32	1.73	0.142
STM14_0875	valT	NA	84130	56297	118896	379970	321565	176339	86377	340471	3.94	1.98	0.091
STM14_0876	lysW	NA	69491	42897	86575	252078	198160	118503	66782	221972	3.32	1.73	0.142
STM14_0877	lysY	NA	69491	42891	86570	252060	198085	118472	66779	221930	3.32	1.73	0.142
STM14_0878	lysZ	NA	69494	42897	86573	252059	198095	118468	66783	221931	3.32	1.73	0.142
STM14_0880	nadA	STM0756	13	14	14	4	9	7	13	7	0.549	-0.866	0.585
STM14_0881	pnuC	STM0757	47	90	61	7	19	14	59	14	0.241	-2.05	0.000318
STM14_0882	ybgR	STM0758	68	131	107	9	22	24	91	20	0.215	-2.21	1.61e-05
STM14_0883	ybgS	STM0759	3060	6536	4138	2	13	2	4003	6	0.00138	-9.5	4.79e-63
STM14_0884	aroG	STM0760	263	584	321	206	297	278	337	288	0.854	-0.228	0.799
STM14_0885	STM14_0885	STM0761	1	2	2	2	0	7	1	4	2.37	1.24	0.868
STM14_0886	STM14_0886	STM0762	17	57	23	8	4	17	26	11	0.425	-1.24	0.0398
STM14_0887	STM14_0887	STM0763	0	9	1	1	1	10	2	4	2.05	1.03	0.911
STM14_0888	STM14_0888	STM0764	6	18	13	13	6	14	11	13	1.25	0.318	1
STM14_0889	STM14_0889	STM0765	2	0	0	2	0	0	1	1	1.12	0.165	1
STM14_0890	dcoC	STM0766	0	0	0	1	0	1	0	1	Inf	Inf	0.88
STM14_0891	dcoA	NA	0	2	1	0	3	0	1	1	1.19	0.254	1
STM14_0892	dcoB	STM0054	1	4	3	2	3	1	2	2	0.987	-0.0195	1
STM14_0893	STM14_0893	STM0769	0	1	1	0	0	4	1	1	2.76	1.46	0.949
STM14_0894	STM14_0894	STM0770	0	2	0	1	2	3	0	2	5.28	2.4	0.624
STM14_0895	STM14_0895	STM0771	3	20	9	1	3	3	8	2	0.295	-1.76	0.119
STM14_0896	gpmA	STM0772	844	1769	1175	220	394	323	1108	340	0.307	-1.71	5.42e-05
STM14_0897	STM14_0897	NA	8	38	25	11	9	8	19	11	0.558	-0.843	0.224
STM14_0898	galM	STM0773	19	62	40	5	17	10	34	11	0.326	-1.62	0.0138
STM14_0899	galK	STM0774	32	61	38	8	6	12	39	10	0.259	-1.95	0.00107
STM14_0900	galT	STM0775	25	40	16	6	8	7	24	8	0.323	-1.63	0.0265
STM14_0901	galE	STM0776	66	145	63	19	30	23	79	26	0.335	-1.58	0.0018
STM14_0902	STM14_0902	STM0777	2	7	10	5	3	6	6	5	0.982	-0.0263	1
STM14_0903	STM14_0903	NA	0	0	2	0	0	0	1	0	0	-Inf	0.962
STM14_0904	modF	STM0778	25	54	34	24	41	24	33	32	0.983	-0.0247	1
STM14_0905	modE	STM0779	15	49	21	14	26	17	23	21	0.882	-0.182	0.916
STM14_0906	STM14_0906	STM0780	87	217	129	66	124	119	124	112	0.902	-0.149	0.947
STM14_0907	modA	STM0781	4	17	8	13	21	11	8	16	2.1	1.07	0.307
STM14_0908	modB	STM0782	0	7	4	8	4	7	3	8	2.75	1.46	0.516
STM14_0909	modC	STM0783	0	4	3	2	17	10	2	10	5.33	2.41	0.039
STM14_0910	ybhA	STM0784	6	11	12	16	21	5	9	16	1.79	0.837	0.414
STM14_0911	ybhE	STM0785	49	154	128	37	66	39	95	51	0.544	-0.879	0.115
STM14_0912	ybhC	STM0786	16	22	13	22	50	37	16	39	2.49	1.32	0.0181
STM14_0913	hutI	STM0787	154	303	189	83	210	143	190	154	0.811	-0.302	0.83
STM14_0914	hutG	STM0788	81	95	74	40	58	48	78	54	0.688	-0.54	0.553
STM14_0915	hutC	STM0789	16	38	35	21	66	41	26	45	1.71	0.77	0.197
STM14_0916	hutU	NA	124	388	377	16	93	34	256	48	0.185	-2.43	0.00448
STM14_0917	hutH	STM0791	67	263	316	18	46	18	186	29	0.154	-2.7	0.0452
STM14_0918	ybhB	STM0792	77	137	83	20	15	13	88	19	0.212	-2.23	5.37e-06
STM14_0919	bioA	STM0793	3	15	14	8	13	16	9	14	1.51	0.595	0.717
STM14_0920	bioB	STM0794	2	1	3	3	5	3	2	4	1.96	0.972	0.59
STM14_0921	bioF	STM0795	0	0	0	2	4	2	0	3	Inf	Inf	0.0749
STM14_0922	bioC	STM0796	1	0	1	0	2	0	1	1	0.781	-0.357	1
STM14_0923	bioD_1	STM0797	0	2	1	1	0	0	1	0	0.643	-0.636	1
STM14_0924	STM14_0924	NA	0	1	0	0	0	0	0	0	0	-Inf	1
STM14_0925	STM14_0925	NA	5	8	4	0	3	4	5	2	0.464	-1.11	0.691
STM14_0926	uvrB	STM0798	227	405	263	41	88	54	266	65	0.245	-2.03	7.44e-06
STM14_1000	STM14_1000	NA	1	2	0	0	0	0	1	0	0	-Inf	0.779
STM14_1001	STM14_1001	STM0854	1	10	1	2	0	5	3	3	0.995	-0.0066	0.996
STM14_1002	STM14_1002	STM0855	3	0	3	7	1	0	2	4	1.6	0.682	0.984
STM14_1003	STM14_1003	STM0856	41	89	69	103	30	51	58	77	1.31	0.393	1
STM14_1004	STM14_1004	NA	2	1	1	1	1	1	1	1	0.823	-0.281	1
STM14_1005	STM14_1005	STM0857	12	31	17	25	22	23	17	27	1.57	0.655	0.734
STM14_1006	STM14_1006	NA	1	0	0	0	0	0	0	0	0	-Inf	1
STM14_1007	STM14_1007	STM0858	8	9	9	14	7	14	8	14	1.69	0.759	0.528
STM14_1008	STM14_1008	STM0859	2	8	5	7	5	4	4	6	1.52	0.602	0.959
STM14_1009	STM14_1009	STM0860	2	12	11	6	15	7	7	10	1.42	0.507	0.799
STM14_1010	STM14_1010	NA	0	1	2	0	2	0	1	1	0.681	-0.553	1
STM14_1011	yliI	NA	0	5	0	1	1	0	1	1	0.749	-0.416	0.986
STM14_1012	yliJ	STM0862	48	121	95	48	107	93	76	89	1.16	0.212	0.86
STM14_1013	dacC	STM0863	131	309	199	32	55	41	185	47	0.252	-1.99	1.04e-05
STM14_1014	deoR	STM0864	16	17	21	20	40	24	17	30	1.75	0.81	0.183
STM14_1015	ybjG	STM0865	5	10	4	10	13	6	5	11	1.97	0.975	0.434
STM14_1016	mdfA	STM0866	9	18	5	14	14	13	9	16	1.7	0.765	0.559
STM14_1017	STM14_1017	STM0867	9	37	25	11	17	27	20	20	1.03	0.0396	1
STM14_1018	STM14_1018	STM0868	34	100	56	53	156	82	53	101	1.9	0.924	0.0799
STM14_1019	STM14_1019	NA	21	35	30	8	12	12	26	12	0.453	-1.14	0.142
STM14_1020	STM14_1020	STM0869	24	41	35	13	18	17	30	18	0.589	-0.763	0.368
STM14_1021	STM14_1021	STM0870	26	63	49	66	99	99	40	97	2.42	1.28	0.0138
STM14_1022	ybjM	STM0871	5	15	7	1	6	5	8	4	0.544	-0.878	0.595
STM14_1023	grxA	STM0872	44	111	69	139	339	205	64	241	3.76	1.91	1.11e-05
STM14_1024	ybjC	STM0873	2	3	1	0	6	2	2	3	1.39	0.479	0.911
STM14_1025	mdaA	STM0874	9	32	26	11	17	28	19	21	1.09	0.118	1
STM14_1026	rimK	STM0875	3	10	9	9	8	9	6	10	1.58	0.663	0.758
STM14_1027	ybjN	STM0876	1	3	8	5	9	4	4	7	1.77	0.825	0.65
STM14_1028	potF	STM0877	232	607	427	4	9	9	364	8	0.0216	-5.53	1.62e-27
STM14_1029	potG	STM0878	113	252	153	5	11	4	150	7	0.0472	-4.4	9.78e-17
STM14_1030	potH	STM0879	11	33	18	1	3	0	17	1	0.0782	-3.68	0.000159
STM14_1031	potI	STM0880	32	108	80	9	18	14	62	15	0.237	-2.07	0.000189
STM14_1032	ybjO	STM0881	17	22	15	3	7	6	17	6	0.342	-1.55	0.101
STM14_1033	rumB	STM0882	2	6	9	2	6	4	5	4	0.831	-0.266	1
STM14_1034	STM14_1034	NA	0	0	0	0	0	1	0	0	Inf	Inf	1
STM14_1035	ulaA_1	STM0884	1	8	3	2	2	2	3	2	0.746	-0.424	0.907
STM14_1036	STM14_1036	STM0885	1	1	0	1	0	1	1	1	1.34	0.423	1
STM14_1037	STM14_1037	STM0886	7	23	8	6	6	4	10	6	0.59	-0.761	0.446
STM14_1038	STM14_1038	NA	5	4	10	2	2	4	6	3	0.484	-1.05	0.651
STM14_1039	artJ	STM0887	31	62	12	6	16	22	30	16	0.525	-0.929	0.391
STM14_1040	artM	STM0888	20	37	20	20	20	23	23	24	1.05	0.0752	1
STM14_1041	artQ	STM0889	58	121	94	25	46	33	80	38	0.468	-1.1	0.0524
STM14_1042	artI	STM0890	309	644	327	52	98	47	371	71	0.191	-2.39	3.1e-08
STM14_1043	artP	STM0891	399	647	379	62	81	43	427	69	0.162	-2.63	8.34e-10
STM14_1044	ybjP	STM0892	5	16	12	5	4	3	9	5	0.498	-1	0.369
STM14_1045	orfB	STM0930	56	81	53	13	32	34	58	28	0.486	-1.04	0.125
STM14_1046	ybjR	STM0931	15	17	7	11	5	9	12	10	0.824	-0.279	0.91
STM14_1047	STM14_1047	STM0932	10	10	4	16	25	30	8	26	3.42	1.77	0.00475
STM14_1048	ybjT	STM0933	12	11	12	17	26	24	11	25	2.18	1.12	0.0831
STM14_1049	ltaA	STM0934	64	139	80	45	133	82	82	91	1.11	0.146	0.896
STM14_1050	poxB	STM0935	227	517	303	1	1	0	302	1	0.00255	-8.62	5.53e-36
STM14_1051	hcr	STM0936	9	15	10	5	11	7	10	8	0.804	-0.314	0.999
STM14_1052	hcp	STM0937	6	16	9	10	5	7	9	9	1	0.00284	1
STM14_1053	STM14_1053	NA	1	3	1	0	1	0	1	0	0.215	-2.22	0.772
STM14_1054	ybjE	STM0938	4	15	6	38	39	27	7	40	5.85	2.55	5.85e-05
STM14_1055	STM14_1055	NA	3	3	1	0	2	2	2	1	0.597	-0.743	1
STM14_1056	ybjD	STM0939	72	123	71	29	56	47	79	48	0.601	-0.734	0.284
STM14_1057	ybjX	STM0940	168	356	127	126	317	128	186	200	1.08	0.106	0.96
STM14_1058	ybjY	STM0941	28	62	31	53	70	65	35	70	2	1	0.0988
STM14_1059	ybjZ	STM0942	54	102	51	41	57	60	61	58	0.963	-0.0546	1
STM14_1060	STM14_1060	NA	9	16	6	14	11	13	9	15	1.62	0.694	0.655
STM14_1061	STM14_1061	NA	43	57	52	41	22	25	47	35	0.748	-0.419	0.587
STM14_1062	cspD	STM0943	444	1213	712	485	1262	777	672	889	1.32	0.403	0.528
STM14_1063	clpS	STM0944	139	328	196	98	228	233	191	200	1.05	0.0647	1
STM14_1064	clpA	STM0945	1215	2702	1645	599	1364	1097	1612	1091	0.677	-0.563	0.363
STM14_1065	STM14_1065	NA	16	21	20	14	15	30	18	22	1.25	0.324	0.878
STM14_1066	tnpA_3	STM4311	84	222	138	47	119	89	127	90	0.712	-0.49	0.512
STM14_1067	STM14_1067	NA	30	35	19	2	0	4	26	2	0.0927	-3.43	0.00103
STM14_1068	STM14_1068	STM0947	186	468	284	3	9	9	269	7	0.0275	-5.18	7.91e-24
STM14_1069	STM14_1069	NA	3	7	8	0	0	0	5	0	0	-Inf	0.0181
STM14_1070	STM14_1070	STM0948	165	434	220	1	9	6	232	5	0.023	-5.44	7.65e-24
STM14_1071	serW	NA	219661	271952	160641	320749	173289	266329	201966	301859	1.49	0.58	0.592
STM14_1072	STM14_1072	STM0950	188	566	475	16	41	38	352	34	0.0956	-3.39	3.32e-06
STM14_1073	STM14_1073	STM0951	17	53	36	2	2	1	30	2	0.0637	-3.97	2.44e-07
STM14_1074	STM14_1074	STM0952	26	49	20	14	31	28	28	26	0.943	-0.0847	1
STM14_1075	infA	STM0953	4	11	6	3	11	13	6	9	1.59	0.673	0.647
STM14_1076	STM14_1076	STM0954	7	13	5	11	16	18	7	17	2.27	1.19	0.181
STM14_1077	aat	STM0955	6	8	10	5	21	9	7	12	1.59	0.667	0.443
STM14_1078	cydC	STM0956	21	48	31	73	149	81	29	108	3.74	1.9	5.56e-05
STM14_1079	cydD	STM0957	25	30	14	69	108	58	21	86	4.02	2.01	2.54e-05
STM14_1080	trxB	STM0958	133	220	209	76	199	174	170	159	0.932	-0.101	1
STM14_1081	STM14_1081	NA	0	1	0	1	0	0	0	0	2.32	1.21	1
STM14_1082	STM14_1082	NA	1	0	1	0	0	0	1	0	0	-Inf	0.952
STM14_1083	lrp	STM0959	86	206	156	135	275	180	130	212	1.63	0.701	0.195
STM14_1084	ftsK	STM0960	234	488	276	234	575	334	290	404	1.39	0.475	0.394
STM14_1085	lolA	STM0961	98	183	99	75	169	105	112	124	1.11	0.151	0.896
STM14_1086	ycaJ	STM0962	34	52	38	26	68	44	38	49	1.29	0.37	0.576
STM14_1087	STM14_1087	NA	28	25	13	27	42	22	21	33	1.56	0.645	0.31
STM14_1088	serS	STM0963	92	198	136	69	152	87	124	110	0.881	-0.183	0.965
STM14_1089	dmsA	STM0964	7	10	8	12	10	12	8	13	1.71	0.772	0.532
STM14_1090	dmsB	STM0965	1	1	0	2	0	0	1	1	1.51	0.596	1
STM14_1091	dmsC	STM0966	1	11	4	4	5	1	4	4	0.936	-0.0959	1
STM14_1092	STM14_1092	NA	0	0	0	0	2	1	0	1	Inf	Inf	0.595
STM14_1094	ycaD	STM0968	2	5	4	5	7	8	3	7	2.31	1.21	0.404
STM14_1095	ycaM	STM0969	19	34	22	2	11	5	22	6	0.271	-1.89	0.0229
STM14_1096	pflA	STM0970	168	392	239	58	126	92	230	99	0.428	-1.23	0.0106
STM14_1097	STM14_1097	STM0971	29	41	20	29	29	20	27	30	1.09	0.121	1
STM14_1098	STM14_1098	STM0972	7	30	7	23	24	301	11	129	11.3	3.5	0.361
STM14_1099	pflB	STM0973	2419	6935	3775	250	608	375	3693	436	0.118	-3.08	5.15e-14
STM14_1100	focA	STM0974	397	701	312	27	48	28	415	37	0.0898	-3.48	4.25e-12
STM14_1101	ycaO	STM0975	4	11	8	5	9	6	7	7	1.1	0.136	1
STM14_1103	ycaP	STM0976	17	19	21	0	1	0	18	0	0.0163	-5.94	4.42e-06
STM14_1104	STM14_1104	NA	0	3	1	0	1	1	1	1	0.701	-0.512	1
STM14_1105	serC	STM0977	96	180	135	85	146	91	122	117	0.958	-0.0625	1
STM14_1106	aroA	STM0978	18	37	21	14	26	15	22	20	0.896	-0.159	1
STM14_1107	ycaL	STM0979	16	29	18	11	17	11	19	14	0.765	-0.386	0.819
STM14_1108	STM14_1108	NA	0	0	0	0	0	0	0	0	NaN	NaN	NA
STM14_1109	cmk	STM0980	343	829	529	123	189	141	490	166	0.339	-1.56	0.000253
STM14_1110	rpsA	STM0981	1381	3108	2794	777	1602	1869	2144	1530	0.714	-0.486	0.508
STM14_1111	ihfB	STM0982	795	1330	756	161	239	193	859	218	0.254	-1.98	2.52e-06
STM14_1112	ycaI	STM0983	6	14	8	5	15	8	8	10	1.21	0.274	0.924
STM14_1113	msbA	STM0984	138	266	162	174	304	175	167	237	1.42	0.508	0.402
STM14_1114	lpxK	STM0985	10	32	14	15	34	46	15	34	2.21	1.14	0.0991
STM14_1115	ycaQ	STM0986	0	5	2	9	20	11	2	14	8.44	3.08	0.00134
STM14_1116	ycaR	STM0987	29	80	70	22	68	38	52	44	0.859	-0.219	0.98
STM14_1117	kdsB	STM0988	29	63	52	18	29	27	42	27	0.639	-0.647	0.404
STM14_1118	STM14_1118	NA	2	1	0	3	1	0	1	2	1.63	0.708	1
STM14_1119	STM14_1119	STM0989	40	113	64	16	34	26	61	27	0.444	-1.17	0.037
STM14_1120	ycbC	STM0990	10	27	10	8	16	7	13	11	0.848	-0.238	0.947
STM14_1121	smtA	STM0991	41	96	54	37	63	51	55	55	1	0.00145	1
STM14_1122	mukF	STM0992	45	98	46	25	87	47	54	55	1.01	0.0118	1
STM14_1123	mukE	STM0993	31	78	28	24	74	32	38	45	1.17	0.228	0.86
STM14_1124	mukB	STM0994	141	321	236	153	359	207	203	255	1.25	0.325	0.635
STM14_1125	ycbB	STM0995	114	194	119	47	71	54	127	63	0.496	-1.01	0.0582
STM14_1126	ycbK	STM0996	53	137	64	89	195	128	72	147	2.05	1.03	0.043
STM14_1127	ycbL	STM0997	28	78	65	93	199	164	49	163	3.31	1.73	0.000149
STM14_1128	aspC	STM0998	82	160	88	136	211	195	97	199	2.06	1.04	0.0374
STM14_1129	STM14_1129	NA	0	0	0	2	2	0	0	2	Inf	Inf	0.474
STM14_1130	ompF	STM0999	60	101	54	269	476	299	64	378	5.91	2.56	1.66e-09
STM14_1131	STM14_1131	NA	0	0	0	1	0	0	0	0	Inf	Inf	1
STM14_1132	asnS	STM1000	198	507	284	142	270	176	282	212	0.752	-0.41	0.556
STM14_1133	STM14_1133	NA	1	0	0	0	1	0	0	0	0.693	-0.53	1
STM14_1134	STM14_1134	STM1001	8	15	4	10	22	22	8	19	2.48	1.31	0.0937
STM14_1135	STM14_1135	NA	2	6	1	5	6	4	2	6	2.33	1.22	0.581
STM14_1136	STM14_1136	STM1002	1	4	1	3	2	3	2	3	1.98	0.987	0.907
STM14_1137	STM14_1137	NA	0	2	0	0	0	1	0	0	0.897	-0.157	1
STM14_1138	STM14_1138	STM1003	1	1	0	0	1	1	1	1	1.05	0.0731	1
STM14_1139	pncB	STM1004	21	48	31	70	134	62	29	96	3.3	1.72	0.000395
STM14_1140	STM14_1140	STM1005	10	24	22	36	39	35	16	42	2.53	1.34	0.0352
STM14_1141	STM14_1141	STM1006	1	1	0	1	0	0	1	0	0.756	-0.404	1
STM14_1142	STM14_1142	STM2634	2	7	1	0	2	1	3	1	0.366	-1.45	0.69
STM14_1143	STM14_1143	STM1008	5	7	3	4	3	1	5	3	0.694	-0.527	0.888
STM14_1144	STM14_1144	STM2632	6	5	6	2	2	1	6	2	0.344	-1.54	0.423
STM14_1145	STM14_1145	STM1010	1	2	0	1	0	0	1	0	0.57	-0.812	1
STM14_1147	STM14_1147	STM1011	3	4	0	2	2	3	2	3	1.26	0.337	1
STM14_1148	STM14_1148	STM2628	89	157	133	98	215	277	114	212	1.86	0.898	0.0597
STM14_1149	STM14_1149	NA	0	2	2	1	5	7	1	5	4.24	2.08	0.222
STM14_1150	STM14_1150	STM2627	3	7	1	1	0	3	3	2	0.52	-0.943	0.743
STM14_1151	STM14_1151	STM2626	1	1	1	3	0	3	1	3	2.64	1.4	0.797
STM14_1152	STM14_1152	STM2625	1	5	1	2	7	5	2	5	2.73	1.45	0.467
STM14_1153	STM14_1153	STM2624	0	1	0	0	0	0	0	0	0	-Inf	1
STM14_1154	STM14_1154	STM2623	1	1	0	1	2	1	1	1	2.27	1.19	0.898
STM14_1155	STM14_1155	STM2622	11	14	0	6	4	33	8	16	2.15	1.1	0.631
STM14_1156	STM14_1156	STM2621	64	261	104	85	96	139	115	120	1.04	0.0607	1
STM14_1157	STM14_1157	NA	2	13	4	4	3	7	5	5	1.11	0.15	1
STM14_1158	STM14_1158	STM1020	47	74	45	72	77	85	50	88	1.77	0.821	0.174
STM14_1159	STM14_1159	NA	0	0	0	1	0	0	0	0	Inf	Inf	1
STM14_1160	STM14_1160	STM1021	0	1	1	0	0	0	1	0	0	-Inf	0.996
STM14_1162	STM14_1162	STM1022	2	1	1	1	2	1	1	1	1.04	0.0508	1
STM14_1163	STM14_1163	STM1023	257	370	353	240	532	460	301	440	1.46	0.548	0.246
STM14_1165	STM14_1165	STM1025	1	3	4	3	5	3	2	4	1.7	0.765	0.794
STM14_1166	gtgA	STM2614	28	79	40	53	43	53	41	57	1.39	0.476	0.751
STM14_1167	STM14_1167	STM2613	0	1	0	2	2	0	0	2	7.49	2.91	0.691
STM14_1168	STM14_1168	STM1028	19	22	16	15	24	16	18	20	1.13	0.171	0.915
STM14_1169	STM14_1169	STM1029	0	2	0	0	0	0	0	0	0	-Inf	0.954
STM14_1170	STM14_1170	STM1030	5	7	5	3	5	4	5	4	0.84	-0.251	1
STM14_1171	STM14_1171	STM1031	4	8	3	8	7	2	4	7	1.53	0.609	0.886
STM14_1172	STM14_1172	STM1032	4	11	11	6	9	6	8	8	1.02	0.0264	1
STM14_1173	STM14_1173	STM1033	12	30	9	4	7	5	14	6	0.408	-1.29	0.143
STM14_1174	STM14_1174	STM1034	0	2	2	2	0	0	1	1	0.891	-0.167	1
STM14_1175	STM14_1175	STM1035	0	2	2	2	1	0	1	1	1.17	0.222	1
STM14_1176	STM14_1176	STM1036	2	1	0	1	2	0	1	1	1.01	0.013	1
STM14_1177	STM14_1177	STM1037	3	4	2	1	1	0	3	1	0.28	-1.84	0.595
STM14_1178	STM14_1178	STM1038	2	19	12	2	6	7	9	5	0.609	-0.716	0.59
STM14_1179	STM14_1179	STM1039	3	6	2	0	1	1	3	1	0.209	-2.26	0.411
STM14_1180	STM14_1180	STM1040	2	2	1	1	2	0	2	1	0.67	-0.578	1
STM14_1181	STM14_1181	STM1041	38	106	56	33	68	38	56	50	0.883	-0.18	0.925
STM14_1182	STM14_1182	STM1042	2	4	2	0	3	2	2	2	0.696	-0.524	1
STM14_1183	STM14_1183	STM1043	11	23	11	11	11	21	13	16	1.25	0.317	0.946
STM14_1184	sodC_1	STM1044	31	57	52	23	45	38	42	38	0.91	-0.136	1
STM14_1185	STM14_1185	STM1045	9	29	8	8	11	7	12	10	0.775	-0.367	0.761
STM14_1186	STM14_1186	STM1046	2	3	3	2	3	3	2	3	1.2	0.262	1
STM14_1187	STM14_1187	STM1047	1	0	1	1	3	2	1	2	2.78	1.48	0.599
STM14_1188	STM14_1188	STM1048	8	25	13	6	16	10	13	11	0.878	-0.187	1
STM14_1189	STM14_1189	NA	3	1	1	0	2	3	2	2	0.937	-0.0936	1
STM14_1190	STM14_1190	STM1049	11	21	7	4	3	7	11	5	0.476	-1.07	0.297
STM14_1191	STM14_1191	STM1050	0	1	0	4	1	0	0	2	10.7	3.42	0.692
STM14_1192	STM14_1192	STM2705	0	2	2	0	0	0	1	0	0	-Inf	0.61
STM14_1193	sseI	STM1051	10	37	23	19	22	48	19	33	1.71	0.775	0.516
STM14_1194	STM14_1194	NA	1	18	11	7	10	8	8	9	1.19	0.253	1
STM14_1195	STM14_1195	STM1053	20	27	23	2	2	3	22	3	0.123	-3.03	0.000186
STM14_1196	STM14_1196	STM1054	1450	779	368	2140	894	903	897	1615	1.8	0.849	0.659
STM14_1197	STM14_1197	STM1055	31	152	38	33	14	120	57	64	1.13	0.171	1
STM14_1198	STM14_1198	STM1056	18	88	41	30	31	45	39	40	1.02	0.0285	0.999
STM14_1199	pepN	STM1057	358	755	671	265	548	641	528	524	0.992	-0.0112	1
STM14_1200	pyrD	STM1058	2	3	1	5	5	3	2	5	2.76	1.47	0.446
STM14_1202	ycbW	STM1059	19	24	14	31	26	30	18	33	1.9	0.927	0.197
STM14_1203	STM14_1203	STM1060	13	42	25	15	33	17	22	23	1.03	0.0471	1
STM14_1204	ycbY	STM1061	61	124	81	28	65	54	78	52	0.671	-0.575	0.46
STM14_1205	uup	STM1062	30	68	30	18	37	24	37	28	0.774	-0.37	0.745
STM14_1206	pqiA	STM1063	18	39	19	11	8	8	22	11	0.481	-1.06	0.138
STM14_1207	pqiB	STM1064	62	157	111	34	42	42	95	44	0.463	-1.11	0.027
STM14_1208	ymbA	STM1065	14	22	8	9	3	7	13	8	0.592	-0.757	0.42
STM14_1210	rmf	STM1066	8125	12650	10799	4327	5234	5748	9600	5719	0.596	-0.747	0.149
STM14_1211	fabA	STM1067	16	36	27	24	36	15	23	28	1.19	0.256	0.909
STM14_1212	lonH	STM1068	46	129	68	64	131	59	68	91	1.33	0.408	0.64
STM14_1213	ycbG	STM1069	22	34	30	37	27	87	26	58	2.2	1.14	0.305
STM14_1214	ompA	STM1070	2765	4353	3414	1371	2158	1737	3191	1928	0.604	-0.727	0.192
STM14_1215	sulA	STM1071	25	76	35	33	95	80	38	73	1.94	0.955	0.1
STM14_1217	yccR	STM1072	6	10	8	7	11	8	7	10	1.32	0.396	0.858
STM14_1218	yccS	STM1073	27	49	22	29	70	47	29	52	1.8	0.846	0.15
STM14_1219	yccF	STM1074	6	35	5	14	42	22	11	27	2.38	1.25	0.124
STM14_1220	helD	STM1075	133	234	135	86	132	113	149	121	0.815	-0.295	0.779
STM14_1221	mgsA	STM1076	31	45	29	36	89	40	32	58	1.82	0.862	0.1
STM14_1222	yccT	STM1077	97	246	156	6	4	5	143	6	0.0411	-4.61	4.49e-18
STM14_1223	STM14_1223	STM1078	139	259	177	33	39	41	170	42	0.248	-2.01	9.03e-06
STM14_1224	yccV	STM1079	121	223	108	62	52	56	133	65	0.493	-1.02	0.0307
STM14_1225	yccW	STM1080	182	494	252	25	46	42	262	41	0.156	-2.68	9.67e-10
STM14_1226	STM14_1226	STM1081	7	9	7	8	18	18	7	16	2.21	1.14	0.152
STM14_1227	STM14_1227	STM1082	8	17	7	15	23	8	9	17	1.83	0.875	0.379
STM14_1228	yccX	STM1083	5	12	8	3	7	9	7	7	0.943	-0.0852	1
STM14_1229	yccK	STM1084	26	45	18	18	27	30	26	28	1.05	0.0733	1
STM14_1230	yccA	STM1085	588	1217	466	357	609	400	653	497	0.76	-0.395	0.561
STM14_1231	serT	NA	11881	4341	3254	14925	2905	4089	7006	9467	1.35	0.434	0.988
STM14_1232	pipA	STM1087	7	21	0	14	22	20	7	21	2.81	1.49	0.0819
STM14_1233	pipB	STM1088	1	2	2	3	2	20	1	9	6.29	2.65	0.265
STM14_1234	STM14_1234	NA	0	1	0	0	0	0	0	0	0	-Inf	1
STM14_1236	pipC	STM1090	1	1	0	1	3	3	1	2	3.91	1.97	0.443
STM14_1237	sopB	STM1091	0	2	1	5	3	1	1	4	4.91	2.3	0.558
STM14_1238	orfX	STM1092	0	0	1	0	1	1	0	1	2.02	1.01	1
STM14_1239	STM14_1239	STM1093	1	0	0	0	2	0	0	1	1.39	0.47	1
STM14_1240	pipD	STM1094	20	49	11	13	36	35	22	30	1.34	0.42	0.73
STM14_1241	copS	STM1095	5	14	9	11	20	9	8	14	1.81	0.859	0.406
STM14_1242	copR	STM1096	39	53	31	49	66	50	38	61	1.63	0.701	0.262
STM14_1243	STM14_1243	STM1097	19	52	30	40	131	68	29	83	2.89	1.53	0.00162
STM14_1244	STM14_1244	NA	85	74	68	66	71	91	74	86	1.17	0.221	0.771
STM14_1245	STM14_1245	NA	14	21	23	10	11	13	18	13	0.718	-0.479	0.748
STM14_1246	hpaC	STM1098	3	2	1	2	1	0	2	1	0.619	-0.692	1
STM14_1247	hpaB	STM1099	9	17	17	8	20	12	13	14	1.09	0.129	0.978
STM14_1248	hpaR	STM1100	4	14	7	12	24	15	7	18	2.66	1.41	0.0947
STM14_1249	STM14_1249	NA	1	0	0	2	0	2	0	2	3.98	1.99	0.707
STM14_1250	hpaG	STM1101	26	83	43	137	384	219	42	259	6.13	2.62	2.55e-09
STM14_1251	hpaE	STM1102	20	38	38	77	153	124	29	127	4.42	2.15	2.52e-06
STM14_1252	hpaD	STM1103	20	29	20	43	126	81	21	87	4.16	2.06	8.4e-06
STM14_1253	hpaF	STM1104	5	6	1	14	27	17	4	21	5.66	2.5	0.000407
STM14_1255	hpaH	STM1105	2	8	4	16	26	22	4	23	6.14	2.62	0.000395
STM14_1256	hpaI	STM1106	6	2	7	12	34	16	5	22	4.11	2.04	0.000783
STM14_1257	hpaX	STM1107	7	6	3	21	47	17	5	30	5.8	2.53	0.000105
STM14_1258	hpaA	STM1108	4	5	2	4	12	12	3	10	2.91	1.54	0.109
STM14_1259	STM14_1259	STM1109	1	4	3	4	10	8	2	8	3.49	1.8	0.136
STM14_1260	STM14_1260	NA	0	0	0	0	0	1	0	0	Inf	Inf	1
STM14_1261	STM14_1261	STM1110	0	2	2	1	1	0	1	1	0.721	-0.473	1
STM14_1262	STM14_1262	NA	0	0	0	1	0	1	0	1	Inf	Inf	0.88
STM14_1263	yccD	STM1111	64	114	50	15	27	26	67	25	0.368	-1.44	0.00908
STM14_1264	cbpA	STM1112	241	473	252	63	76	65	282	76	0.27	-1.89	1.13e-05
STM14_1266	scsA	STM1113	4	10	3	6	8	5	5	7	1.49	0.573	0.879
STM14_1267	scsB	STM1114	1	4	2	2	6	4	2	4	2.2	1.14	0.631
STM14_1268	scsC	STM1115	3	2	2	3	2	0	2	2	0.861	-0.216	1
STM14_1269	scsD	STM1116	0	1	2	0	3	1	1	1	1.45	0.535	1
STM14_1270	agp	STM1117	18	42	28	24	26	25	25	28	1.11	0.151	1
STM14_1271	yccJ	STM1118	1231	3235	2634	46	124	156	2053	116	0.0564	-4.15	1.13e-12
STM14_1272	wraB	STM1119	1671	4611	3007	27	81	76	2646	65	0.0245	-5.35	9.98e-33
STM14_1273	STM14_1273	NA	315	204	139	4	0	1	221	2	0.0103	-6.61	0.00378
STM14_1274	ycdF	NA	543	533	438	4	6	5	484	6	0.0114	-6.46	4.63e-09
STM14_1275	ymdF	STM1121	1426	1528	1350	14	9	8	1363	12	0.00899	-6.8	4.45e-14
STM14_1276	ycdC	STM1122	47	95	113	13	15	12	77	15	0.196	-2.35	0.00302
STM14_1277	STM14_1277	STM1123	17	34	22	32	48	48	21	47	2.19	1.13	0.0606
STM14_1278	putA	NA	22	46	21	116	23	14	26	67	2.61	1.39	0.885
STM14_1281	putP	STM1125	13	19	11	12	13	17	13	16	1.21	0.277	0.924
STM14_1282	STM14_1282	NA	26	28	22	9	10	13	24	12	0.5	-0.999	0.256
STM14_1283	STM14_1283	NA	83	211	103	78	58	52	112	73	0.652	-0.616	0.19
STM14_1284	phoH	NA	603	1111	449	107	159	135	632	147	0.233	-2.1	4.76e-07
STM14_1285	STM14_1285	STM1127	13	18	14	21	35	35	14	33	2.4	1.26	0.038
STM14_1286	STM14_1286	NA	0	0	0	1	0	0	0	0	Inf	Inf	1
STM14_1287	STM14_1287	STM1128	131	289	160	334	181	206	168	288	1.72	0.782	0.518
STM14_1288	STM14_1288	NA	0	0	0	0	0	0	0	0	NaN	NaN	NA
STM14_1289	STM14_1289	NA	0	0	0	0	3	0	0	1	Inf	Inf	0.627
STM14_1290	STM14_1290	STM1129	1	3	0	3	2	4	1	3	3.35	1.75	0.533
STM14_1291	STM14_1291	NA	0	0	0	1	0	0	0	0	Inf	Inf	1
STM14_1292	STM14_1292	NA	0	0	0	0	0	0	0	0	NaN	NaN	NA
STM14_1293	STM14_1293	STM1130	19	28	8	21	7	8	16	15	0.912	-0.133	1
STM14_1294	STM14_1294	STM1131	0	0	1	2	1	2	0	2	6.03	2.59	0.495
STM14_1295	STM14_1295	STM1132	2	4	2	3	3	5	2	4	1.78	0.835	0.812
STM14_1296	STM14_1296	STM1133	14	25	13	11	17	18	15	17	1.1	0.136	1
STM14_1297	serX	NA	219653	271951	160638	320743	173287	266324	201961	301854	1.49	0.58	0.592
STM14_1298	STM14_1298	NA	0	0	0	2	2	2	0	2	Inf	Inf	0.263
STM14_1299	ycdW	STM1135	4	9	7	12	20	13	6	16	2.8	1.49	0.068
STM14_1300	ycdX	STM1136	108	214	129	50	126	69	132	86	0.653	-0.616	0.396
STM14_1301	ycdY	STM1137	28	48	32	18	22	17	32	21	0.66	-0.599	0.488
STM14_1302	ycdZ	STM1138	4	10	10	12	16	16	7	16	2.32	1.21	0.181
STM14_1303	csgG	STM1139	12	21	16	7	9	9	15	9	0.634	-0.658	0.598
STM14_1304	csgF	STM1140	0	0	0	0	0	0	0	0	NaN	NaN	NA
STM14_1305	csgE	STM1141	1	0	1	0	0	2	1	1	0.979	-0.0306	1
STM14_1306	csgD	STM1142	0	0	0	0	0	1	0	0	Inf	Inf	1
STM14_1307	STM14_1307	NA	1	0	0	1	0	0	0	0	1.12	0.165	1
STM14_1309	csgB	STM1143	0	0	0	0	0	0	0	0	NaN	NaN	NA
STM14_1310	csgA	STM1144	1	7	2	0	1	3	3	1	0.555	-0.848	0.834
STM14_1311	csgC	STM1145	0	1	0	1	1	0	0	1	3.75	1.91	1
STM14_1312	ymdA	STM1146	1	2	0	4	0	5	1	4	4.49	2.17	0.532
STM14_1313	STM14_1313	STM1147	60	108	70	20	39	36	71	34	0.485	-1.04	0.0816
STM14_1314	ymdC	STM1148	111	252	122	45	54	57	139	58	0.419	-1.25	0.00689
STM14_1315	mdoC	STM1149	10	17	9	15	32	26	11	26	2.44	1.29	0.0525
STM14_1316	STM14_1316	NA	4	9	2	5	14	7	4	9	2.16	1.11	0.353
STM14_1317	mdoG	STM1150	263	433	217	147	244	156	272	199	0.733	-0.449	0.556
STM14_1318	mdoH	STM1151	340	738	490	219	419	348	457	356	0.778	-0.362	0.661
STM14_1319	yceK	STM1152	0	12	5	2	2	0	4	2	0.375	-1.42	0.362
STM14_1320	msyB	STM1153	98	109	56	8	5	10	82	9	0.109	-3.2	0.0023
STM14_1321	yceE	STM1154	40	66	38	10	7	4	43	8	0.193	-2.38	4.2e-05
STM14_1322	STM14_1322	NA	0	0	0	0	0	0	0	0	NaN	NaN	NA
STM14_1323	htrB	STM1155	48	141	65	63	165	80	71	108	1.53	0.611	0.335
STM14_1324	yceA	STM1156	11	32	13	12	18	14	16	16	1.04	0.0589	1
STM14_1325	yceI	STM1157	52	106	72	46	50	61	68	59	0.875	-0.193	0.877
STM14_1326	STM14_1326	STM1158	24	65	51	13	37	39	40	31	0.78	-0.358	0.795
STM14_1329	solA	STM1160	31	74	39	61	79	82	41	83	2	1	0.0969
STM14_1330	bssS	STM1161	55	79	39	64	54	56	52	67	1.28	0.354	0.773
STM14_1331	dinI	STM1162	28	69	37	25	55	60	38	50	1.31	0.393	0.689
STM14_1332	pyrC	STM1163	0	6	5	12	13	11	3	14	4.72	2.24	0.0227
STM14_1333	yceB	STM1164	232	447	243	215	356	317	270	324	1.2	0.261	0.791
STM14_1334	grxB	STM1165	1097	2589	1358	290	681	398	1444	485	0.336	-1.57	0.000245
STM14_1335	yceL	STM1166	3	13	4	2	7	8	5	6	1.13	0.18	1
STM14_1336	rimJ	STM1167	60	173	106	44	127	68	96	83	0.87	-0.202	0.94
STM14_1337	yceH	STM1168	52	146	67	60	93	84	74	87	1.17	0.229	0.947
STM14_1338	mviM	STM1169	25	55	29	43	76	70	31	69	2.18	1.13	0.0453
STM14_1340	mviN	STM1170	6	33	22	27	80	37	17	50	3.02	1.59	0.00442
STM14_1341	flgN	STM1171	48	104	43	7	4	5	56	6	0.114	-3.14	3.29e-08
STM14_1342	flgM	STM1172	31	28	11	2	1	2	23	2	0.088	-3.51	0.0852
STM14_1343	flgA	STM1173	0	1	1	0	1	4	1	2	3.31	1.73	0.806
STM14_1344	STM14_1344	NA	0	0	2	0	0	0	1	0	0	-Inf	0.965
STM14_1345	flgB	STM1174	1	0	0	0	1	0	0	0	0.693	-0.53	1
STM14_1346	flgC	STM1175	2	1	0	0	0	0	1	0	0	-Inf	0.809
STM14_1347	flgD	STM1176	2	2	4	1	0	0	3	0	0.185	-2.44	0.453
STM14_1348	flgE	STM1177	3	3	3	2	2	1	3	2	0.664	-0.592	1
STM14_1349	flgF	STM1178	0	1	1	0	0	0	1	0	0	-Inf	0.954
STM14_1350	flgG	STM1179	0	2	0	0	0	3	0	1	2.69	1.43	1
STM14_1351	flgH	STM1180	2	3	2	1	2	0	2	1	0.501	-0.997	0.936
STM14_1352	flgI	STM1181	5	4	2	1	2	0	4	1	0.295	-1.76	0.598
STM14_1353	flgJ	STM1182	0	4	4	0	1	1	2	1	0.31	-1.69	0.68
STM14_1354	flgK	STM1183	35	108	27	4	11	6	46	7	0.16	-2.64	0.00422
STM14_1355	flgL	STM1184	22	42	16	6	10	8	23	9	0.376	-1.41	0.0588
STM14_1356	STM14_1356	NA	0	0	0	0	0	0	0	0	NaN	NaN	NA
STM14_1357	rne	STM1185	61	172	121	178	399	231	101	287	2.84	1.51	0.000656
STM14_1359	rluC	STM1187	8	21	7	6	11	8	10	9	0.903	-0.147	1
STM14_1360	STM14_1360	STM1188	1	4	1	1	6	3	2	3	2.12	1.09	0.707
STM14_1361	STM14_1361	NA	5	5	3	7	10	7	4	9	2.14	1.1	0.314
STM14_1362	maf_1	STM1189	33	85	35	45	75	44	43	60	1.39	0.474	0.628
STM14_1363	yceD	STM1190	129	344	295	119	274	174	222	201	0.905	-0.144	1
STM14_1364	rpmF	STM1191	51	155	123	70	137	81	94	103	1.1	0.139	0.978
STM14_1365	plsX	STM1192	33	101	113	31	98	59	72	65	0.908	-0.139	1
STM14_1366	fabH	STM1193	54	111	93	43	109	55	76	73	0.954	-0.0679	1
STM14_1367	fabD	STM1194	63	184	116	61	156	95	103	110	1.07	0.0983	1
STM14_1368	fabG	STM1195	155	300	281	119	192	166	220	174	0.793	-0.335	0.735
STM14_1369	acpP	STM1196	2921	5173	3710	2962	6586	6196	3523	5632	1.6	0.677	0.335
STM14_1370	fabF	STM1197	209	439	311	181	375	295	281	305	1.09	0.118	0.947
STM14_1371	pabC	STM1198	22	32	30	38	51	58	26	54	2.11	1.08	0.0551
STM14_1372	yceG	STM1199	28	50	33	42	68	54	33	60	1.81	0.86	0.148
STM14_1373	tdk_1	STM1200	24	76	54	37	72	71	44	65	1.49	0.577	0.448
STM14_1374	holB	STM1201	14	25	9	17	31	29	14	28	1.99	0.991	0.168
STM14_1375	ycfH	STM1202	178	316	268	11	22	13	229	16	0.0722	-3.79	2.91e-15
STM14_1376	STM14_1376	NA	0	0	0	0	0	0	0	0	NaN	NaN	NA
STM14_1377	ptsG	STM1203	101	179	182	16	37	31	140	30	0.215	-2.22	5.07e-06
STM14_1378	fhuE	STM1204	23	30	28	4	14	6	25	8	0.328	-1.61	0.0526
STM14_1379	ycfF	STM1205	190	414	261	39	85	52	252	63	0.249	-2	7.99e-06
STM14_1380	ycfL	STM1206	72	132	80	19	46	16	84	28	0.339	-1.56	0.00409
STM14_1381	ycfM	STM1207	78	156	97	26	37	42	97	39	0.399	-1.32	0.00883
STM14_1382	thiK	STM1208	53	142	88	22	51	35	81	38	0.476	-1.07	0.0542
STM14_1383	nagZ	STM1209	48	194	151	29	80	43	110	53	0.484	-1.05	0.109
STM14_1384	ycfP	STM1210	57	102	41	28	33	32	59	35	0.594	-0.751	0.226
STM14_1385	ndh	STM1211	69	137	102	32	59	46	91	50	0.545	-0.877	0.143
STM14_1386	ycfJ	STM1212	10192	10910	8880	5535	4846	5848	9489	6216	0.655	-0.61	0.334
STM14_1387	ycfQ	STM1213	50	71	37	33	25	16	48	29	0.604	-0.728	0.335
STM14_1388	ycfR	STM1214	34	65	34	47	58	48	39	57	1.47	0.552	0.509
STM14_1389	ycfS	STM1215	91	183	135	23	26	23	121	27	0.224	-2.16	4.98e-06
STM14_1390	STM14_1390	NA	1	1	7	4	9	6	3	7	2.31	1.21	0.344
STM14_1391	mfd	STM1216	209	400	231	81	136	92	247	112	0.456	-1.13	0.019
STM14_1392	ycfU	STM1217	27	42	22	41	87	50	27	64	2.33	1.22	0.0176
STM14_1393	lolD	STM1218	0	15	10	15	27	11	6	19	3	1.59	0.0644
STM14_1394	ycfW	STM1219	6	13	11	19	30	17	9	24	2.73	1.45	0.0374
STM14_1395	ycfX	STM1220	15	35	31	46	66	45	24	58	2.44	1.29	0.0224
STM14_1396	cobB	STM1221	10	40	37	30	70	72	25	61	2.49	1.32	0.0163
STM14_1397	potD	STM1222	11	10	16	31	30	27	12	34	2.8	1.48	0.0128
STM14_1398	potC	STM1223	20	49	52	69	52	53	36	68	1.9	0.925	0.61
STM14_1399	STM14_1399	NA	10	35	52	36	21	47	29	41	1.42	0.51	0.929
STM14_1400	sifA	STM1224	306	1105	381	607	405	601	482	630	1.31	0.385	0.959
STM14_1402	potB	STM1225	0	3	1	6	16	4	1	9	9.56	3.26	0.0246
STM14_1403	potA	STM1226	11	12	17	4	16	13	13	11	0.896	-0.158	1
STM14_1404	pepT	STM1227	59	134	73	35	59	61	77	57	0.738	-0.439	0.573
STM14_1405	STM14_1405	NA	6	2	0	5	2	0	3	3	1	0.00487	1
STM14_1406	tnpA_4	STM4311	85	229	142	48	121	94	130	93	0.717	-0.48	0.52
STM14_1407	ycfD	STM1229	113	208	115	33	72	58	129	58	0.453	-1.14	0.0322
STM14_1408	phoQ	STM1230	95	171	83	90	175	95	103	129	1.26	0.332	0.661
STM14_1409	phoP	STM1231	140	193	80	107	211	101	125	150	1.2	0.261	0.699
STM14_1410	purB	STM1232	2	12	5	12	20	13	5	16	3.3	1.72	0.0501
STM14_1411	ycfC	STM1233	8	16	6	17	27	20	9	23	2.7	1.43	0.0488
STM14_1412	trmU	STM1234	54	82	64	61	103	84	61	90	1.48	0.57	0.335
STM14_1413	ymfB	STM1235	25	20	24	10	18	12	23	14	0.64	-0.643	0.691
STM14_1414	STM14_1414	STM1236	5	12	7	8	8	5	7	8	1.16	0.216	1
STM14_1415	ymfC	STM1237	40	92	26	32	53	35	44	44	0.984	-0.0234	1
STM14_1416	icdA	STM1238	849	1897	889	1636	3037	1988	1043	2405	2.31	1.21	0.00691
STM14_1417	STM14_1417	STM1871	23	47	31	4	12	14	30	11	0.358	-1.48	0.037
STM14_1418	STM14_1418	NA	3	3	1	1	1	1	2	1	0.513	-0.962	0.923
STM14_1419	STM14_1419	NA	6	5	2	1	3	1	4	2	0.408	-1.29	0.72
STM14_1420	STM14_1420	NA	1	1	1	0	0	1	1	0	0.385	-1.38	1
STM14_1421	STM14_1421	NA	2	1	0	1	1	0	1	1	0.73	-0.454	1
STM14_1422	STM14_1422	NA	2	3	3	1	0	1	2	1	0.345	-1.54	0.695
STM14_1423	STM14_1423	STM1870	4	15	8	3	2	5	7	4	0.521	-0.941	0.419
STM14_1424	STM14_1424	STM2632	0	7	0	0	0	0	1	0	0	-Inf	0.65
STM14_1425	STM14_1425	STM2630	0	1	0	1	0	0	0	0	2.32	1.21	1
STM14_1426	STM14_1426	STM2629	0	0	0	0	0	0	0	0	NaN	NaN	NA
STM14_1427	STM14_1427	NA	39	160	83	60	88	70	77	80	1.05	0.0648	1
STM14_1428	STM14_1428	NA	161	351	199	119	162	250	206	196	0.954	-0.0677	1
STM14_1429	STM14_1429	NA	127	253	137	104	132	209	151	165	1.1	0.132	1
STM14_1430	STM14_1430	NA	0	1	0	0	0	0	0	0	0	-Inf	1
STM14_1431	STM14_1431	STM2627	2	8	3	1	0	3	3	2	0.455	-1.14	0.605
STM14_1432	STM14_1432	STM2626	5	15	5	3	3	3	7	3	0.499	-1	0.459
STM14_1433	STM14_1433	NA	2	5	0	0	0	1	2	0	0.196	-2.35	0.578
STM14_1434	STM14_1434	NA	1	5	3	0	1	0	2	0	0.121	-3.05	0.385
STM14_1435	STM14_1435	NA	2	2	1	1	1	0	2	1	0.485	-1.04	0.978
STM14_1436	STM14_1436	NA	1	7	6	2	8	2	4	4	1.05	0.0756	1
STM14_1437	STM14_1437	NA	1	0	0	0	2	0	0	1	1.39	0.47	1
STM14_1438	STM14_1438	NA	2	4	1	9	3	20	2	13	6.27	2.65	0.107
STM14_1439	STM14_1439	STM2621	56	221	91	78	86	123	99	108	1.09	0.121	1
STM14_1440	STM14_1440	NA	8	8	10	26	13	20	8	24	2.83	1.5	0.074
STM14_1441	STM14_1441	STM1020	113	231	153	157	238	191	146	215	1.48	0.562	0.369
STM14_1442	STM14_1442	NA	0	0	0	0	1	0	0	0	Inf	Inf	1
STM14_1443	STM14_1443	NA	0	1	0	0	2	1	0	1	4.66	2.22	0.893
STM14_1444	STM14_1444	NA	4	4	5	1	0	1	4	1	0.203	-2.3	0.287
STM14_1445	STM14_1445	NA	33103	43662	35067	58889	47425	62357	34557	64974	1.88	0.911	0.0668
STM14_1446	STM14_1446	STM2616	0	2	4	3	6	3	2	4	2.49	1.32	0.548
STM14_1447	STM14_1447	NA	42	84	84	5	14	17	63	13	0.204	-2.3	4.14e-05
STM14_1448	STM14_1448	NA	2	5	1	3	4	2	2	3	1.52	0.6	0.982
STM14_1449	STM14_1449	NA	3	7	4	11	9	7	4	10	2.6	1.38	0.26
STM14_1450	STM14_1450	NA	1	0	0	0	0	0	0	0	0	-Inf	1
STM14_1451	STM14_1451	STM1028	1	2	0	0	0	0	1	0	0	-Inf	0.842
STM14_1452	STM14_1452	NA	0	0	0	0	0	0	0	0	NaN	NaN	NA
STM14_1453	STM14_1453	STM2611	2	1	2	2	0	0	2	1	0.556	-0.847	0.959
STM14_1454	STM14_1454	STM2610	48	115	77	16	19	41	69	28	0.409	-1.29	0.013
STM14_1455	STM14_1455	STM2609	3	7	4	3	5	4	4	4	1.09	0.119	1
STM14_1456	STM14_1456	STM2608	2	12	6	7	7	4	5	7	1.3	0.377	1
STM14_1457	STM14_1457	STM2607	1	0	4	2	0	3	2	2	1.18	0.243	1
STM14_1458	STM14_1458	STM2606	10	14	12	13	13	2	11	11	0.971	-0.0422	1
STM14_1459	STM14_1459	STM2605	1	8	3	1	2	6	3	3	1.07	0.101	1
STM14_1460	STM14_1460	STM2604	1	4	1	1	1	0	2	1	0.489	-1.03	0.879
STM14_1461	STM14_1461	STM2603	12	20	13	8	7	8	13	9	0.654	-0.612	0.623
STM14_1462	STM14_1462	NA	1	5	4	3	2	4	3	3	1.26	0.335	1
STM14_1463	STM14_1463	STM2601	21	34	26	3	10	3	24	5	0.224	-2.16	0.00565
STM14_1464	STM14_1464	STM2600	8	20	9	0	5	8	10	4	0.422	-1.24	0.306
STM14_1465	STM14_1465	STM2599	860	1125	1008	1402	1678	2612	928	2124	2.29	1.2	0.12
STM14_1466	STM14_1466	STM2598	0	5	2	4	3	5	2	5	2.75	1.46	0.635
STM14_1467	STM14_1467	STM2597	10	27	11	9	6	8	13	9	0.671	-0.576	0.536
STM14_1468	STM14_1468	STM2596	0	2	0	0	2	0	0	1	1.43	0.517	1
STM14_1469	STM14_1469	STM2595	1	8	4	2	3	3	3	3	0.869	-0.203	1
STM14_1470	STM14_1470	STM2594	33	104	64	34	69	37	56	50	0.888	-0.171	0.929
STM14_1471	STM14_1471	STM2593	25	32	44	15	39	37	32	32	1.02	0.0269	1
STM14_1472	STM14_1472	STM2592	8	20	3	6	14	10	8	11	1.26	0.328	0.954
STM14_1474	STM14_1474	STM2590	3	2	0	0	0	0	2	0	0	-Inf	0.426
STM14_1475	STM14_1475	STM2589	6	24	9	7	3	2	10	5	0.474	-1.08	0.19
STM14_1476	STM14_1476	NA	0	0	0	0	0	1	0	0	Inf	Inf	1
STM14_1478	STM14_1478	STM1049	10	21	10	7	2	6	12	6	0.518	-0.95	0.282
STM14_1479	STM14_1479	STM2586	4	4	1	1	4	0	3	2	0.58	-0.786	1
STM14_1480	STM14_1480	STM2585A	5	15	10	9	4	7	8	8	0.947	-0.0788	0.985
STM14_1481	STM14_1481	NA	16	14	6	1	2	0	12	1	0.0914	-3.45	0.0456
STM14_1482	STM14_1482	NA	6	10	7	4	9	4	7	6	0.873	-0.196	1
STM14_1483	STM14_1483	STM2241	52	172	102	30	72	55	91	56	0.613	-0.707	0.239
STM14_1484	STM14_1484	STM1053	205	365	228	2	1	1	237	2	0.00681	-7.2	1.75e-30
STM14_1485	STM14_1485	STM1238	20	44	28	22	50	58	27	47	1.74	0.8	0.219
STM14_1486	STM14_1486	STM1239	13	47	31	11	2	11	25	10	0.389	-1.36	0.0202
STM14_1488	STM14_1488	STM2705	3	2	7	0	0	0	4	0	0	-Inf	0.0574
STM14_1489	STM14_1489	NA	0	0	0	0	0	0	0	0	NaN	NaN	NA
STM14_1491	STM14_1491	NA	2	1	3	5	4	2	2	4	2.1	1.07	0.63
STM14_1492	msgA	STM1241	13	39	16	48	78	62	19	69	3.65	1.87	0.000484
STM14_1493	envE	STM1242	6	9	3	15	25	30	5	26	4.75	2.25	0.000719
STM14_1494	STM14_1494	NA	1	1	2	7	7	8	1	8	6.48	2.7	0.02
STM14_1495	STM14_1495	STM1243	0	0	0	2	0	0	0	1	Inf	Inf	0.974
STM14_1496	STM14_1496	NA	1	1	0	1	0	1	1	1	1.34	0.423	1
STM14_1497	pagD	STM1244	0	2	0	0	1	0	0	0	0.715	-0.483	1
STM14_1498	STM14_1498	NA	0	0	0	0	0	0	0	0	NaN	NaN	NA
STM14_1499	STM14_1499	NA	32	114	38	2	1	1	50	2	0.0326	-4.94	8.74e-07
STM14_1500	STM14_1500	NA	0	0	0	0	0	0	0	0	NaN	NaN	NA
STM14_1501	pagC	STM1246	26	74	43	4	7	7	40	7	0.162	-2.63	2.04e-05
STM14_1502	STM14_1502	NA	0	0	0	0	0	0	0	0	NaN	NaN	NA
STM14_1503	STM14_1503	NA	19	20	47	8	4	2	28	6	0.207	-2.27	0.165
STM14_1504	STM14_1504	NA	29	40	31	26	46	63	31	49	1.6	0.677	0.356
STM14_1505	pliC	STM1249	0	4	2	14	13	6	1	13	8.58	3.1	0.0343
STM14_1506	STM14_1506	NA	0	1	1	2	0	0	1	1	1.78	0.833	1
STM14_1507	STM14_1507	NA	49	112	82	51	72	85	71	77	1.08	0.118	1
STM14_1508	STM14_1508	STM1250	2	10	6	4	1	4	5	4	0.753	-0.409	0.794
STM14_1509	STM14_1509	STM1251	316	413	328	2188	1753	4704	327	3292	10.1	3.33	0.0015
STM14_1510	STM14_1510	NA	2	1	1	0	1	1	1	1	0.479	-1.06	1
STM14_1511	STM14_1511	STM1252	17	40	19	32	23	8	22	25	1.15	0.202	1
STM14_1512	STM14_1512	STM1253	2	2	2	4	2	4	2	4	2.07	1.05	0.705
STM14_1513	STM14_1513	STM1254	17	28	11	17	18	19	17	20	1.23	0.298	0.915
STM14_1514	STM14_1514	NA	0	0	1	1	1	3	0	2	5.71	2.51	0.617
STM14_1515	STM14_1515	STM1255	6	13	17	9	26	12	11	16	1.51	0.598	0.484
STM14_1516	STM14_1516	STM1256	1	1	0	2	3	0	1	2	2.91	1.54	0.748
STM14_1517	STM14_1517	STM1257	1	1	3	0	0	0	2	0	0	-Inf	0.479
STM14_1518	STM14_1518	STM1258	2	2	6	0	0	0	3	0	0	-Inf	0.124
STM14_1519	STM14_1519	STM1259	0	3	0	0	2	0	1	1	0.954	-0.0682	1
STM14_1520	STM14_1520	STM1260	115	241	158	6	9	5	150	7	0.0489	-4.35	1.08e-16
STM14_1521	STM14_1521	STM1261	258	562	566	3	5	9	411	6	0.0151	-6.05	4.55e-12
STM14_1522	STM14_1522	NA	8029	5066	5988	387	195	316	6419	358	0.0558	-4.16	0.00609
STM14_1523	STM14_1523	STM1263	54	46	56	4	3	6	51	5	0.0984	-3.34	0.000244
STM14_1525	aadA	STM1264	10	19	18	22	23	36	14	31	2.17	1.12	0.111
STM14_1526	STM14_1526	STM1265	9	18	12	1	0	0	11	0	0.0415	-4.59	0.000407
STM14_1527	STM14_1527	STM1266	6	5	4	16	25	26	5	25	5.02	2.33	0.000292
STM14_1528	STM14_1528	NA	6	9	2	8	4	3	5	6	1.21	0.269	1
STM14_1529	STM14_1529	STM1267	16	53	23	3	1	5	25	4	0.141	-2.82	3.84e-05
STM14_1530	STM14_1530	STM1268	8	34	10	12	7	40	14	23	1.65	0.72	0.899
STM14_1531	STM14_1531	STM1269	3	2	2	2	2	2	2	2	0.972	-0.0403	1
STM14_1532	yeaS	STM1270	39	85	60	80	122	92	54	108	2.01	1.01	0.0623
STM14_1533	STM14_1533	NA	0	0	0	0	0	0	0	0	NaN	NaN	NA
STM14_1534	yeaR	STM1271	1	2	2	3	5	4	1	4	2.93	1.55	0.414
STM14_1535	yoaG	STM1272	7	10	12	14	16	18	9	18	2.01	1.01	0.242
STM14_1536	STM14_1536	NA	0	0	0	0	0	1	0	0	Inf	Inf	1
STM14_1537	STM14_1537	STM1273	11	19	17	8	33	41	14	29	2.02	1.02	0.307
STM14_1538	STM14_1538	NA	2	1	2	2	1	5	2	3	1.8	0.852	0.811
STM14_1539	yeaQ	STM1274	52	78	86	9	16	14	66	14	0.213	-2.23	8.17e-05
STM14_1540	STM14_1540	NA	0	0	0	0	0	0	0	0	NaN	NaN	NA
STM14_1541	STM14_1541	NA	0	0	0	0	0	0	0	0	NaN	NaN	NA
STM14_1542	yaoF	STM1275	16	28	22	16	31	26	20	26	1.33	0.412	0.67
STM14_1543	STM14_1543	STM1276	27	62	45	53	81	70	39	75	1.92	0.941	0.107
STM14_1544	yeaO	STM1277	22	42	30	17	24	24	28	24	0.862	-0.214	0.94
STM14_1545	STM14_1545	NA	0	2	0	1	1	0	0	1	1.87	0.906	1
STM14_1546	STM14_1546	NA	0	0	0	1	0	3	0	2	Inf	Inf	0.402
STM14_1547	yeaN	STM1278	2	1	0	3	6	0	1	3	3.03	1.6	0.403
STM14_1548	yeaM	STM1279	60	125	56	50	62	61	70	65	0.927	-0.109	0.959
STM14_1549	yeaL	STM1280	1	3	0	9	8	3	1	8	7.44	2.89	0.0345
STM14_1550	STM14_1550	NA	0	0	0	1	0	0	0	0	Inf	Inf	1
STM14_1551	STM14_1551	STM1281	2	4	4	0	1	0	3	0	0.0985	-3.34	0.336
STM14_1552	yeaK	STM1282	3	4	5	8	3	5	4	7	1.75	0.805	0.751
STM14_1553	yeaJ	STM1283	12	32	16	33	39	34	17	40	2.35	1.23	0.0692
STM14_1554	STM14_1554	NA	12	20	20	3	19	19	16	14	0.889	-0.17	1
STM14_1555	STM14_1555	NA	2	10	4	0	6	3	4	3	0.68	-0.556	0.947
STM14_1556	yeaH	STM1284	558	1312	803	45	80	52	771	64	0.0832	-3.59	5.35e-17
STM14_1558	yeaG	STM1285	4372	10527	5201	27	28	13	5730	26	0.00452	-7.79	1.76e-55
STM14_1559	STM14_1559	NA	442	1044	569	1	0	1	589	1	0.00143	-9.45	8.91e-46
STM14_1560	mipA	STM1286	139	399	231	224	426	285	217	337	1.55	0.635	0.295
STM14_1561	STM14_1561	STM1287	2	7	2	0	1	1	3	1	0.225	-2.15	0.427
STM14_1562	STM14_1562	STM1288	17	43	25	21	45	35	24	36	1.49	0.574	0.493
STM14_1563	yeaD	STM1289	13	40	16	14	7	8	19	12	0.614	-0.703	0.297
STM14_1564	STM14_1564	NA	4	15	10	1	1	1	8	1	0.141	-2.82	0.0228
STM14_1565	gapA	STM1290	1453	3151	2130	428	423	302	1965	440	0.224	-2.16	5.04e-08
STM14_1566	STM14_1566	NA	0	0	0	0	0	0	0	0	NaN	NaN	NA
STM14_1567	yeaA	STM1291	202	456	199	292	516	400	245	438	1.79	0.84	0.109
STM14_1568	yeaC	STM1292	56	119	53	104	146	157	66	150	2.29	1.2	0.0197
STM14_1569	STM14_1569	NA	2	0	2	1	4	3	2	3	1.83	0.873	0.69
STM14_1570	pncA	STM1293	9	23	9	5	4	3	12	5	0.405	-1.3	0.152
STM14_1571	ansA	STM1294	34	45	22	10	34	14	31	20	0.644	-0.634	0.647
STM14_1572	STM14_1572	NA	2	0	2	5	0	3	2	3	2.31	1.21	0.66
STM14_1573	sppA	STM1295	39	115	53	24	68	35	58	44	0.769	-0.378	0.711
STM14_1574	ydjA	STM1296	66	176	97	57	95	80	96	85	0.88	-0.184	0.879
STM14_1575	selD	STM1297	58	88	66	45	64	36	64	54	0.831	-0.267	0.879
STM14_1576	topB	STM1298	23	46	26	22	35	30	28	32	1.15	0.197	0.953
STM14_1577	gdhA	STM1299	4	13	8	14	29	28	7	26	3.65	1.87	0.00561
STM14_1578	STM14_1578	STM1300	41	105	51	16	23	13	56	19	0.344	-1.54	0.00378
STM14_1579	STM14_1579	STM1301	1	3	3	2	10	3	2	5	2.47	1.3	0.381
STM14_1580	xthA	STM1302	33	43	33	38	40	33	34	42	1.25	0.318	0.781
STM14_1582	argD_1	STM1303	662	1485	767	88	202	88	838	134	0.16	-2.65	3.03e-10
STM14_1583	astA	STM1304	440	1009	557	30	85	54	577	59	0.103	-3.29	3.65e-14
STM14_1584	astD	STM1305	785	2228	1212	58	161	106	1190	114	0.0959	-3.38	9.59e-16
STM14_1585	astB	STM1306	328	875	467	36	74	37	473	53	0.111	-3.17	1.84e-13
STM14_1586	astE	STM1307	129	411	273	18	44	24	229	30	0.133	-2.92	8.1e-10
STM14_1587	STM14_1587	NA	6	4	6	3	1	0	5	2	0.322	-1.63	0.376
STM14_1588	spy	STM1308	314	512	399	110	138	209	370	170	0.46	-1.12	0.0178
STM14_1589	STM14_1589	STM1309	16	34	16	17	30	25	19	26	1.37	0.457	0.695
STM14_1590	nadE	STM1310	188	538	394	61	134	126	320	115	0.359	-1.48	0.000974
STM14_1591	STM14_1591	NA	3	2	0	1	1	0	2	1	0.457	-1.13	0.978
STM14_1592	osmE	STM1311	1629	3269	1982	134	300	263	2015	249	0.124	-3.02	3.67e-13
STM14_1593	STM14_1593	NA	0	0	0	0	0	1	0	0	Inf	Inf	1
STM14_1594	celA	STM1312	4	4	4	6	1	2	4	4	1.01	0.0196	1
STM14_1595	celB	STM1313	11	31	22	7	8	3	18	7	0.372	-1.43	0.0668
STM14_1596	celC	STM1314	57	143	108	9	19	11	89	14	0.156	-2.68	1.93e-07
STM14_1597	celD	STM1315	29	42	24	3	7	8	29	6	0.223	-2.16	0.00231
STM14_1598	celF	STM1316	25	52	48	40	19	23	37	33	0.893	-0.163	0.915
STM14_1599	celG	STM1317	31	49	43	47	71	95	37	78	2.09	1.07	0.0417
STM14_1600	katE	STM1318	731	1478	587	5	7	7	807	7	0.0087	-6.85	1.84e-23
STM14_1601	STM14_1601	NA	0	3	0	3	4	1	1	3	4.82	2.27	0.56
STM14_1602	STM14_1602	NA	38	82	58	39	24	31	52	37	0.712	-0.49	0.404
STM14_1603	cedA	STM1319	13	14	11	7	10	12	12	11	0.891	-0.167	1
STM14_1604	ydjN	STM1320	11	22	11	12	5	5	13	9	0.705	-0.505	0.638
STM14_1605	ydjM	STM1321	1	5	3	1	1	1	2	1	0.467	-1.1	0.775
STM14_1606	yniC	STM1322	33	68	29	7	17	17	38	15	0.389	-1.36	0.0364
STM14_1607	yniB	STM1323	96	156	111	15	30	28	109	26	0.24	-2.06	3.91e-05
STM14_1608	STM14_1608	STM1324	138	254	150	38	75	55	160	60	0.377	-1.41	0.00421
STM14_1609	ydiZ	STM1325	69	174	92	15	29	27	95	26	0.269	-1.89	0.000114
STM14_1610	pfkB	STM1326	281	595	288	58	103	86	336	90	0.266	-1.91	1.04e-05
STM14_1611	ydiY	STM1327	30	95	55	12	33	22	50	24	0.467	-1.1	0.0717
STM14_1612	STM14_1612	STM1328	3	2	5	2	0	0	3	1	0.286	-1.81	0.456
STM14_1613	STM14_1613	STM1329	0	0	0	1	1	2	0	2	Inf	Inf	0.402
STM14_1614	STM14_1614	STM1330	20	30	17	23	34	14	20	26	1.29	0.367	0.748
STM14_1615	STM14_1615	STM1331	10	11	6	11	15	12	8	14	1.66	0.731	0.45
STM14_1616	rfc	STM1332	5	9	7	23	14	33	6	27	4.34	2.12	0.00221
STM14_1617	STM14_1617	STM2230	2	1	0	0	0	1	1	0	0.35	-1.52	1
STM14_1618	STM14_1618	NA	24	23	13	27	33	20	19	30	1.56	0.641	0.368
STM14_1619	thrS	STM1333	358	843	490	274	592	450	486	470	0.967	-0.0479	1
STM14_1620	infC	STM1334	264	539	448	361	620	521	370	546	1.48	0.562	0.317
STM14_1621	rpmI	STM1335	20	18	12	19	17	20	16	21	1.33	0.409	0.71
STM14_1622	rplT	STM1336	108	169	188	156	254	230	142	234	1.64	0.715	0.151
STM14_1623	STM14_1623	NA	14	23	11	11	14	11	14	13	0.939	-0.0915	1
STM14_1624	pheS	STM1337	11	21	11	21	17	18	13	22	1.72	0.78	0.468
STM14_1625	pheT	STM1338	341	625	469	166	394	269	427	294	0.688	-0.539	0.467
STM14_1626	ihfA	STM1339	458	1056	623	105	177	181	616	169	0.274	-1.87	8.19e-06
STM14_1627	btuC	STM1340	1	2	2	10	15	11	1	13	8.86	3.15	0.00105
STM14_1628	btuE	STM1341	280	907	579	13	39	24	496	27	0.0535	-4.22	1.04e-13
STM14_1629	btuD	STM1342	176	505	286	15	18	14	273	18	0.0646	-3.95	1.2e-17
STM14_1630	nlpC	STM1343	30	57	55	38	52	23	43	42	0.984	-0.023	1
STM14_1632	ydiV	STM1344	65	135	76	16	8	15	80	16	0.193	-2.37	9.36e-07
STM14_1633	ydiU	STM1345	691	1629	991	167	302	228	954	252	0.265	-1.92	3.99e-06
STM14_1634	ydiE	STM1346	19	69	25	34	58	40	30	48	1.58	0.656	0.479
STM14_1635	aroH	STM1347	14	40	19	23	45	29	20	35	1.71	0.773	0.33
STM14_1637	ydiA	STM1348	62	101	55	37	88	50	65	62	0.95	-0.0734	1
STM14_1639	pps	STM1349	404	1008	615	347	631	583	581	566	0.974	-0.0382	1
STM14_1640	ydiD	STM1350	17	29	23	6	13	12	21	11	0.535	-0.901	0.362
STM14_1641	ydiT	STM1351	0	2	0	0	0	2	0	1	1.79	0.843	1
STM14_1642	ydiS	STM1352	1	3	2	3	2	2	2	3	1.62	0.697	1
STM14_1643	ydiR	STM1353	14	12	6	15	21	15	10	19	1.82	0.86	0.256
STM14_1644	ydiQ	STM1354	0	2	0	1	2	0	0	1	2.59	1.37	1
STM14_1645	STM14_1645	NA	1	0	0	0	0	0	0	0	0	-Inf	1
STM14_1646	ydiP	STM1355	1	0	0	0	2	4	0	2	4.86	2.28	0.424
STM14_1647	ydiO	STM1356	36	70	63	29	54	120	50	74	1.47	0.553	0.778
STM14_1648	ydiF	STM1357	0	0	1	3	0	2	0	2	6.59	2.72	0.521
STM14_1649	aroD	STM1358	10	20	15	17	20	27	13	24	1.8	0.849	0.326
STM14_1650	aroE_1	STM1359	2	12	10	5	16	16	7	13	1.97	0.976	0.535
STM14_1651	ydiN	STM1360	0	1	2	0	2	0	1	1	0.681	-0.553	1
STM14_1652	STM14_1652	NA	0	0	0	0	0	0	0	0	NaN	NaN	NA
STM14_1654	ydiM	STM1361	0	1	2	1	2	0	1	1	1.23	0.302	1
STM14_1655	ydiL	STM1362	2	0	1	0	0	0	1	0	0	-Inf	0.797
STM14_1656	rprA	NA	4421	3054	2487	3722	1804	1570	3322	2881	0.867	-0.205	1
STM14_1657	ydiK	STM1364	142	280	200	29	31	30	184	34	0.185	-2.43	6.08e-08
STM14_1658	STM14_1658	NA	0	1	1	1	1	1	1	1	2.13	1.09	1
STM14_1659	ydiJ	STM1365	19	50	31	37	88	50	29	62	2.17	1.12	0.0418
STM14_1660	STM14_1660	STM1366	3	8	8	6	14	7	6	10	1.72	0.784	0.518
STM14_1661	ydiH	STM1367	39	78	45	69	122	103	47	107	2.25	1.17	0.0208
STM14_1662	STM14_1662	STM1368	0	7	3	2	7	3	2	4	1.7	0.764	0.893
STM14_1663	sufA	STM1369	265	528	253	32	72	37	304	50	0.165	-2.6	4.06e-09
STM14_1664	sufB	STM1370	804	2033	997	55	337	110	1087	166	0.153	-2.71	3.26e-10
STM14_1665	sufC	STM1371	334	893	430	45	124	36	467	71	0.152	-2.71	3.26e-10
STM14_1666	sufD	STM1372	512	1356	631	40	189	73	704	102	0.144	-2.79	9.74e-11
STM14_1667	sufS	STM1373	234	568	286	23	75	27	310	43	0.139	-2.85	2.06e-10
STM14_1668	ynhA	STM1374	38	88	60	8	10	8	54	10	0.18	-2.48	1.06e-05
STM14_1669	ynhG	STM1375	789	1587	985	32	64	52	985	53	0.054	-4.21	7.84e-22
STM14_1670	lppB	STM1376	83	87	123	15	15	27	94	22	0.23	-2.12	0.00435
STM14_1671	lpp	STM1377	5087	6055	8704	2779	3477	4335	6266	3944	0.629	-0.668	0.497
STM14_1672	pykF	STM1378	361	823	513	56	100	70	491	82	0.167	-2.58	1.08e-09
STM14_1673	orf48	STM1379	1	4	1	1	4	2	2	2	1.52	0.601	1
STM14_1674	orf32	STM1380	2	0	1	3	1	1	1	2	1.78	0.828	0.938
STM14_1675	orf245	STM1381	2	3	2	1	5	10	2	6	2.65	1.41	0.445
STM14_1676	orf408	STM1382	1	3	0	2	2	1	1	2	1.83	0.875	1
STM14_1677	ttrA	STM1383	7	12	7	2	8	3	8	4	0.57	-0.811	0.739
STM14_1678	ttrC	STM1384	2	2	0	1	0	0	1	0	0.378	-1.4	0.915
STM14_1679	ttrB	STM1385	0	3	1	0	0	0	1	0	0	-Inf	0.69
STM14_1680	ttrS	STM1386	36	63	59	65	164	102	48	117	2.45	1.29	0.00423
STM14_1681	ttrR	STM1387	6	17	8	18	25	22	9	24	2.77	1.47	0.0517
STM14_1682	orf70	STM1388	28	96	57	97	220	194	50	182	3.62	1.86	5.13e-05
STM14_1683	orf319	STM1389	650	1412	685	46	108	82	791	84	0.106	-3.24	2.74e-14
STM14_1684	orf242	STM1390	13	16	8	15	23	13	11	19	1.63	0.709	0.398
STM14_1685	STM14_1685	NA	0	0	0	1	0	0	0	0	Inf	Inf	1
STM14_1686	ssrB	STM1391	2	2	1	10	5	18	2	13	8.1	3.02	0.0394
STM14_1687	ssrA	STM1392	9	29	14	23	20	37	14	30	2.12	1.08	0.195
STM14_1688	ssaB	STM1393	1	0	2	7	4	15	1	10	9.28	3.21	0.00807
STM14_1689	ssaC	STM1394	2	2	2	21	22	23	2	25	13	3.7	1.03e-06
STM14_1690	ssaD	STM1395	6	7	9	16	15	22	7	20	2.9	1.54	0.106
STM14_1691	ssaE	STM1396	1	1	3	7	7	7	2	8	4.93	2.3	0.0441
STM14_1692	STM14_1692	NA	26	31	10	32	23	34	21	35	1.67	0.739	0.39
STM14_1693	STM14_1693	STM1397	9	37	10	35	30	73	15	52	3.56	1.83	0.0297
STM14_1694	STM14_1694	STM1398	32	103	57	89	87	233	53	154	2.88	1.52	0.0642
STM14_1695	sscA	STM1399	11	17	19	19	18	50	14	33	2.27	1.19	0.201
STM14_1696	sseC	STM1400	14	20	18	36	19	71	16	49	3.06	1.61	0.107
STM14_1697	sseD	STM1401	4	18	11	28	16	49	9	36	4.01	2	0.139
STM14_1698	sseE	STM1402	7	10	8	11	4	12	8	11	1.42	0.501	0.977
STM14_1699	sscB	STM1403	2	4	3	5	2	12	3	7	2.78	1.48	0.563
STM14_1700	sseF	STM1404	2	3	3	5	3	0	2	3	1.33	0.412	1
STM14_1701	sseG	STM1405	0	3	3	1	5	1	2	2	1.44	0.53	0.982
STM14_1702	ssaG	STM1406	1	3	0	24	14	19	1	23	21.7	4.44	0.00019
STM14_1703	ssaH	STM1407	2	6	0	34	34	48	2	44	21.1	4.4	3.28e-10
STM14_1704	ssaI	STM1408	2	3	3	53	90	127	2	99	40.2	5.33	1.51e-17
STM14_1705	ssaJ	STM1409	2	6	0	69	69	71	2	79	38.1	5.25	5.76e-14
STM14_1706	STM14_1706	STM1410	5	8	7	26	32	37	6	35	5.84	2.55	0.0347
STM14_1707	ssaK	STM1411	1	2	3	9	6	5	2	8	4.33	2.12	0.348
STM14_1708	ssaL	STM1412	3	6	3	14	9	19	3	16	4.67	2.22	0.0694
STM14_1709	ssaM	STM1413	3	7	3	21	35	32	4	32	8.68	3.12	1.52e-06
STM14_1710	ssaV	STM1414	5	4	3	28	33	36	4	36	9.24	3.21	2.09e-07
STM14_1711	ssaN	STM1415	7	11	15	40	87	103	10	83	8.13	3.02	1.18e-09
STM14_1712	ssaO	STM1416	0	1	2	1	8	16	1	9	10.1	3.34	0.0594
STM14_1713	ssaP	STM1417	1	4	2	4	7	5	2	6	3.05	1.61	0.287
STM14_1714	ssaQ	STM1418	22	48	20	29	22	29	26	31	1.2	0.264	1
STM14_1715	ssaR	STM1419	3	9	4	98	175	196	4	170	38.4	5.26	4.02e-21
STM14_1716	ssaS	STM1420	0	2	0	12	15	13	0	15	36.3	5.18	1.21e-05
STM14_1717	ssaT	STM1421	0	2	1	13	9	12	1	13	17.9	4.16	0.000227
STM14_1718	ssaU	STM1422	2	6	3	9	6	33	3	18	5.94	2.57	0.0643
STM14_1719	STM14_1719	NA	1	1	1	1	0	1	1	1	0.881	-0.183	1
STM14_1720	valW	NA	182850	152682	160471	531108	495360	339606	161768	523732	3.24	1.69	0.0159
STM14_1721	valV	NA	202046	158115	184053	465489	373849	236731	178787	418827	2.34	1.23	0.222
STM14_1722	ydhE	STM1425	184	388	314	38	49	40	261	47	0.181	-2.47	1.88e-08
STM14_1723	ribE	STM1426	38	105	73	50	114	92	62	91	1.48	0.564	0.394
STM14_1724	cfa	STM1427	886	1934	1512	28	61	53	1271	51	0.04	-4.64	1.15e-25
STM14_1725	ydhC	STM1428	140	281	110	121	290	171	153	206	1.34	0.425	0.501
STM14_1726	ydhB	STM1429	23	63	34	10	31	20	34	21	0.627	-0.673	0.432
STM14_1727	purR	STM1430	13	18	14	17	25	21	14	23	1.68	0.746	0.348
STM14_1728	STM14_1728	NA	93	152	46	245	329	225	86	296	3.45	1.79	5.53e-05
STM14_1729	sodB	STM1431	10	16	13	50	66	81	12	73	6.19	2.63	3.04e-07
STM14_1730	ydhO	STM1432	14	14	15	26	30	22	14	29	2.13	1.09	0.0947
STM14_1731	ydhD	STM1433	154	326	227	334	373	435	207	429	2.07	1.05	0.0363
STM14_1732	rnt	STM1434	14	11	15	17	16	15	13	18	1.4	0.481	0.628
STM14_1733	gloA	STM1435	125	180	119	59	59	82	129	76	0.586	-0.772	0.175
STM14_1734	nemA	STM1436	3	9	9	10	12	21	6	16	2.64	1.4	0.109
STM14_1735	ydhM	STM1437	10	22	9	20	29	11	12	22	1.89	0.915	0.304
STM14_1736	ydhL	STM1438	44	45	28	2	6	4	37	4	0.113	-3.15	0.00526
STM14_1737	ydhF	STM1439	88	229	126	29	42	36	126	39	0.313	-1.67	0.000311
STM14_1738	sodC_2	STM1440	481	1213	782	8	17	14	711	14	0.0197	-5.67	8.24e-32
STM14_1739	STM14_1739	STM1441	4	9	1	4	6	0	4	4	0.946	-0.0796	1
STM14_1740	ydhJ	STM1442	3	4	5	8	3	4	4	6	1.65	0.721	0.853
STM14_1741	ydhI	STM1443	5	4	2	8	4	4	4	6	1.79	0.842	0.753
STM14_1742	slyA	STM1444	73	166	96	148	226	177	97	202	2.09	1.06	0.0358
STM14_1743	slyB	STM1445	550	1239	699	342	291	292	718	356	0.496	-1.01	0.0151
STM14_1744	anmK	STM1446	20	42	18	10	28	23	23	21	0.932	-0.102	1
STM14_1745	mliC	STM1447	7	10	5	9	14	9	7	12	1.76	0.813	0.488
STM14_1746	pdxH	STM1448	4	14	6	21	21	17	7	22	3.43	1.78	0.0271
STM14_1747	tyrS	STM1449	47	94	72	61	118	122	63	109	1.73	0.789	0.149
STM14_1748	pdxY	STM1450	6	9	5	13	27	21	6	22	3.62	1.86	0.00659
STM14_1749	gst	STM1451	90	148	87	56	56	49	97	61	0.629	-0.668	0.256
STM14_1750	tppB	STM1452	39	75	66	31	43	39	54	42	0.779	-0.361	0.735
STM14_1751	STM14_1751	NA	0	1	0	1	0	0	0	0	2.32	1.21	1
STM14_1752	nth	STM1453	6	16	9	19	15	11	9	18	1.99	0.994	0.385
STM14_1753	ydgQ	STM1454	2	11	3	9	17	5	4	11	2.72	1.44	0.203
STM14_1754	ydgP	STM1455	0	2	0	3	3	3	0	3	8.31	3.06	0.247
STM14_1755	rnfD	STM1456	1	1	0	4	3	3	1	4	6.18	2.63	0.17
STM14_1756	STM14_1756	STM1457	1	5	7	14	33	9	4	20	5.25	2.39	0.00218
STM14_1757	ydgM	STM1458	3	9	5	12	14	15	5	15	3.22	1.69	0.0603
STM14_1758	STM14_1758	STM1459	11	10	14	19	32	29	11	29	2.57	1.36	0.0195
STM14_1759	ydgK	STM1460	4	8	5	15	22	5	5	15	3.1	1.63	0.0604
STM14_1760	ydgT	STM1461	9	18	2	9	8	10	8	10	1.26	0.336	1
STM14_1761	STM14_1761	NA	1	2	0	1	3	0	1	1	1.63	0.701	1
STM14_1762	ydgJ	STM1462	25	73	39	34	54	37	38	46	1.19	0.25	0.936
STM14_1763	add	STM1463	155	276	160	167	266	196	175	230	1.31	0.393	0.581
STM14_1764	STM14_1764	NA	4	1	6	2	0	0	4	1	0.246	-2.03	0.484
STM14_1765	malY	NA	0	6	6	0	6	2	3	3	0.78	-0.358	1
STM14_1766	malX	NA	7	26	20	1	2	0	15	1	0.0715	-3.81	0.000227
STM14_1767	STM14_1767	NA	7	11	3	1	1	0	6	1	0.124	-3.01	0.0689
STM14_1768	ydgA	STM1466	1139	2897	1677	46	154	103	1630	105	0.0645	-3.95	3.22e-20
STM14_1769	manA	STM1467	54	116	73	43	99	59	71	71	1.01	0.0116	1
STM14_1770	fumA	STM1468	225	563	292	680	1106	933	307	993	3.23	1.69	9.98e-05
STM14_1771	STM14_1771	STM1468	6	4	1	17	11	22	4	19	5.26	2.39	0.00107
STM14_1772	fumC	STM1469	242	490	275	256	354	283	294	330	1.12	0.169	0.953
STM14_1773	tus	STM1470	35	147	79	27	47	33	71	39	0.547	-0.871	0.099
STM14_1774	rstB	STM1471	11	16	11	5	15	12	12	11	0.969	-0.0454	1
STM14_1775	STM14_1775	STM1472	35	66	46	11	4	6	44	9	0.198	-2.34	3.79e-05
STM14_1776	STM14_1776	NA	3	2	0	1	0	0	2	0	0.283	-1.82	0.767
STM14_1777	ompN	STM1473	5	3	5	6	9	8	4	8	1.93	0.947	0.377
STM14_1778	STM14_1778	NA	1	2	1	2	0	5	1	3	2.4	1.26	0.838
STM14_1779	rstA	STM1475	19	39	16	46	45	41	21	50	2.35	1.24	0.0529
STM14_1780	ydgC	STM1476	3	8	7	9	21	14	5	16	2.99	1.58	0.0526
STM14_1781	ydgI	STM1477	74	162	96	7	4	2	96	5	0.0545	-4.2	3.33e-14
STM14_1782	STM14_1782	NA	0	2	1	0	0	0	1	0	0	-Inf	0.862
STM14_1784	STM14_1784	NA	3	4	4	2	1	3	3	2	0.69	-0.536	0.968
STM14_1785	ydgH	STM1478	40	92	64	70	119	105	57	107	1.88	0.911	0.1
STM14_1786	STM14_1786	NA	4	1	1	5	1	2	2	3	1.53	0.612	0.952
STM14_1787	pntA	STM1479	150	304	181	101	187	150	186	158	0.853	-0.229	0.876
STM14_1788	pntB	STM1480	68	190	112	55	100	90	105	89	0.848	-0.239	0.811
STM14_1789	tqsA	STM1481	4	9	3	3	9	13	5	9	1.96	0.968	0.448
STM14_1790	STM14_1790	NA	3	1	1	22	22	22	2	25	13.9	3.79	3.62e-07
STM14_1791	ydgF	STM1482	4	8	6	21	104	83	5	71	13.4	3.74	6.03e-07
STM14_1792	ydgE	STM1483	0	3	3	15	43	30	2	31	19.2	4.27	4.61e-09
STM14_1793	STM14_1793	STM1484	38	47	20	15	18	9	32	16	0.487	-1.04	0.265
STM14_1794	STM14_1794	NA	1	2	0	0	0	0	1	0	0	-Inf	0.755
STM14_1795	STM14_1795	STM1485	2	1	0	2	10	2	1	5	4.39	2.13	0.312
STM14_1796	STM14_1796	NA	1	2	7	4	5	3	3	4	1.43	0.514	0.915
STM14_1797	ynfM	STM1486	111	200	311	119	384	137	190	220	1.16	0.208	0.905
STM14_1798	ynfL	STM1487	6	6	4	2	5	6	5	5	0.91	-0.137	1
STM14_1799	mlc	STM1488	23	42	21	37	58	65	25	59	2.32	1.21	0.0295
STM14_1800	bioD_2	STM1489	19	23	15	8	10	6	18	9	0.506	-0.984	0.33
STM14_1801	STM14_1801	STM1490	3	3	1	0	7	2	2	3	1.26	0.333	0.899
STM14_1802	STM14_1802	STM1491	12	25	12	35	99	37	14	59	4.19	2.07	7.57e-05
STM14_1803	STM14_1803	STM1492	7	19	18	30	86	26	13	49	3.84	1.94	0.0013
STM14_1804	STM14_1804	STM1493	6	12	2	31	63	23	6	42	7.36	2.88	4.38e-05
STM14_1805	STM14_1805	STM1494	19	27	7	82	256	66	16	139	8.71	3.12	0.000195
STM14_1806	ynfI	STM1495	17	61	45	31	70	46	35	52	1.51	0.598	0.427
STM14_1807	STM14_1807	STM1496	12	21	10	3	14	19	13	13	0.988	-0.0168	1
STM14_1808	STM14_1808	STM1497	1	0	0	2	1	0	0	1	2.94	1.55	0.905
STM14_1809	STM14_1809	STM1498	4	10	9	3	6	4	7	5	0.695	-0.524	0.879
STM14_1811	STM14_1811	STM1499	11	30	17	9	6	4	16	8	0.458	-1.13	0.15
STM14_1812	ynfD	STM1500	129	251	111	7	9	12	143	10	0.0728	-3.78	5.72e-14
STM14_1813	ynfC	STM1501	56	171	96	66	85	71	90	83	0.913	-0.132	0.887
STM14_1814	speG	STM1502	40	100	55	68	143	122	56	119	2.15	1.1	0.0321
STM14_1815	ynfB	STM1503	39	154	58	69	140	92	67	108	1.6	0.682	0.354
STM14_1816	STM14_1816	NA	0	1	0	2	0	1	0	1	6.43	2.68	0.862
STM14_1817	ynfA	STM1504	1	1	1	3	5	2	1	4	3.79	1.92	0.318
STM14_1818	rspA	STM1505	0	0	2	1	1	0	1	1	1.17	0.228	1
STM14_1819	rspB	STM1506	2	3	0	0	0	0	1	0	0	-Inf	0.5
STM14_1820	ydfJ	NA	6	3	1	2	3	2	3	3	0.736	-0.442	1
STM14_1821	STM14_1821	NA	1	0	0	0	0	0	0	0	0	-Inf	1
STM14_1822	ydfI	STM1508	10	7	8	8	7	16	8	12	1.42	0.501	0.683
STM14_1823	ydfZ	STM1509	7	12	11	2	3	3	9	3	0.325	-1.62	0.186
STM14_1824	ydfH	STM1510	17	23	14	20	31	21	17	26	1.59	0.673	0.384
STM14_1825	ydfG	STM1511	138	270	170	100	210	138	170	160	0.943	-0.085	1
STM14_1826	dcp	STM1512	93	175	127	50	65	50	117	61	0.523	-0.934	0.081
STM14_1827	STM14_1827	NA	0	1	0	0	0	0	0	0	0	-Inf	1
STM14_1828	STM14_1828	NA	0	2	4	1	0	1	2	1	0.489	-1.03	0.897
STM14_1829	STM14_1829	STM1513	558	1256	1517	3	4	1	994	3	0.00299	-8.38	4.44e-09
STM14_1830	ydeJ	STM1514	76	183	108	9	4	8	105	8	0.0798	-3.65	9.72e-13
STM14_1832	ydeI	STM1515	272	594	481	11	8	12	396	12	0.0304	-5.04	1.11e-25
STM14_1833	STM14_1833	NA	303	333	138	62	43	28	242	52	0.216	-2.21	0.0315
STM14_1834	ydeE	STM1516	17	41	7	50	77	35	18	59	3.31	1.73	0.0022
STM14_1835	ydeD	STM1517	9	25	15	14	30	24	14	24	1.75	0.809	0.344
STM14_1836	marB	STM1518	0	1	1	4	5	2	1	4	7.7	2.94	0.158
STM14_1837	marA	STM1519	4	8	3	7	11	6	4	9	2.03	1.02	0.426
STM14_1838	marR	STM1520	7	10	7	8	6	10	7	9	1.26	0.338	0.953
STM14_1839	marC	STM1521	55	112	69	47	58	63	69	63	0.907	-0.14	0.945
STM14_1840	ydeA	STM1522	8	7	8	4	6	6	7	6	0.788	-0.344	1
STM14_1841	yneJ	STM1523	14	31	20	18	39	36	19	33	1.76	0.818	0.243
STM14_1842	yneI	STM1524	14	31	18	11	29	30	18	25	1.36	0.445	0.66
STM14_1843	yneH	STM1525	9	8	4	2	4	4	7	4	0.531	-0.912	0.723
STM14_1844	yneG	STM1526	1	10	2	2	6	4	3	4	1.34	0.418	1
STM14_1845	STM14_1845	STM1527	2	2	3	10	15	10	2	13	5.72	2.52	0.00484
STM14_1846	STM14_1846	STM1528	1	0	1	0	4	4	1	3	3.52	1.82	0.348
STM14_1847	STM14_1847	STM1529	0	0	0	0	1	1	0	1	Inf	Inf	0.864
STM14_1848	STM14_1848	STM1530	0	3	1	2	2	3	1	3	2.8	1.49	0.79
STM14_1849	STM14_1849	STM1531	2	0	0	0	0	0	1	0	0	-Inf	0.932
STM14_1850	STM14_1850	STM1532	0	4	1	3	2	1	1	2	2.07	1.05	1
STM14_1851	STM14_1851	STM1533	12	23	21	8	6	6	17	8	0.465	-1.1	0.181
STM14_1852	STM14_1852	STM1534	1	8	5	1	5	1	4	2	0.624	-0.681	0.888
STM14_1853	STM14_1853	STM1535	1	13	4	1	0	2	4	1	0.275	-1.86	0.193
STM14_1854	STM14_1854	STM1536	7	15	6	6	7	5	8	7	0.842	-0.248	0.958
STM14_1855	STM14_1855	STM1537	14	22	20	9	9	11	17	11	0.645	-0.633	0.577
STM14_1856	STM14_1856	STM1538	12	31	15	7	22	16	16	16	0.958	-0.0626	1
STM14_1857	STM14_1857	STM1539	2	7	2	4	7	1	3	4	1.47	0.556	0.953
STM14_1858	STM14_1858	NA	0	0	0	0	0	2	0	1	Inf	Inf	0.886
STM14_1859	STM14_1859	STM1540	2	6	3	3	3	1	3	3	0.873	-0.196	1
STM14_1860	STM14_1860	STM1541	8	13	14	25	59	53	11	49	4.57	2.19	3.2e-05
STM14_1861	STM14_1861	STM1542	1	3	2	0	2	3	2	2	0.997	-0.00365	1
STM14_1862	STM14_1862	STM1543	7	8	5	4	9	5	6	6	1.02	0.0307	1
STM14_1863	pqaA	STM1544	3	2	3	2	3	4	3	3	1.24	0.309	0.995
STM14_1864	STM14_1864	STM1545	1	3	1	0	3	0	1	1	0.644	-0.635	1
STM14_1865	STM14_1865	STM1546	10	31	18	4	6	2	17	4	0.266	-1.91	0.019
STM14_1866	STM14_1866	STM1547	14	25	15	24	7	13	16	18	1.14	0.191	1
STM14_1867	STM14_1867	NA	1	2	1	0	0	2	1	1	0.633	-0.659	1
STM14_1868	STM14_1868	STM1548	3	12	11	8	5	19	7	12	1.67	0.74	0.82
STM14_1869	STM14_1869	STM1549	4	4	2	4	5	2	3	4	1.29	0.372	0.974
STM14_1870	STM14_1870	STM1550	6	5	1	1	2	2	4	2	0.462	-1.12	0.778
STM14_1871	STM14_1871	STM1551	25	49	23	15	13	33	28	23	0.819	-0.288	0.792
STM14_1872	STM14_1872	NA	0	1	0	0	0	1	0	0	1.79	0.843	1
STM14_1873	STM14_1873	STM2011	2	4	0	2	2	2	2	2	1.36	0.447	1
STM14_1874	STM14_1874	STM1552	3	3	2	5	6	4	3	6	2.21	1.14	0.484
STM14_1875	STM14_1875	NA	0	0	1	1	1	1	0	1	3.46	1.79	0.878
STM14_1876	STM14_1876	NA	2	4	4	8	15	17	3	14	4.85	2.28	0.00855
STM14_1877	STM14_1877	STM1554	1	14	0	8	3	27	3	15	4.44	2.15	0.454
STM14_1878	STM14_1878	STM1555	3	6	13	6	18	14	7	13	1.96	0.973	0.247
STM14_1879	STM14_1879	STM1556	6	9	6	4	6	4	6	5	0.808	-0.308	1
STM14_1880	STM14_1880	STM1557	1	4	5	4	10	8	3	8	2.7	1.43	0.236
STM14_1881	STM14_1881	STM1558	90	247	183	18	24	26	149	25	0.169	-2.56	2.76e-08
STM14_1882	STM14_1882	STM1559	94	249	159	6	4	2	143	5	0.0333	-4.91	2.4e-19
STM14_1883	STM14_1883	STM1560	119	259	130	8	8	4	146	8	0.0521	-4.26	1.66e-16
STM14_1884	STM14_1884	STM1561	65	165	98	0	7	4	94	4	0.0377	-4.73	7.96e-15
STM14_1885	hdeB	STM1562	6	19	4	6	3	10	8	7	0.956	-0.0649	0.974
STM14_1886	osmC	STM1563	377	695	457	5	2	2	453	4	0.00818	-6.93	4.11e-36
STM14_1887	yddX	STM1564	118	159	90	36	73	28	112	49	0.435	-1.2	0.0353
STM14_1888	rpsV	STM1565	1957	4549	3931	642	1501	1219	3058	1197	0.391	-1.35	0.00516
STM14_1889	sfcA	STM1566	66	172	106	43	114	94	98	89	0.903	-0.148	0.996
STM14_1891	adhP	STM1567	515	1325	998	162	283	229	819	245	0.299	-1.74	3.29e-05
STM14_1892	fdnI	STM1568	13	15	9	14	9	15	12	15	1.28	0.36	0.885
STM14_1893	fdnH	STM1569	6	12	7	6	12	14	7	12	1.58	0.659	0.608
STM14_1894	fdnG	STM1570	6	14	12	19	25	23	9	25	2.66	1.41	0.0478
STM14_1896	yddG	STM1571	1	0	0	4	6	0	0	4	8.64	3.11	0.24
STM14_1897	STM14_1897	NA	1	0	0	1	1	1	0	1	2.68	1.42	0.879
STM14_1898	nmpC	STM1572	151	388	242	1024	855	909	223	1074	4.81	2.27	1.43e-05
STM14_1899	STM14_1899	STM1573	0	7	1	8	19	11	2	13	7.61	2.93	0.00436
STM14_1900	smvA	STM1574	40	80	41	73	112	84	47	99	2.1	1.07	0.0454
STM14_1901	STM14_1901	STM1575	13	14	4	27	33	25	10	32	3.27	1.71	0.00448
STM14_1903	narU	STM1576	5	6	2	0	2	0	4	1	0.147	-2.77	0.294
STM14_1905	narZ	STM1577	38	68	60	6	10	11	50	10	0.198	-2.34	6.08e-05
STM14_1906	narY	STM1578	5	32	25	4	8	7	17	7	0.404	-1.31	0.164
STM14_1907	narW	STM1579	0	4	1	0	1	1	1	1	0.576	-0.796	1
STM14_1908	narV	STM1580	7	7	10	7	10	8	8	9	1.2	0.261	0.917
STM14_1909	yddE	STM1581	49	144	69	41	114	59	73	75	1.02	0.0334	1
STM14_1910	nhoA	STM1582	9	16	10	6	22	11	10	13	1.29	0.364	0.755
STM14_1911	STM14_1911	NA	8	15	10	6	10	11	10	10	1.01	0.0127	1
STM14_1912	STM14_1912	STM1583	30	83	37	59	80	86	42	83	1.99	0.99	0.112
STM14_1913	STM14_1913	NA	0	1	0	1	0	0	0	0	2.32	1.21	1
STM14_1915	STM14_1915	NA	0	0	0	0	0	0	0	0	NaN	NaN	NA
STM14_1916	ansP	STM1584	3	6	7	4	8	9	5	8	1.58	0.656	0.701
STM14_1917	STM14_1917	STM1585	3	3	3	2	4	2	3	3	0.996	-0.00536	1
STM14_1918	STM14_1918	STM1586	103	168	113	37	106	60	115	71	0.614	-0.703	0.355
STM14_1919	STM14_1919	NA	2	2	1	0	0	0	2	0	0	-Inf	0.453
STM14_1920	yncD	STM1587	13	36	30	3	5	8	23	6	0.257	-1.96	0.00729
STM14_1921	yncC	STM1588	26	35	58	2	4	0	37	2	0.0571	-4.13	0.0034
STM14_1922	STM14_1922	NA	0	1	0	0	0	0	0	0	0	-Inf	1
STM14_1923	STM14_1923	NA	32	22	26	0	0	0	27	0	0	-Inf	0.000396
STM14_1924	yncB	STM1589	1029	2479	1655	36	61	34	1490	48	0.0319	-4.97	6.87e-29
STM14_1925	yncA	STM1590	7	9	6	11	14	16	7	15	2.25	1.17	0.178
STM14_1926	ydcZ	STM1591	5	13	8	14	26	20	7	22	2.92	1.55	0.0347
STM14_1927	ydcY	STM1592	22	62	38	35	63	47	35	53	1.52	0.603	0.442
STM14_1928	srfA	STM1593	1	0	1	1	1	2	1	2	2	1	0.913
STM14_1929	srfB	STM1594	2	8	8	2	2	6	5	4	0.732	-0.449	0.9
STM14_1930	srfC	STM1595	7	17	6	5	9	9	8	8	0.989	-0.016	1
STM14_1931	ydcX	STM1596	1	15	7	9	11	4	6	9	1.55	0.631	0.904
STM14_1932	STM14_1932	NA	136	202	175	7	15	11	157	12	0.0753	-3.73	1.91e-13
STM14_1933	STM14_1933	NA	5	10	5	3	1	1	6	2	0.359	-1.48	0.331
STM14_1934	ydcW	STM1597	860	2039	1518	18	51	32	1283	35	0.0276	-5.18	8.75e-30
STM14_1935	ydcR	STM1598	8	18	11	17	34	33	11	30	2.82	1.5	0.0179
STM14_1936	pdgL	STM1599	6	16	3	10	25	9	7	15	2.26	1.18	0.202
STM14_1937	STM14_1937	STM1600	9	27	19	10	7	2	16	8	0.484	-1.05	0.183
STM14_1938	ugtL	STM1601	16	36	13	16	10	10	18	14	0.771	-0.374	0.657
STM14_1939	STM14_1939	NA	10	13	2	8	4	4	8	6	0.853	-0.23	0.98
STM14_1940	sifB	STM1602	0	3	1	31	24	32	1	34	35.6	5.15	1.07e-09
STM14_1941	yncJ	STM1603	10	11	3	4	1	8	7	5	0.687	-0.541	0.904
STM14_1942	ydcP	STM1604	15	33	25	14	38	23	21	26	1.23	0.301	0.781
STM14_1943	ydcN	STM1605	9	18	10	13	29	24	11	24	2.18	1.12	0.112
STM14_1944	STM14_1944	STM1606	6	9	4	4	12	16	6	11	1.98	0.988	0.318
STM14_1945	STM14_1945	STM1607	105	167	98	25	41	27	111	34	0.305	-1.71	0.000593
STM14_1946	tehB	STM1608	19	20	29	23	47	43	22	41	1.87	0.904	0.103
STM14_1947	tehA	STM1609	14	10	2	10	19	7	9	13	1.49	0.579	0.52
STM14_1948	ydcK	STM1610	86	188	117	8	10	7	114	9	0.0821	-3.61	2.79e-12
STM14_1949	rimL	STM1611	17	14	11	6	4	9	14	7	0.536	-0.899	0.512
STM14_1951	STM14_1951	STM1612	5	19	10	4	1	4	9	4	0.394	-1.34	0.167
STM14_1952	STM14_1952	STM1613	11	12	5	4	1	0	9	2	0.25	-2	0.183
STM14_1953	STM14_1953	STM1614	14	23	23	2	9	5	18	5	0.299	-1.74	0.0622
STM14_1954	STM14_1954	STM1615	2	12	14	1	3	0	8	1	0.172	-2.54	0.271
STM14_1955	STM14_1955	STM1616	3	8	2	0	3	2	4	2	0.453	-1.14	0.744
STM14_1956	STM14_1956	STM1617	5	10	9	1	3	1	7	2	0.242	-2.05	0.183
STM14_1957	STM14_1957	STM1618	10	20	10	3	15	3	12	7	0.596	-0.745	0.693
STM14_1958	STM14_1958	STM1619	5	25	25	8	29	20	15	20	1.27	0.349	0.846
STM14_1959	STM14_1959	STM1620	4	7	3	7	4	6	4	7	1.63	0.705	0.83
STM14_1960	STM14_1960	STM1621	0	3	1	4	2	3	1	4	3.81	1.93	0.524
STM14_1961	STM14_1961	NA	0	6	1	1	0	1	2	1	0.541	-0.887	0.829
STM14_1962	mdoD	STM1622	71	175	91	62	122	100	96	102	1.06	0.0908	1
STM14_1963	STM14_1963	STM1623	76	181	132	17	35	27	113	28	0.251	-1.99	4.2e-05
STM14_1964	STM14_1964	STM1624	796	1597	865	27	48	37	951	41	0.0427	-4.55	1.45e-24
STM14_1965	ydcI	STM1625	158	310	211	318	354	313	200	371	1.85	0.89	0.0965
STM14_1966	trg	STM1626	7	15	10	3	1	4	9	3	0.342	-1.55	0.136
STM14_1968	STM14_1968	STM1627	68	152	137	13	21	11	105	16	0.156	-2.68	8.65e-08
STM14_1969	STM14_1969	STM1628	3	4	2	2	2	2	3	2	0.827	-0.274	1
STM14_1970	STM14_1970	STM1629	1	2	1	2	2	0	1	2	1.32	0.404	1
STM14_1971	STM14_1971	STM1630	3	2	2	4	0	1	2	2	0.97	-0.0433	1
STM14_1974	sseJ	STM1631	2	4	5	6	5	6	3	7	1.97	0.98	0.595
STM14_1975	STM14_1975	STM1632	0	2	1	0	1	0	1	0	0.397	-1.33	1
STM14_1977	STM14_1977	STM1633	2	0	2	4	5	3	2	4	2.97	1.57	0.289
STM14_1978	STM14_1978	STM1634	2	3	3	3	6	2	2	4	1.6	0.681	0.808
STM14_1979	STM14_1979	STM1635	0	3	2	0	1	0	1	0	0.231	-2.12	0.813
STM14_1980	STM14_1980	STM1636	0	1	0	0	0	2	0	1	3.59	1.84	1
STM14_1981	STM14_1981	STM1637	2	6	8	4	6	3	5	5	1.01	0.019	1
STM14_1982	STM14_1982	STM1638	19	20	16	74	127	114	17	115	6.57	2.72	3.67e-09
STM14_1983	cybB	STM1639	15	41	24	25	58	30	23	40	1.76	0.819	0.227
STM14_1984	ydcF	STM1640	29	61	60	22	44	34	45	36	0.806	-0.31	0.86
STM14_1985	hrpA	STM1641	186	401	303	108	213	161	261	173	0.664	-0.59	0.356
STM14_1986	acpD	STM1642	12	23	8	7	5	12	12	9	0.741	-0.432	0.743
STM14_1987	STM14_1987	STM1643	13	10	14	3	3	3	12	3	0.281	-1.83	0.103
STM14_1988	ydbL	STM1644	1	10	12	1	0	1	6	1	0.131	-2.93	0.105
STM14_1989	ynbE	STM1645	3	11	8	3	10	2	6	5	0.828	-0.272	1
STM14_1990	ydbH	STM1646	24	61	21	22	72	35	30	45	1.5	0.588	0.404
STM14_1991	ldhA	STM1647	270	554	303	32	45	36	328	42	0.127	-2.97	9.16e-12
STM14_1992	hslJ	STM1648	43	73	44	45	62	22	48	48	1	0.00126	1
STM14_1993	STM14_1993	STM1649	2	4	7	4	1	5	4	4	1.02	0.025	1
STM14_1994	STM14_1994	STM1650	2	3	3	0	0	1	2	0	0.15	-2.73	0.438
STM14_1995	nifJ	STM1651	272	471	311	144	223	151	315	190	0.603	-0.729	0.193
STM14_1996	STM14_1996	NA	40	23	21	105	103	156	29	138	4.82	2.27	8.01e-05
STM14_1997	ynaF	STM1652	37	36	11	159	197	97	27	169	6.34	2.66	2.6e-06
STM14_1998	STM14_1998	STM1653	20	18	12	17	16	12	16	17	1.07	0.0941	1
STM14_1999	STM14_1999	STM0893	2	9	5	1	1	1	4	1	0.262	-1.93	0.243
STM14_2000	ydaO	STM1654	12	27	11	6	11	17	14	12	0.867	-0.206	0.966
STM14_2001	dbpA	STM1655	107	338	254	3	9	5	198	6	0.0298	-5.07	3.93e-11
STM14_2002	zntB	STM1656	85	167	92	45	86	58	101	68	0.677	-0.564	0.43
STM14_2003	STM14_2003	STM1657	5	5	3	6	3	6	4	6	1.44	0.525	0.896
STM14_2004	STM14_2004	NA	0	0	0	1	1	1	0	1	Inf	Inf	0.598
STM14_2005	ydaL	STM1658	44	122	62	53	100	93	64	89	1.39	0.471	0.581
STM14_2006	ogt	STM1659	424	1121	592	35	87	63	605	65	0.108	-3.21	6.42e-14
STM14_2007	fnr	STM1660	413	798	416	430	722	430	476	576	1.21	0.274	0.759
STM14_2008	ydaA	STM1661	581	1446	633	230	492	335	752	378	0.502	-0.993	0.0338
STM14_2009	ynaJ	STM1662	64	149	80	127	223	244	84	216	2.57	1.36	0.00386
STM14_2010	ynaI	STM1663	14	32	19	14	27	32	19	26	1.41	0.493	0.641
STM14_2011	STM14_2011	STM1664	7	11	9	7	5	15	8	10	1.26	0.335	0.938
STM14_2012	STM14_2012	STM1665	28	93	161	177	94	131	84	160	1.91	0.933	0.867
STM14_2013	STM14_2013	NA	1	2	14	8	5	11	5	9	1.72	0.779	0.952
STM14_2014	STM14_2014	STM1667	0	0	2	1	2	0	1	1	1.62	0.695	1
STM14_2015	STM14_2015	STM1668	0	5	0	2	0	2	1	2	1.64	0.717	1
STM14_2016	STM14_2016	STM1669	2	1	0	4	2	1	1	3	2.71	1.44	0.67
STM14_2017	STM14_2017	STM1670	2	7	8	1	5	5	5	4	0.771	-0.376	1
STM14_2018	STM14_2018	NA	1	0	0	1	0	0	0	0	1.12	0.165	1
STM14_2019	STM14_2019	NA	44	136	39	104	111	100	59	119	2	1	0.127
STM14_2020	STM14_2020	STM1673	9	23	14	8	16	18	13	15	1.15	0.204	1
STM14_2021	STM14_2021	STM1674	10	15	8	11	12	9	10	12	1.21	0.279	0.956
STM14_2022	STM14_2022	STM1675	12	24	30	2	7	8	20	6	0.3	-1.74	0.0353
STM14_2023	STM14_2023	STM1676	6	26	8	10	14	18	11	16	1.47	0.56	0.813
STM14_2024	STM14_2024	NA	2	7	3	1	0	6	3	3	0.821	-0.284	0.998
STM14_2025	STM14_2025	STM1677	21	32	37	22	30	18	28	26	0.938	-0.0929	1
STM14_2026	STM14_2026	STM1678	4	2	4	0	3	2	3	2	0.473	-1.08	0.938
STM14_2027	mppA	STM1679	115	183	72	59	86	72	110	80	0.726	-0.462	0.547
STM14_2028	ycjI	STM1680	14	35	14	12	22	14	18	17	0.978	-0.0325	1
STM14_2029	ycjG	STM1681	39	122	82	19	64	47	69	45	0.659	-0.602	0.424
STM14_2030	tpx	STM1682	73	143	59	177	318	212	80	256	3.21	1.68	0.000156
STM14_2031	STM14_2031	NA	13	20	18	11	15	32	16	21	1.38	0.464	0.801
STM14_2032	tnpA_5	STM4311	84	222	138	47	119	89	127	90	0.712	-0.49	0.512
STM14_2033	tyrR	STM1683	108	192	119	39	72	50	124	58	0.468	-1.1	0.0402
STM14_2034	ycjF	STM1684	16	44	25	31	43	34	24	40	1.66	0.731	0.377
STM14_2035	ycjX	STM1685	5	16	13	20	27	25	10	27	2.75	1.46	0.037
STM14_2036	pspE	STM1686	9	12	8	8	9	5	9	8	0.931	-0.104	1
STM14_2037	pspD	STM1687	7	13	4	4	0	3	7	3	0.433	-1.21	0.335
STM14_2038	pspC	STM1688	95	218	109	12	11	19	121	16	0.132	-2.92	1.11e-09
STM14_2039	pspB	STM1689	36	112	40	4	9	11	51	9	0.167	-2.58	4.71e-06
STM14_2040	pspA	STM1690	172	376	208	32	52	66	219	55	0.251	-1.99	6.67e-06
STM14_2041	pspF	STM1691	6	24	17	14	13	12	13	15	1.14	0.19	1
STM14_2042	sapA	STM1692	86	150	87	45	111	59	96	76	0.79	-0.34	0.819
STM14_2043	sapB	STM1693	16	40	20	11	20	14	22	16	0.754	-0.407	0.744
STM14_2044	sapC	STM1694	24	53	32	5	20	21	32	16	0.506	-0.982	0.212
STM14_2045	sapD	STM1695	21	34	23	21	25	14	23	23	0.959	-0.0599	1
STM14_2046	sapF	STM1696	4	11	12	4	6	7	8	6	0.791	-0.339	0.944
STM14_2047	STM14_2047	STM1697	6	9	9	72	124	79	7	100	13.6	3.76	2.47e-13
STM14_2048	STM14_2048	NA	0	1	0	0	0	0	0	0	0	-Inf	1
STM14_2049	STM14_2049	NA	0	1	0	0	0	0	0	0	0	-Inf	1
STM14_2050	STM14_2050	STM1698	4	31	11	18	21	90	12	48	4.1	2.04	0.256
STM14_2051	STM14_2051	STM1698A	1	1	1	1	0	2	1	1	1.27	0.34	1
STM14_2052	ycjE	STM1699	26	32	25	11	12	13	26	14	0.525	-0.93	0.272
STM14_2053	fabI	STM1700	141	271	228	113	156	180	191	166	0.872	-0.198	0.896
STM14_2054	STM14_2054	NA	0	2	0	1	0	2	0	1	2.95	1.56	1
STM14_2055	yciW	STM1701	3	11	5	8	12	7	5	10	1.92	0.938	0.522
STM14_2056	rnb	STM1702	13	42	23	35	54	41	22	48	2.19	1.13	0.0823
STM14_2057	STM14_2057	NA	1	0	1	2	0	3	1	2	2.73	1.45	0.773
STM14_2058	yciR	STM1703	41	71	38	21	31	13	44	24	0.537	-0.896	0.183
STM14_2059	STM14_2059	NA	60	88	46	87	66	57	59	82	1.39	0.48	0.801
STM14_2060	yciT	STM1704	20	72	40	63	116	78	36	93	2.55	1.35	0.0112
STM14_2061	STM14_2061	NA	0	0	1	0	0	0	0	0	0	-Inf	1
STM14_2062	osmB	STM1705	1664	3822	2812	78	236	149	2416	161	0.0668	-3.9	5.99e-20
STM14_2063	yciH	STM1706	0	9	3	1	3	3	3	2	0.869	-0.203	1
STM14_2064	pyrF	STM1707	6	8	7	2	7	3	6	4	0.634	-0.657	0.904
STM14_2066	yciM	STM1708	22	64	43	46	75	54	37	64	1.74	0.802	0.229
STM14_2067	yciS	STM1709	37	97	56	38	63	63	54	60	1.11	0.147	1
STM14_2068	pgpB	STM1710	105	319	165	22	34	25	164	30	0.181	-2.47	4.24e-08
STM14_2069	ribA	STM1711	30	75	43	33	86	53	42	61	1.43	0.518	0.456
STM14_2070	acnA	STM1712	2144	5666	2636	454	911	769	2941	768	0.261	-1.94	1.81e-06
STM14_2071	STM14_2071	NA	22	56	38	12	23	32	33	24	0.728	-0.458	0.635
STM14_2072	cysB	STM1713	402	1160	636	323	562	479	618	496	0.802	-0.319	0.639
STM14_2073	STM14_2073	NA	0	1	0	0	0	0	0	0	0	-Inf	1
STM14_2074	STM14_2074	STM0083	1	1	0	0	0	1	1	0	0.585	-0.773	1
STM14_2075	topA	STM1714	117	273	215	119	294	190	176	213	1.21	0.273	0.713
STM14_2076	STM14_2076	NA	13	22	12	11	11	7	14	11	0.79	-0.34	0.851
STM14_2077	yciN	STM1715	24	54	37	42	56	45	33	53	1.59	0.665	0.38
STM14_2078	sohB	STM1716	72	160	103	63	89	86	97	88	0.903	-0.147	0.936
STM14_2079	STM14_2079	NA	0	0	3	5	3	1	1	4	3.68	1.88	0.482
STM14_2080	yciK	STM1717	18	27	14	37	30	35	18	39	2.21	1.14	0.158
STM14_2081	btuR	STM1718	36	46	34	36	73	45	36	55	1.54	0.62	0.282
STM14_2082	yciL	STM1719	28	60	61	16	62	39	44	40	0.909	-0.138	1
STM14_2083	yciO	NA	25	79	49	26	59	32	43	42	0.967	-0.0489	1
STM14_2084	trpH	STM1721	109	224	149	80	182	133	141	141	0.995	-0.00669	1
STM14_2085	trpL	NA	3	4	10	0	3	3	5	2	0.369	-1.44	0.661
STM14_2086	trpE	STM1723	4	13	3	4	6	2	5	4	0.823	-0.282	0.952
STM14_2087	trpD	STM1724	9	16	15	4	8	3	12	5	0.445	-1.17	0.337
STM14_2088	trpC	STM1725	25	27	28	10	32	16	25	20	0.791	-0.338	1
STM14_2089	trpB	STM1726	7	26	13	6	17	4	13	9	0.741	-0.432	0.807
STM14_2090	trpA	STM1727	6	20	16	6	10	6	12	8	0.672	-0.573	0.678
STM14_2091	yciG	STM1728	4671	10353	10513	16	15	21	7567	20	0.00261	-8.58	2.08e-18
STM14_2092	yciF	STM1729	893	4312	2854	1	2	3	2204	2	0.000985	-9.99	3.07e-12
STM14_2093	yciE	STM1730	502	3470	2282	0	4	1	1677	2	0.000922	-10.1	1.38e-07
STM14_2094	STM14_2094	STM1731	620	3324	2676	10	7	9	1826	10	0.00555	-7.49	2.48e-06
STM14_2095	ompW	STM1732	8	20	18	29	36	29	13	35	2.61	1.39	0.0322
STM14_2096	STM14_2096	STM1733	15	30	28	19	24	30	22	27	1.25	0.321	0.839
STM14_2097	yciC	STM1734	65	106	71	64	115	83	73	95	1.3	0.384	0.584
STM14_2098	yciB	STM1735	21	42	35	28	56	64	29	53	1.84	0.878	0.141
STM14_2099	yciA	STM1736	3	5	0	2	6	0	2	3	1.18	0.239	1
STM14_2100	tonB	STM1737	15	28	13	7	13	6	16	9	0.571	-0.808	0.446
STM14_2101	yciI	STM1738	24	25	19	31	54	32	22	42	1.97	0.976	0.0764
STM14_2102	STM14_2102	NA	114	283	197	233	441	407	171	391	2.28	1.19	0.00996
STM14_2103	cls	STM1739	38	72	36	37	60	41	43	50	1.18	0.236	0.885
STM14_2104	yciU	NA	46	133	51	73	158	133	64	130	2.05	1.03	0.0563
STM14_2105	STM14_2105	STM1741	9	21	17	25	37	27	14	33	2.39	1.25	0.0563
STM14_2106	oppF	STM1742	46	93	61	125	251	188	59	203	3.45	1.79	4.9e-05
STM14_2107	oppD	STM1743	28	30	40	77	155	122	31	127	4.08	2.03	3.18e-06
STM14_2108	oppC	STM1744	20	46	40	114	190	158	31	168	5.42	2.44	7.48e-08
STM14_2109	oppB	STM1745	10	21	7	59	102	73	11	85	7.82	2.97	5.21e-09
STM14_2110	oppA	STM1746	85	157	104	467	581	601	103	615	6	2.58	1.26e-09
STM14_2111	STM14_2111	STM1747	0	0	0	0	0	0	0	0	NaN	NaN	NA
STM14_2112	ychE	STM1748	6	5	0	1	6	2	4	3	0.833	-0.264	1
STM14_2113	adhE	STM1749	1848	5263	2965	173	411	277	2841	305	0.107	-3.22	5.31e-15
STM14_2114	tdk_2	STM1750	24	36	30	30	45	51	27	46	1.69	0.755	0.232
STM14_2115	STM14_2115	NA	4	3	3	5	2	1	3	3	1.01	0.0157	1
STM14_2116	hns	STM1751	3393	4669	3003	2632	3750	4490	3387	4011	1.18	0.244	0.747
STM14_2117	STM14_2117	NA	60	12	12	36	7	20	32	27	0.833	-0.263	1
STM14_2118	galU	STM1752	288	406	318	100	192	163	310	164	0.529	-0.918	0.103
STM14_2119	hnr	STM1753	203	543	318	34	105	87	302	79	0.262	-1.93	1.27e-05
STM14_2120	ychK	STM1754	284	478	272	88	126	99	308	115	0.375	-1.42	0.00177
STM14_2121	ychJ	STM1755	15	30	12	29	84	38	16	53	3.19	1.67	0.00124
STM14_2122	purU	STM1756	27	57	46	54	96	63	38	77	2.01	1.01	0.0617
STM14_2123	STM14_2123	NA	0	0	0	1	0	0	0	0	Inf	Inf	1
STM14_2124	tyrT	NA	56364	41800	53075	106576	65368	71837	49970	96448	1.93	0.949	0.303
STM14_2125	rtT	NA	17	33	27	37	49	83	23	63	2.74	1.45	0.0471
STM14_2126	tyrV	NA	56576	41846	53127	106915	65407	71855	50086	96627	1.93	0.948	0.305
STM14_2127	STM14_2127	STM1760	25	43	31	8	5	3	30	6	0.215	-2.21	0.000569
STM14_2128	STM14_2128	NA	1	0	0	3	1	0	0	2	4.06	2.02	0.756
STM14_2129	narI	STM1761	1	2	2	4	5	3	1	4	3	1.59	0.417
STM14_2130	narJ	STM1762	5	5	7	1	4	3	5	3	0.506	-0.983	0.772
STM14_2131	narH	STM1763	9	22	10	4	5	3	12	4	0.385	-1.38	0.165
STM14_2132	narG	STM1764	5	5	9	4	4	4	6	5	0.746	-0.423	0.978
STM14_2133	STM14_2133	NA	0	1	0	0	0	0	0	0	0	-Inf	1
STM14_2134	narK	STM1765	42	17	28	43	16	11	31	29	0.957	-0.0627	1
STM14_2135	STM14_2135	NA	0	0	1	1	0	0	0	0	1.45	0.534	1
STM14_2136	narX	STM1766	7	32	12	6	18	4	13	10	0.713	-0.488	0.735
STM14_2137	narL	STM1767	14	22	17	7	5	6	16	7	0.437	-1.19	0.175
STM14_2138	ychP	STM1768	141	255	187	71	106	80	174	94	0.544	-0.879	0.104
STM14_2139	ychN	STM1769	22	47	24	12	46	21	27	27	1	0.00498	1
STM14_2140	chaB	STM1770	346	991	732	4	2	3	591	4	0.00609	-7.36	1.11e-24
STM14_2141	chaA	STM1771	7	13	9	1	6	3	9	3	0.389	-1.36	0.377
STM14_2142	kdsA	STM1772	47	85	58	57	112	117	56	103	1.83	0.87	0.0998
STM14_2143	ychA	STM1773	12	58	33	18	31	34	28	30	1.08	0.117	1
STM14_2144	sirC	STM1774	3	1	3	1	4	4	2	3	1.27	0.343	0.91
STM14_2145	hemK	STM1775	3	10	5	2	11	9	5	8	1.51	0.594	0.737
STM14_2146	prfA	STM1776	14	25	18	23	72	53	17	52	3.04	1.6	0.00162
STM14_2147	hemA	STM1777	184	396	201	250	524	416	226	427	1.89	0.919	0.0563
STM14_2148	STM14_2148	NA	2	0	0	1	2	0	1	1	1.25	0.326	1
STM14_2149	lolB	STM1778	63	174	67	6	26	14	85	16	0.185	-2.43	2.87e-06
STM14_2150	ipk	STM1779	48	114	70	33	51	25	67	40	0.597	-0.743	0.228
STM14_2153	prsA	STM1780	40	76	51	55	81	53	49	70	1.41	0.494	0.52
STM14_2154	ychM	STM1781	1	6	3	6	5	6	3	7	2.47	1.31	0.508
STM14_2155	ychH	STM1782	130	188	99	36	69	49	126	55	0.439	-1.19	0.0262
STM14_2156	pth	STM1783	19	58	37	20	27	17	32	24	0.738	-0.438	0.592
STM14_2157	ychF	STM1784	182	299	197	159	203	197	203	208	1.02	0.0318	1
STM14_2158	STM14_2158	NA	0	0	0	0	3	0	0	1	Inf	Inf	0.755
STM14_2159	STM14_2159	STM1785	8	19	2	16	29	28	8	26	3.33	1.73	0.0107
STM14_2160	STM14_2160	NA	0	0	0	0	0	0	0	0	NaN	NaN	NA
STM14_2161	STM14_2161	STM1786	0	1	0	0	0	1	0	0	1.79	0.843	1
STM14_2162	STM14_2162	STM1787	3	2	6	4	3	3	4	4	1.06	0.09	1
STM14_2163	STM14_2163	STM1788	0	1	0	0	1	1	0	1	3.22	1.69	1
STM14_2164	STM14_2164	STM1789	0	1	0	1	1	0	0	1	3.75	1.91	1
STM14_2165	STM14_2165	STM1790	0	0	0	0	0	0	0	0	NaN	NaN	NA
STM14_2166	STM14_2166	STM1791	2	1	1	1	4	2	1	2	1.73	0.789	0.809
STM14_2167	STM14_2167	STM1792	0	2	1	0	5	1	1	2	2.49	1.31	0.853
[truncated: 3,357 more rows]

## Sheet: deltarpoS-WT p<0.05 
Dataset S1
Id	Name	Gene	WT1	WT2	WT3	deltarpoS1	deltarpoS2	deltarpoS3	WT	deltarpoS	FC	log2FC	rawp	adjpBH
STM14_0883	ybgS	STM0759	3060	6536	4138	2	13	2	4003	6	0.00138	-9.5	9.11e-67	4.79e-63
STM14_5097	yjbJ	STM4240	5910	13103	8999	19	17	29	8161	25	0.00303	-8.37	4.81e-64	1.27e-60
STM14_5096	STM14_5096	STM4239	1517	2817	1845	1	3	1	1830	2	0.000944	-10	3.23e-62	5.66e-59
STM14_3297	STM14_3297	NA	2443	5403	3502	8	12	8	3299	10	0.00312	-8.33	1.47e-59	1.94e-56
STM14_1558	yeaG	STM1285	4372	10527	5201	27	28	13	5730	26	0.00452	-7.79	1.67e-58	1.76e-55
STM14_5216	ecnB	STM4336	2639	4528	3553	9	8	15	3219	12	0.00378	-8.05	1.45e-57	1.27e-54
STM14_5430	STM14_5430	STM4519	1578	3365	2154	5	4	7	2070	6	0.00297	-8.4	2.37e-57	1.79e-54
STM14_3896	oat	STM3218	4115	11324	5876	22	48	29	6006	35	0.00587	-7.41	9.41e-55	6.19e-52
STM14_0422	STM14_0422	STM0360	756	2211	1302	2	4	2	1203	3	0.00238	-8.71	7.96e-54	4.19e-51
STM14_2675	yohC	STM2169	1341	3189	1810	9	3	8	1820	8	0.00446	-7.81	7.89e-54	4.19e-51
STM14_3823	yghA	STM3157	520	1183	768	1	1	1	716	1	0.00159	-9.3	4.11e-50	1.97e-47
STM14_5480	osmY	STM4561	2211	3362	2332	15	21	10	2396	17	0.0071	-7.14	2.2e-49	9.63e-47
STM14_1559	STM14_1559	NA	442	1044	569	1	0	1	589	1	0.00143	-9.45	2.25e-48	8.91e-46
STM14_4398	yiaG	STM3648	799	2056	946	5	4	6	1073	6	0.00538	-7.54	2.37e-48	8.91e-46
STM14_5129	STM14_5129	NA	7590	12661	11993	13	14	30	9767	21	0.00219	-8.84	4.47e-48	1.57e-45
STM14_3951	yhbO	STM3269	524	1337	797	6	1	4	759	5	0.00609	-7.36	3.44e-45	1.13e-42
STM14_2642	fbaB	STM2141	936	2145	1441	7	13	14	1312	12	0.00939	-6.73	4.99e-44	1.55e-41
STM14_2849	elaB	STM2311	997	1822	1233	10	13	10	1203	12	0.0102	-6.62	8.36e-43	2.44e-40
STM14_3597	ygdI	STM2983	1749	2986	1567	17	23	22	1871	23	0.0123	-6.35	1.11e-42	3.07e-40
STM14_2181	ycgB	STM1804	1106	2649	1310	11	18	21	1445	18	0.0126	-6.3	1.14e-41	3.01e-39
STM14_2958	STM14_2958	STM2405	1947	3961	2173	32	37	25	2355	35	0.015	-6.06	2.58e-41	6.46e-39
STM14_5383	yjgB	STM4486	329	847	532	3	2	4	489	3	0.00714	-7.13	7.87e-40	1.88e-37
STM14_4439	STM14_4439	STM3681	401	997	651	1	6	7	589	5	0.00818	-6.93	9.32e-40	2.13e-37
STM14_3033	talA	STM2473	532	1307	580	8	7	6	685	8	0.0118	-6.41	4.55e-39	9.97e-37
STM14_2189	STM14_2189	NA	695	1167	719	6	11	8	771	9	0.0117	-6.41	9.04e-39	1.9e-36
STM14_1886	osmC	STM1563	377	695	457	5	2	2	453	4	0.00818	-6.93	2.03e-38	4.11e-36
STM14_1050	poxB	STM0935	227	517	303	1	1	0	302	1	0.00255	-8.62	2.84e-38	5.53e-36
STM14_5481	STM14_5481	STM4562	360	621	422	5	0	3	419	3	0.00832	-6.91	6.74e-38	1.27e-35
STM14_2680	STM14_2680	STM2173	320	585	482	3	2	3	415	3	0.00753	-7.05	1.15e-37	2.09e-35
STM14_0419	STM14_0419	NA	231	597	297	1	1	2	318	2	0.00473	-7.72	2.69e-37	4.57e-35
STM14_0428	yahO	STM0366	662	1452	1160	7	14	21	961	15	0.0158	-5.98	2.61e-37	4.57e-35
STM14_0527	bolA	STM0446	1558	2525	1704	29	32	32	1741	35	0.0201	-5.64	8.99e-37	1.48e-34
STM14_3034	tktB	STM2474	935	2563	1400	25	27	23	1384	28	0.0205	-5.61	1.24e-36	1.98e-34
STM14_4177	fic	STM3470	376	728	410	3	9	0	444	4	0.00918	-6.77	1.94e-36	3.01e-34
STM14_4345	yhjG	STM3610	419	771	407	7	2	5	470	6	0.0123	-6.35	3.07e-36	4.62e-34
STM14_3459	sitB	STM2862	2300	5382	2759	31	104	62	2990	68	0.0228	-5.45	1.21e-35	1.76e-33
STM14_2346	otsB	STM1929	616	1675	687	3	10	4	832	6	0.00703	-7.15	1.28e-35	1.83e-33
STM14_998	bssR	STM0853	2457	5872	2649	52	87	75	3121	78	0.025	-5.32	2.87e-35	3.97e-33
STM14_2173	ymgE	STM1797	295	580	480	7	2	3	402	5	0.0125	-6.32	6.75e-35	9.1e-33
STM14_1272	wraB	STM1119	1671	4611	3007	27	81	76	2646	65	0.0245	-5.35	7.59e-35	9.98e-33
STM14_4438	aldB	STM3680	4719	12747	8394	174	240	165	7383	214	0.029	-5.11	4.04e-34	5.18e-32
STM14_3915	yqjG	STM3233	381	835	475	3	10	8	490	7	0.015	-6.06	5.81e-34	7.28e-32
STM14_1738	sodC_2	STM1440	481	1213	782	8	17	14	711	14	0.0197	-5.67	6.73e-34	8.24e-32
STM14_5469	STM14_5469	STM4552	1231	2424	1575	20	58	30	1539	38	0.0245	-5.35	1.92e-33	2.29e-31
STM14_2669	yehZ	STM2165	322	493	371	3	5	4	360	4	0.0121	-6.36	4.51e-33	5.28e-31
STM14_3910	yqjC	STM3228	957	2666	1506	27	44	39	1449	40	0.0277	-5.17	8.07e-33	9.23e-31
STM14_1484	STM14_1484	STM1053	205	365	228	2	1	1	237	2	0.00681	-7.2	1.57e-32	1.75e-30
STM14_0716	ybdR	STM0615	159	346	283	0	2	2	232	1	0.00572	-7.45	2.59e-32	2.84e-30
STM14_1934	ydcW	STM1597	860	2039	1518	18	51	32	1283	35	0.0276	-5.18	8.15e-32	8.75e-30
STM14_3458	sitA	STM2861	5649	11713	5889	98	336	188	6742	215	0.0319	-4.97	1.02e-31	1.07e-29
STM14_2405	yodD	STM1984	477	1313	945	3	11	7	783	7	0.00925	-6.76	3.08e-31	3.17e-29
STM14_2407	yedP	STM1986	125	305	207	2	0	0	184	1	0.00518	-7.59	3.71e-31	3.76e-29
STM14_5219	blc	STM4339	185	404	214	2	3	1	232	2	0.0095	-6.72	6.38e-31	6.33e-29
STM14_1924	yncB	STM1589	1029	2479	1655	36	61	34	1490	48	0.0319	-4.97	7.05e-31	6.87e-29
STM14_2678	yohF	STM2171	174	407	243	4	2	1	237	3	0.0121	-6.37	1.37e-30	1.31e-28
STM14_3526	rpoS	STM2924	6247	14903	10557	223	349	362	9186	342	0.0373	-4.75	1.45e-30	1.36e-28
STM14_2239	STM14_2239	STM1851	309	991	548	3	6	2	515	4	0.00763	-7.03	5.85e-30	5.4e-28
STM14_3461	sitD	STM2864	722	1822	914	13	51	24	982	30	0.0306	-5.03	6.69e-30	6.07e-28
STM14_3460	sitC	STM2863	1445	3119	1518	29	105	41	1754	60	0.0341	-4.87	1.34e-29	1.19e-27
STM14_3832	dkgA	STM3165	584	1367	845	14	30	26	807	25	0.0311	-5.01	1.46e-29	1.28e-27
STM14_1028	potF	STM0877	232	607	427	4	9	9	364	8	0.0216	-5.53	1.88e-29	1.62e-27
STM14_5259	aidB	STM4377	270	740	470	7	13	9	421	10	0.0249	-5.33	2.67e-29	2.27e-27
STM14_5158	phnB	STM4288	144	296	159	0	1	2	174	1	0.00592	-7.4	2.8e-29	2.34e-27
STM14_0680	ybdK	STM0583	133	338	161	1	3	0	179	1	0.00759	-7.04	5.1e-29	4.19e-27
STM14_3373	yqaE	STM2796	241	355	220	2	1	4	248	3	0.011	-6.51	2.97e-28	2.41e-26
STM14_0549	ybaY	STM0465	450	819	378	5	13	6	484	8	0.0174	-5.84	4.51e-28	3.6e-26
STM14_1832	ydeI	STM1515	272	594	481	11	8	12	396	12	0.0304	-5.04	1.41e-27	1.11e-25
STM14_1724	cfa	STM1427	886	1934	1512	28	61	53	1271	51	0.04	-4.64	1.48e-27	1.15e-25
STM14_2140	chaB	STM1770	346	991	732	4	2	3	591	4	0.00609	-7.36	1.45e-26	1.11e-24
STM14_1964	STM14_1964	STM1624	796	1597	865	27	48	37	951	41	0.0427	-4.55	1.93e-26	1.45e-24
STM14_2188	STM14_2188	STM1810	950	2953	1555	30	54	43	1521	46	0.0302	-5.05	2.83e-26	2.07e-24
STM14_3911	yqjD	STM3229	600	1305	819	22	37	33	792	34	0.0423	-4.56	2.8e-26	2.07e-24
STM14_1070	STM14_1070	STM0948	165	434	220	1	9	6	232	5	0.023	-5.44	1.06e-25	7.65e-24
STM14_1068	STM14_1068	STM0947	186	468	284	3	9	9	269	7	0.0275	-5.18	1.11e-25	7.91e-24
STM14_1600	katE	STM1318	731	1478	587	5	7	7	807	7	0.0087	-6.85	2.63e-25	1.84e-23
STM14_5292	ytfK	STM4406	3851	6850	4990	160	249	347	4683	277	0.0592	-4.08	6.07e-24	4.2e-22
STM14_1669	ynhG	STM1375	789	1587	985	32	64	52	985	53	0.054	-4.21	1.15e-23	7.84e-22
STM14_2345	otsA	STM1928	480	1760	911	12	7	10	865	11	0.0132	-6.24	1.48e-23	9.99e-22
STM14_3365	STM14_3365	STM2789	2832	8020	3451	116	243	122	3985	172	0.0431	-4.54	2.81e-23	1.87e-21
STM14_4276	ggt	STM3551	293	581	429	10	12	27	385	18	0.0474	-4.4	5.53e-23	3.64e-21
STM14_1715	ssaR	STM1419	3	9	4	98	175	196	4	170	38.4	5.26	6.18e-23	4.02e-21
STM14_4057	yhcO	STM3363	118	189	99	2	0	2	121	2	0.0139	-6.17	6.61e-23	4.24e-21
STM14_2664	yehV	STM2160	249	473	268	10	16	8	291	12	0.0427	-4.55	1.23e-22	7.79e-21
STM14_2944	yfdC	STM2393	103	196	125	2	1	3	125	2	0.0188	-5.73	1.98e-22	1.24e-20
STM14_0454	psiF	STM0384	361	475	327	3	4	3	358	4	0.0104	-6.59	4.5e-22	2.79e-20
STM14_1768	ydgA	STM1466	1139	2897	1677	46	154	103	1630	105	0.0645	-3.95	5.26e-22	3.22e-20
STM14_4027	nanK	STM3336	138	287	202	3	9	5	184	6	0.0322	-4.96	5.97e-22	3.61e-20
STM14_3199	STM14_3199	NA	165	367	303	7	10	12	245	11	0.0436	-4.52	8.71e-22	5.21e-20
STM14_3269	STM14_3269	STM2668	113	219	114	2	4	2	130	3	0.022	-5.51	9.37e-22	5.54e-20
STM14_2062	osmB	STM1705	1664	3822	2812	78	236	149	2416	161	0.0668	-3.9	1.02e-21	5.99e-20
STM14_1882	STM14_1882	STM1559	94	249	159	6	4	2	143	5	0.0333	-4.91	4.14e-21	2.4e-19
STM14_3371	ygaU	STM2795	293	798	676	1	1	2	511	2	0.00295	-8.4	7.04e-21	4.03e-19
STM14_0423	STM14_0423	STM0361	283	896	600	7	11	7	502	9	0.0182	-5.78	9.46e-21	5.35e-19
STM14_0201	gcd	STM0169	112	239	165	7	3	4	151	6	0.0377	-4.73	1.07e-20	5.97e-19
STM14_2668	yehY	STM2164	102	219	143	1	5	5	135	4	0.028	-5.16	1.17e-20	6.47e-19
STM14_2209	STM14_2209	STM1827	109	225	117	2	5	4	131	4	0.0298	-5.07	2.68e-20	1.47e-18
STM14_2091	yciG	STM1728	4671	10353	10513	16	15	21	7567	20	0.00261	-8.58	3.83e-20	2.08e-18
STM14_1222	yccT	STM1077	97	246	156	6	4	5	143	6	0.0411	-4.61	8.37e-20	4.49e-18
STM14_2895	yfcG	STM2349	51	155	68	1	1	0	76	1	0.0102	-6.62	8.45e-20	4.49e-18
STM14_2282	STM14_2282	STM1877	146	417	200	5	15	12	213	11	0.0525	-4.25	1.29e-19	6.76e-18
STM14_1629	btuD	STM1342	176	505	286	15	18	14	273	18	0.0646	-3.95	2.3e-19	1.2e-17
STM14_1704	ssaI	STM1408	2	3	3	53	90	127	2	99	40.2	5.33	2.93e-19	1.51e-17
STM14_0739	ybeF	STM0634	136	231	109	2	7	0	141	3	0.0213	-5.55	3.07e-19	1.57e-17
STM14_3913	yqjK	STM3231	97	219	167	3	7	6	141	6	0.0404	-4.63	3.14e-19	1.59e-17
STM14_3368	gabT	STM2792	279	824	431	23	39	26	430	32	0.0745	-3.75	3.58e-19	1.79e-17
STM14_4283	ugpB	STM3557	192	442	288	13	17	17	267	17	0.0654	-3.94	6.63e-19	3.29e-17
STM14_4389	yhjY	STM3641	90	183	141	2	5	5	122	4	0.0349	-4.84	6.93e-19	3.41e-17
STM14_1556	yeaH	STM1284	558	1312	803	45	80	52	771	64	0.0832	-3.59	1.1e-18	5.35e-17
STM14_2409	STM14_2409	STM1988	276	377	316	14	21	18	299	19	0.0652	-3.94	1.3e-18	6.28e-17
STM14_5161	proP	STM4290	237	466	315	15	21	20	300	21	0.069	-3.86	1.38e-18	6.62e-17
STM14_2503	erfK	STM2015	214	384	188	7	19	14	232	14	0.0608	-4.04	1.75e-18	8.3e-17
STM14_3367	gabD	STM2791	476	1421	612	27	77	29	695	46	0.0664	-3.91	2.07e-18	9.71e-17
STM14_1029	potG	STM0878	113	252	153	5	11	4	150	7	0.0472	-4.4	2.1e-18	9.78e-17
STM14_4851	fdoH	STM4036	14	38	17	135	371	265	19	271	14	3.81	2.2e-18	1.02e-16
STM14_1520	STM14_1520	STM1260	115	241	158	6	9	5	150	7	0.0489	-4.35	2.37e-18	1.08e-16
STM14_4899	ego	STM4074	46	133	92	1	3	0	77	1	0.0176	-5.83	3.6e-18	1.63e-16
STM14_1883	STM14_1883	STM1560	119	259	130	8	8	4	146	8	0.0521	-4.26	3.69e-18	1.66e-16
STM14_2882	ackA	STM2337	333	919	477	27	51	35	487	41	0.0837	-3.58	4.87e-18	2.17e-16
STM14_4553	STM14_4553	NA	60	99	50	1	0	0	62	0	0.00765	-7.03	5.3e-18	2.34e-16
STM14_943	ybhP	STM0813	53	118	75	0	1	2	71	1	0.0144	-6.11	7.07e-18	3.1e-16
STM14_1584	astD	STM1305	785	2228	1212	58	161	106	1190	114	0.0959	-3.38	2.21e-17	9.59e-16
STM14_3912	yqjE	STM3230	530	1639	1163	25	59	41	944	44	0.047	-4.41	2.89e-17	1.25e-15
STM14_2172	treA	STM1796	419	864	560	23	70	41	540	47	0.0865	-3.53	3.61e-17	1.55e-15
STM14_960	ybiO	STM0827	83	176	113	3	9	1	109	4	0.0409	-4.61	3.72e-17	1.58e-15
STM14_0796	nagB	STM0684	193	423	219	14	16	20	241	19	0.0778	-3.68	3.79e-17	1.59e-15
STM14_2563	yeeY	STM2069	120	339	201	12	9	15	187	14	0.0744	-3.75	5.23e-17	2.18e-15
STM14_0421	STM14_0421	STM0359	143	220	103	0	0	1	140	0	0.00264	-8.57	7.01e-17	2.9e-15
STM14_1375	ycfH	STM1202	178	316	268	11	22	13	229	16	0.0722	-3.79	7.07e-17	2.91e-15
STM14_5127	soxS	STM4265	9	9	3	103	93	174	7	141	21.1	4.4	7.15e-17	2.92e-15
STM14_966	dps	STM0831	760	1139	604	28	40	19	755	32	0.0425	-4.56	7.42e-17	3.01e-15
STM14_2113	adhE	STM1749	1848	5263	2965	173	411	277	2841	305	0.107	-3.22	1.32e-16	5.31e-15
STM14_3113	fdx	STM2538	10	16	11	119	170	132	11	155	13.9	3.8	1.35e-16	5.39e-15
STM14_1884	STM14_1884	STM1561	65	165	98	0	7	4	94	4	0.0377	-4.73	2.01e-16	7.96e-15
STM14_3253	STM14_3253	STM2655	40	99	68	0	2	1	60	1	0.016	-5.96	6.18e-16	2.43e-14
STM14_1683	orf319	STM1389	650	1412	685	46	108	82	791	84	0.106	-3.24	7.03e-16	2.74e-14
STM14_4852	fdoG	STM4037	114	245	110	777	1681	988	135	1229	9.11	3.19	7.23e-16	2.8e-14
STM14_3412	csrA	STM2826	760	1196	811	94	73	75	835	94	0.112	-3.15	7.52e-16	2.89e-14
STM14_1781	ydgI	STM1477	74	162	96	7	4	2	96	5	0.0545	-4.2	8.74e-16	3.33e-14
STM14_3841	STM14_3841	STM3169	34	60	29	225	429	354	36	364	10	3.33	8.94e-16	3.38e-14
STM14_1583	astA	STM1304	440	1009	557	30	85	54	577	59	0.103	-3.29	9.71e-16	3.65e-14
STM14_2963	nupC	STM2409	672	1262	697	57	96	77	774	84	0.108	-3.21	1.05e-15	3.93e-14
STM14_2286	yebF	STM1881	146	241	146	9	11	12	160	12	0.0749	-3.74	1.19e-15	4.4e-14
STM14_1275	ymdF	STM1121	1426	1528	1350	14	9	8	1363	12	0.00899	-6.8	1.21e-15	4.45e-14
STM14_1099	pflB	STM0973	2419	6935	3775	250	608	375	3693	436	0.118	-3.08	1.41e-15	5.15e-14
STM14_4258	glgB	STM3538	583	1511	844	51	139	70	836	91	0.109	-3.2	1.45e-15	5.28e-14
STM14_1812	ynfD	STM1500	129	251	111	7	9	12	143	10	0.0728	-3.78	1.59e-15	5.72e-14
STM14_1705	ssaJ	STM1409	2	6	0	69	69	71	2	79	38.1	5.25	1.62e-15	5.76e-14
STM14_4066	mreD	STM3372	108	283	200	4	22	11	170	12	0.0732	-3.77	1.62e-15	5.76e-14
STM14_2641	yegS	STM2140	141	255	147	9	18	6	161	12	0.0734	-3.77	1.65e-15	5.81e-14
STM14_2006	ogt	STM1659	424	1121	592	35	87	63	605	65	0.108	-3.21	1.83e-15	6.42e-14
STM14_0761	ybeL	STM0653	397	808	547	29	60	63	514	55	0.106	-3.23	2.65e-15	9.19e-14
STM14_3950	yraR	STM3268	99	196	143	6	9	9	129	9	0.0682	-3.87	2.65e-15	9.19e-14
STM14_1628	btuE	STM1341	280	907	579	13	39	24	496	27	0.0535	-4.22	3.01e-15	1.04e-13
STM14_0449	STM14_0449	STM0381	95	219	113	5	7	11	122	8	0.0693	-3.85	3.11e-15	1.06e-13
STM14_0499	yajO	STM0421	325	696	482	17	63	49	439	45	0.102	-3.3	3.79e-15	1.29e-13
STM14_3735	galP	STM3091	96	218	170	8	11	10	141	11	0.0759	-3.72	4.01e-15	1.35e-13
STM14_1585	astB	STM1306	328	875	467	36	74	37	473	53	0.111	-3.17	5.49e-15	1.84e-13
STM14_3402	luxS	STM2817	149	349	256	17	26	13	219	21	0.0937	-3.42	5.53e-15	1.84e-13
STM14_1932	STM14_1932	NA	136	202	175	7	15	11	157	12	0.0753	-3.73	5.77e-15	1.91e-13
STM14_2047	STM14_2047	STM1697	6	9	9	72	124	79	7	100	13.6	3.76	7.51e-15	2.47e-13
STM14_2953	ddg	STM2401	141	360	199	15	20	17	199	19	0.0968	-3.37	1.07e-14	3.51e-13
STM14_1592	osmE	STM1311	1629	3269	1982	134	300	263	2015	249	0.124	-3.02	1.13e-14	3.67e-13
STM14_2883	pta	STM2338	220	644	347	28	54	22	340	37	0.11	-3.19	1.14e-14	3.68e-13
STM14_942	ybhO	STM0812	56	86	74	3	2	1	66	2	0.0363	-4.79	1.26e-14	4.06e-13
STM14_0221	sfsA	STM0187	304	511	336	33	40	28	345	38	0.11	-3.19	1.4e-14	4.46e-13
STM14_5103	qor	STM4245	214	454	289	15	38	27	279	28	0.101	-3.3	1.41e-14	4.48e-13
STM14_0431	prpB	STM0368	210	339	188	19	13	26	221	22	0.102	-3.3	1.46e-14	4.59e-13
STM14_4442	yibF	STM3684	230	479	304	18	40	29	296	31	0.105	-3.25	1.97e-14	6.16e-13
STM14_0104	kefC	STM0086	78	197	128	4	9	11	116	9	0.0744	-3.75	2.67e-14	8.33e-13
STM14_1830	ydeJ	STM1514	76	183	108	9	4	8	105	8	0.0798	-3.65	3.14e-14	9.72e-13
STM14_1271	yccJ	STM1118	1231	3235	2634	46	124	156	2053	116	0.0564	-4.15	3.67e-14	1.13e-12
STM14_2795	ada	STM2265	70	146	69	3	3	7	82	5	0.0594	-4.07	4.45e-14	1.36e-12
STM14_1948	ydcK	STM1610	86	188	117	8	10	7	114	9	0.0821	-3.61	9.18e-14	2.79e-12
STM14_2092	yciF	STM1729	893	4312	2854	1	2	3	2204	2	0.000985	-9.99	1.01e-13	3.07e-12
STM14_2936	sixA	STM2387	1134	2145	1617	93	209	235	1454	192	0.132	-2.92	1.03e-13	3.11e-12
STM14_4554	STM14_4554	STM3775	53	106	60	1	3	4	64	3	0.0443	-4.5	1.23e-13	3.67e-12
STM14_1100	focA	STM0974	397	701	312	27	48	28	415	37	0.0898	-3.48	1.43e-13	4.25e-12
STM14_0858	sucD	STM0739	42	76	58	324	442	367	53	420	7.99	3	1.49e-13	4.41e-12
STM14_1521	STM14_1521	STM1261	258	562	566	3	5	9	411	6	0.0151	-6.05	1.55e-13	4.55e-12
STM14_4638	trmE	STM3843	39	90	68	0	3	3	57	2	0.0346	-4.85	1.79e-13	5.25e-12
STM14_0220	dksA	STM0186	1072	2577	1774	133	257	229	1568	223	0.142	-2.81	2.96e-13	8.62e-12
STM14_4013	yrbL	STM3325	712	1819	761	27	207	103	926	112	0.121	-3.05	3.06e-13	8.84e-12
STM14_1991	ldhA	STM1647	270	554	303	32	45	36	328	42	0.127	-2.97	3.18e-13	9.16e-12
STM14_3047	STM14_3047	STM2484	153	429	317	13	49	22	257	29	0.112	-3.16	3.83e-13	1.09e-11
STM14_5130	STM14_5130	STM4267	51	105	51	1	4	3	60	3	0.046	-4.44	6.15e-13	1.75e-11
STM14_0635	fimA	STM0543	0	0	0	18	21	29	0	25	Inf	Inf	8.99e-13	2.54e-11
STM14_4257	glgX	STM3537	241	633	397	21	66	49	363	47	0.131	-2.93	1.01e-12	2.85e-11
STM14_2001	dbpA	STM1655	107	338	254	3	9	5	198	6	0.0298	-5.07	1.41e-12	3.93e-11
STM14_3131	csiE	STM2553	421	638	313	21	19	12	413	20	0.0485	-4.37	1.41e-12	3.93e-11
STM14_5424	yjiN	STM4516	168	261	114	4	3	2	162	4	0.0217	-5.53	1.72e-12	4.76e-11
STM14_3775	STM14_3775	STM3124	3	7	7	49	73	58	5	66	13.2	3.72	1.87e-12	5.14e-11
STM14_3557	eno	STM2952	2772	7920	6030	188	523	362	4787	377	0.0787	-3.67	2.01e-12	5.52e-11
STM14_4935	metF	STM4105	60	76	70	3	0	7	64	4	0.0625	-4	2.96e-12	8.08e-11
STM14_2284	ptrB	STM1879	247	559	349	39	44	47	334	49	0.146	-2.78	3.46e-12	9.4e-11
STM14_3362	STM14_3362	STM2787	8	8	8	50	92	69	8	76	9.95	3.31	3.63e-12	9.74e-11
STM14_1666	sufD	STM1372	512	1356	631	40	189	73	704	102	0.144	-2.79	3.61e-12	9.74e-11
STM14_0854	sdhB	STM0735	98	211	99	523	853	768	118	783	6.66	2.74	4.27e-12	1.14e-10
STM14_4178	yhfG	STM3471	70	99	51	1	1	0	67	1	0.0115	-6.44	4.49e-12	1.19e-10
STM14_957	ybiI	STM0825	72	106	57	1	5	4	71	3	0.0481	-4.38	4.71e-12	1.25e-10
STM14_2262	STM14_2262	NA	30	50	34	0	1	0	34	0	0.0086	-6.86	4.88e-12	1.29e-10
STM14_2208	sdaA	STM1826	183	454	309	27	37	41	273	39	0.143	-2.81	5.47e-12	1.43e-10
STM14_2667	yehX	STM2163	36	100	69	1	3	6	59	4	0.061	-4.03	5.49e-12	1.43e-10
STM14_3245	yfiF	STM2648	162	310	153	13	29	22	183	23	0.125	-3	6.82e-12	1.77e-10
STM14_1667	sufS	STM1373	234	568	286	23	75	27	310	43	0.139	-2.85	8e-12	2.06e-10
STM14_3083	ratA	STM2515	92	216	124	12	15	12	124	15	0.117	-3.09	8.16e-12	2.09e-10
STM14_3369	gabP	STM2793	113	364	207	11	39	22	191	25	0.13	-2.94	8.22e-12	2.1e-10
STM14_941	ybhN	STM0811	58	105	49	6	0	6	62	5	0.0813	-3.62	1.15e-11	2.92e-10
STM14_1582	argD_1	STM1303	662	1485	767	88	202	88	838	134	0.16	-2.65	1.2e-11	3.03e-10
STM14_1664	sufB	STM1370	804	2033	997	55	337	110	1087	166	0.153	-2.71	1.3e-11	3.26e-10
STM14_1665	sufC	STM1371	334	893	430	45	124	36	467	71	0.152	-2.71	1.3e-11	3.26e-10
STM14_1703	ssaH	STM1407	2	6	0	34	34	48	2	44	21.1	4.4	1.31e-11	3.28e-10
STM14_3389	nrdE	STM2807	68	134	77	4	11	5	82	7	0.0854	-3.55	1.4e-11	3.48e-10
STM14_4231	malQ	STM3513	97	226	174	16	19	14	145	18	0.127	-2.98	1.41e-11	3.48e-10
STM14_2962	mntH	STM2408	528	1454	785	44	190	126	781	123	0.158	-2.66	1.62e-11	3.98e-10
STM14_3344	iroB	STM2773	50	89	78	3	6	4	65	5	0.0716	-3.8	2.01e-11	4.92e-10
STM14_0424	STM14_0424	STM0362	24	49	33	1	0	0	31	0	0.0153	-6.03	2.23e-11	5.42e-10
STM14_2663	yehU	STM2159	82	222	140	5	27	11	126	14	0.114	-3.14	2.34e-11	5.67e-10
STM14_0857	sucC	STM0738	69	245	143	422	1108	764	127	808	6.38	2.67	2.46e-11	5.93e-10
STM14_3729	speA	STM3086	414	853	622	57	103	87	556	90	0.161	-2.63	2.47e-11	5.93e-10
STM14_4885	pfkA	STM4062	383	1023	638	54	132	82	583	95	0.163	-2.62	2.65e-11	6.32e-10
STM14_5328	yjgA	STM4437	163	235	137	26	14	17	163	23	0.14	-2.84	2.65e-11	6.32e-10
STM14_4426	yiaL	STM3669	3	1	0	28	29	29	1	33	22	4.46	2.87e-11	6.8e-10
STM14_3366	ygaF	STM2790	1204	4594	2045	56	155	90	2128	105	0.0495	-4.33	3.05e-11	7.2e-10
STM14_4620	dgoA	STM3828	66	171	92	8	15	5	93	10	0.108	-3.21	3.11e-11	7.3e-10
STM14_1586	astE	STM1307	129	411	273	18	44	24	229	30	0.133	-2.92	3.46e-11	8.1e-10
STM14_1043	artP	STM0891	399	647	379	62	81	43	427	69	0.162	-2.63	3.58e-11	8.34e-10
STM14_1225	yccW	STM1080	182	494	252	25	46	42	262	41	0.156	-2.68	4.17e-11	9.67e-10
STM14_2737	spr	STM2214	8	19	9	67	89	91	10	92	8.93	3.16	4.23e-11	9.77e-10
STM14_3161	rnc	STM2581	127	277	154	13	34	14	161	21	0.132	-2.92	4.6e-11	1.06e-09
STM14_1940	sifB	STM1602	0	3	1	31	24	32	1	34	35.6	5.15	4.69e-11	1.07e-09
STM14_2848	menF	STM2310	110	170	94	12	17	7	113	13	0.118	-3.08	4.67e-11	1.07e-09
STM14_1672	pykF	STM1378	361	823	513	56	100	70	491	82	0.167	-2.58	4.78e-11	1.08e-09
STM14_2038	pspC	STM1688	95	218	109	12	11	19	121	16	0.132	-2.92	4.92e-11	1.11e-09
STM14_1711	ssaN	STM1415	7	11	15	40	87	103	10	83	8.13	3.02	5.23e-11	1.18e-09
STM14_2110	oppA	STM1746	85	157	104	467	581	601	103	615	6	2.58	5.62e-11	1.26e-09
STM14_4026	yhcH	STM3335	32	83	60	2	3	4	50	3	0.0657	-3.93	6.52e-11	1.45e-09
STM14_1130	ompF	STM0999	60	101	54	269	476	299	64	378	5.91	2.56	7.5e-11	1.66e-09
STM14_4319	uspB	STM3590	101	139	86	9	8	8	100	10	0.0961	-3.38	8.39e-11	1.85e-09
STM14_3114	hscA	STM2539	34	70	64	226	317	285	50	306	6.13	2.62	8.77e-11	1.93e-09
STM14_3391	proV	STM2809	7	22	14	53	111	102	12	95	7.89	2.98	9.33e-11	2.05e-09
STM14_4425	yiaK	STM3668	31	40	16	113	189	165	27	170	6.39	2.68	1.03e-10	2.25e-09
STM14_1250	hpaG	STM1101	26	83	43	137	384	219	42	259	6.13	2.62	1.17e-10	2.55e-09
STM14_4256	glgC	STM3536	176	352	216	22	47	25	218	34	0.154	-2.7	1.54e-10	3.34e-09
STM14_1982	STM14_1982	STM1638	19	20	16	74	127	114	17	115	6.57	2.72	1.7e-10	3.67e-09
STM14_3018	eutH	STM2460	52	102	66	4	9	3	65	6	0.0874	-3.52	1.73e-10	3.72e-09
STM14_4902	yneA	STM4077	34	69	46	2	3	2	44	3	0.0588	-4.09	1.75e-10	3.74e-09
STM14_1663	sufA	STM1369	265	528	253	32	72	37	304	50	0.165	-2.6	1.91e-10	4.06e-09
STM14_1829	STM14_1829	STM1513	558	1256	1517	3	4	1	994	3	0.00299	-8.38	2.09e-10	4.44e-09
STM14_1792	ydgE	STM1483	0	3	3	15	43	30	2	31	19.2	4.27	2.18e-10	4.61e-09
STM14_1274	ycdF	NA	543	533	438	4	6	5	484	6	0.0114	-6.46	2.2e-10	4.63e-09
STM14_3843	ygiK	STM3171	3	9	4	30	64	45	4	50	11.2	3.48	2.29e-10	4.8e-09
STM14_4342	yhjD	STM3608	78	108	68	5	10	7	78	8	0.102	-3.3	2.47e-10	5.17e-09
STM14_2109	oppB	STM1745	10	21	7	59	102	73	11	85	7.82	2.97	2.51e-10	5.21e-09
STM14_5280	ytfB	STM4396	303	433	262	42	53	44	304	52	0.171	-2.55	3.01e-10	6.24e-09
STM14_3387	nrdH	STM2805	43	82	37	0	7	2	47	3	0.0591	-4.08	3.13e-10	6.45e-09
STM14_3772	STM14_3772	STM3123	4	10	9	27	92	48	7	58	8.58	3.1	3.48e-10	7.16e-09
STM14_4552	STM14_4552	STM3774	27	31	23	0	0	0	25	0	0	-Inf	3.8e-10	7.77e-09
STM14_3345	iroC	STM2774	52	131	77	4	12	7	74	8	0.108	-3.21	3.84e-10	7.84e-09
STM14_0048	nhaA	STM0039	74	124	88	8	9	11	86	11	0.122	-3.03	4.14e-10	8.42e-09
STM14_3861	ygiB	STM3187	898	1762	822	133	241	162	1014	194	0.191	-2.39	4.26e-10	8.62e-09
STM14_3752	yggN	STM3107	163	276	198	21	21	43	191	32	0.168	-2.58	6.84e-10	1.38e-08
STM14_4754	corA	STM3952	74	149	95	11	15	8	93	13	0.135	-2.89	8.11e-10	1.63e-08
STM14_4900	ydeY	STM4075	24	85	59	2	3	4	47	3	0.0703	-3.83	8.39e-10	1.68e-08
STM14_4310	yhhT	STM3582	29	63	32	2	0	3	36	2	0.0575	-4.12	8.7e-10	1.73e-08
STM14_0853	sdhA	STM0734	218	440	208	860	1525	1119	251	1270	5.05	2.34	9.01e-10	1.79e-08
STM14_1722	ydhE	STM1425	184	388	314	38	49	40	261	47	0.181	-2.47	9.48e-10	1.88e-08
STM14_4113	mscL	STM3410	109	156	119	16	14	16	117	18	0.15	-2.74	9.64e-10	1.9e-08
STM14_0432	prpC	STM0369	97	152	95	4	21	14	104	13	0.128	-2.97	9.75e-10	1.91e-08
STM14_4621	STM14_4621	NA	37	128	56	2	9	4	60	5	0.084	-3.57	1.12e-09	2.19e-08
STM14_935	ybhL	STM0807	691	1395	1070	113	214	181	932	183	0.197	-2.34	1.14e-09	2.22e-08
STM14_2319	cutC	STM1907	283	575	346	37	77	67	352	65	0.185	-2.44	1.17e-09	2.27e-08
STM14_2991	crr	STM2433	1239	2633	1890	188	418	338	1689	337	0.2	-2.32	1.17e-09	2.27e-08
STM14_5489	deoB	STM4569	2247	5464	3046	341	787	647	3078	632	0.205	-2.28	1.24e-09	2.39e-08
STM14_1881	STM14_1881	STM1558	90	247	183	18	24	26	149	25	0.169	-2.56	1.44e-09	2.76e-08
STM14_3880	cca	STM3204	213	561	277	22	80	54	297	54	0.182	-2.46	1.55e-09	2.96e-08
STM14_1042	artI	STM0890	309	644	327	52	98	47	371	71	0.191	-2.39	1.63e-09	3.1e-08
STM14_1341	flgN	STM1171	48	104	43	7	4	5	56	6	0.114	-3.14	1.73e-09	3.29e-08
STM14_3558	pyrG	STM2953	805	1507	1050	121	245	192	997	200	0.201	-2.31	2.04e-09	3.85e-08
STM14_3388	nrdI	STM2806	30	67	43	3	4	1	41	3	0.0732	-3.77	2.07e-09	3.9e-08
STM14_2068	pgpB	STM1710	105	319	165	22	34	25	164	30	0.181	-2.47	2.25e-09	4.24e-08
STM14_0855	kgd	STM0736	571	1442	686	1894	5221	3081	764	3573	4.67	2.22	2.34e-09	4.38e-08
STM14_5091	ubiA	STM4234	446	1084	650	54	177	123	626	123	0.197	-2.35	2.35e-09	4.39e-08
STM14_3383	ygaM	STM2802	688	874	377	4	5	2	596	4	0.0069	-7.18	2.5e-09	4.64e-08
STM14_1565	gapA	STM1290	1453	3151	2130	428	423	302	1965	440	0.224	-2.16	2.73e-09	5.04e-08
STM14_4946	pflD	STM4114	121	196	123	17	20	21	132	22	0.164	-2.6	2.72e-09	5.04e-08
STM14_2241	pphA	STM1853	41	46	59	2	0	0	46	1	0.0206	-5.6	3.07e-09	5.66e-08
STM14_4267	yhhW	STM3544	90	242	159	12	33	21	140	23	0.165	-2.6	3.12e-09	5.71e-08
STM14_1657	ydiK	STM1364	142	280	200	29	31	30	184	34	0.185	-2.43	3.33e-09	6.08e-08
STM14_0852	sdhD	STM0733	69	186	71	291	584	406	91	460	5.06	2.34	3.42e-09	6.22e-08
STM14_3106	sseA	STM2533	262	540	405	36	68	89	355	70	0.197	-2.34	3.69e-09	6.69e-08
STM14_2553	phsC	STM2063	2	8	6	22	54	44	4	43	9.53	3.25	4.12e-09	7.46e-08
STM14_2108	oppC	STM1744	20	46	40	114	190	158	31	168	5.42	2.44	4.15e-09	7.48e-08
STM14_0851	sdhC	STM0732	285	657	245	857	2294	1232	337	1537	4.57	2.19	4.7e-09	8.44e-08
STM14_1968	STM14_1968	STM1627	68	152	137	13	21	11	105	16	0.156	-2.68	4.83e-09	8.65e-08
STM14_0856	sucB	STM0737	203	604	284	866	1996	1165	304	1429	4.7	2.23	5.06e-09	9.02e-08
STM14_3149	yfhB	STM2569	104	250	151	23	28	20	145	27	0.183	-2.45	5.07e-09	9.02e-08
STM14_2383	amyA	STM1963	43	99	65	8	6	6	60	8	0.13	-2.95	6.05e-09	1.07e-07
STM14_0542	STM14_0542	STM0458	51	91	78	7	8	8	66	9	0.131	-2.93	6.98e-09	1.23e-07
STM14_2422	umuC	STM1997	53	83	43	5	6	5	54	6	0.112	-3.16	7.28e-09	1.28e-07
STM14_2093	yciE	STM1730	502	3470	2282	0	4	1	1677	2	0.000922	-10.1	7.88e-09	1.38e-07
STM14_3709	pgk	STM3069	942	2388	1559	180	411	278	1403	309	0.22	-2.18	8.13e-09	1.42e-07
STM14_3016	eutB	STM2458	38	116	54	2	12	6	58	7	0.116	-3.11	8.69e-09	1.51e-07
STM14_2334	cheM	STM1919	85	204	62	3	6	3	98	4	0.0437	-4.52	1.05e-08	1.82e-07
STM14_1596	celC	STM1314	57	143	108	9	19	11	89	14	0.156	-2.68	1.12e-08	1.93e-07
STM14_1710	ssaV	STM1414	5	4	3	28	33	36	4	36	9.24	3.21	1.21e-08	2.09e-07
STM14_2858	nuoM	STM2317	16	31	27	63	170	89	22	113	5.12	2.36	1.4e-08	2.39e-07
STM14_4761	recQ	STM3958	114	277	192	17	49	24	168	31	0.186	-2.43	1.39e-08	2.39e-07
STM14_2564	yeeZ	STM2070	313	716	419	65	101	85	418	92	0.22	-2.18	1.41e-08	2.41e-07
STM14_1073	STM14_1073	STM0951	17	53	36	2	2	1	30	2	0.0637	-3.97	1.43e-08	2.44e-07
STM14_3842	STM14_3842	STM3170	1	7	3	23	42	28	3	34	11.8	3.56	1.64e-08	2.79e-07
STM14_5260	yjfN	STM4378	743	1593	569	108	189	137	830	158	0.19	-2.4	1.65e-08	2.8e-07
STM14_4290	livK	STM3564	38	87	38	5	7	2	47	5	0.111	-3.17	1.75e-08	2.95e-07
STM14_5289	cysQ	STM4404	203	568	307	41	86	56	304	65	0.215	-2.21	1.77e-08	2.98e-07
STM14_1729	sodB	STM1431	10	16	13	50	66	81	12	73	6.19	2.63	1.81e-08	3.04e-07
STM14_3017	eutA	STM2459	34	51	31	1	6	0	35	2	0.0638	-3.97	2.02e-08	3.38e-07
STM14_4246	glpD	STM3526	68	109	81	7	14	11	78	12	0.148	-2.76	2.05e-08	3.42e-07
STM14_4427	STM14_4427	STM3670	3	8	7	24	79	52	5	54	10.3	3.37	2.08e-08	3.46e-07
STM14_2990	ptsI	STM2432	2329	4857	2681	465	787	614	2868	679	0.237	-2.08	2.14e-08	3.55e-07
STM14_1790	STM14_1790	NA	3	1	1	22	22	22	2	25	13.9	3.79	2.19e-08	3.62e-07
STM14_0532	clpX	STM0449	970	1540	1270	198	249	264	1146	265	0.231	-2.11	2.22e-08	3.65e-07
STM14_3708	fba	STM3068	629	1476	1193	119	295	201	963	218	0.226	-2.15	2.55e-08	4.19e-07
STM14_3049	STM14_3049	STM2486	153	261	152	29	41	21	169	34	0.199	-2.33	2.66e-08	4.35e-07
STM14_1284	phoH	NA	603	1111	449	107	159	135	632	147	0.233	-2.1	2.92e-08	4.76e-07
STM14_4255	glgA	STM3535	204	563	319	39	111	40	307	66	0.215	-2.22	3.18e-08	5.16e-07
STM14_4062	tldD	STM3368	246	638	360	38	101	83	354	78	0.222	-2.17	3.49e-08	5.65e-07
STM14_0460	yaiA	STM0389	112	430	300	5	21	16	235	14	0.0616	-4.02	3.51e-08	5.67e-07
STM14_3958	yhbW	STM3276	77	138	110	17	12	17	97	18	0.184	-2.44	3.56e-08	5.73e-07
STM14_4728	yifK	STM3930	84	195	103	11	27	18	110	20	0.181	-2.47	3.7e-08	5.94e-07
STM14_4903	yneB	STM4078	45	92	88	9	8	10	67	10	0.154	-2.7	3.73e-08	5.96e-07
STM14_1791	ydgF	STM1482	4	8	6	21	104	83	5	71	13.4	3.74	3.78e-08	6.03e-07
STM14_3248	yfiQ	STM2651	626	1455	805	141	259	147	829	197	0.238	-2.07	4.03e-08	6.4e-07
STM14_5011	hupA	STM4170	96	209	190	331	710	659	146	609	4.17	2.06	4.04e-08	6.4e-07
STM14_2404	dsrB	NA	162	290	300	14	26	46	227	31	0.138	-2.86	4.21e-08	6.65e-07
STM14_0107	apaH	STM0088	75	112	97	3	20	16	87	13	0.152	-2.72	4.57e-08	7.21e-07
STM14_0534	hupB	STM0451	190	247	212	720	1059	1206	201	1099	5.46	2.45	4.77e-08	7.5e-07
STM14_1499	STM14_1499	NA	32	114	38	2	1	1	50	2	0.0326	-4.94	5.58e-08	8.74e-07
STM14_1632	ydiV	STM1344	65	135	76	16	8	15	80	16	0.193	-2.37	5.99e-08	9.36e-07
STM14_3781	STM14_3781	STM3128	1	5	2	22	104	70	2	67	31.7	4.99	6.55e-08	1.02e-06
STM14_1689	ssaC	STM1394	2	2	2	21	22	23	2	25	13	3.7	6.65e-08	1.03e-06
STM14_5141	acs	STM4275	2050	4177	2410	430	748	547	2521	626	0.248	-2.01	6.69e-08	1.04e-06
STM14_5237	yjeF	STM4356	161	341	223	25	65	38	212	45	0.213	-2.23	7.41e-08	1.14e-06
STM14_2621	alkA	STM2124	59	177	127	7	23	25	103	19	0.187	-2.42	7.86e-08	1.21e-06
STM14_4334	treF	STM3603	140	287	185	22	48	36	179	38	0.211	-2.24	8.12e-08	1.25e-06
STM14_4153	yheL	STM3449	35	83	31	7	5	2	42	6	0.132	-2.93	8.46e-08	1.29e-06
STM14_2985	cysK	STM2430	195	441	313	31	89	55	276	61	0.222	-2.17	9.67e-08	1.48e-06
STM14_1709	ssaM	STM1413	3	7	3	21	35	32	4	32	8.68	3.12	9.97e-08	1.52e-06
STM14_5009	nfi	STM4168	95	197	149	16	36	21	130	26	0.2	-2.32	1.12e-07	1.7e-06
STM14_0803	ybfN	STM0688	11	13	11	49	79	98	11	83	7.55	2.92	1.2e-07	1.81e-06
STM14_2070	acnA	STM1712	2144	5666	2636	454	911	769	2941	768	0.261	-1.94	1.2e-07	1.81e-06
STM14_5563	spvA	NA	81	304	256	2	4	5	181	4	0.0219	-5.51	1.3e-07	1.95e-06
STM14_0433	prpD	STM0370	87	133	93	13	23	12	95	17	0.183	-2.45	1.32e-07	1.99e-06
STM14_2285	yebE	STM1880	558	1102	462	84	163	176	615	153	0.248	-2.01	1.33e-07	1.99e-06
STM14_4110	fmt	STM3407	386	844	553	79	161	114	519	127	0.245	-2.03	1.42e-07	2.12e-06
STM14_2857	nuoN	STM2316	13	30	14	59	109	63	16	83	5.12	2.36	1.52e-07	2.25e-06
STM14_3455	fhlA	STM2859	59	131	75	16	11	11	77	15	0.195	-2.36	1.52e-07	2.25e-06
STM14_3567	STM14_3567	STM2959	71	169	104	13	19	22	99	20	0.201	-2.32	1.53e-07	2.26e-06
STM14_2094	STM14_2094	STM1731	620	3324	2676	10	7	9	1826	10	0.00555	-7.49	1.68e-07	2.48e-06
STM14_1111	ihfB	STM0982	795	1330	756	161	239	193	859	218	0.254	-1.98	1.71e-07	2.52e-06
STM14_1251	hpaE	STM1102	20	38	38	77	153	124	29	127	4.42	2.15	1.72e-07	2.52e-06
STM14_1997	ynaF	STM1652	37	36	11	159	197	97	27	169	6.34	2.66	1.78e-07	2.6e-06
STM14_2896	yfcH	STM2350	270	330	311	47	58	61	285	62	0.218	-2.2	1.78e-07	2.6e-06
STM14_2406	dsrA	NA	359	225	227	755	958	859	273	958	3.51	1.81	1.95e-07	2.84e-06
STM14_2149	lolB	STM1778	63	174	67	6	26	14	85	16	0.185	-2.43	1.98e-07	2.87e-06
STM14_0185	lpdA	STM0154	352	721	510	1080	1987	1821	465	1770	3.8	1.93	2e-07	2.9e-06
STM14_0638	fimD	STM0546	1	2	2	7	23	27	1	20	13.4	3.75	2.01e-07	2.9e-06
STM14_0260	frr	STM0219	599	1545	723	163	270	155	810	214	0.265	-1.92	2.03e-07	2.92e-06
STM14_0553	rpmE2	STM0469	14	14	39	207	112	275	22	233	10.8	3.43	2.11e-07	3.02e-06
STM14_2107	oppD	STM1743	28	30	40	77	155	122	31	127	4.08	2.03	2.22e-07	3.18e-06
STM14_3705	yggE	STM3065	492	1111	644	103	203	155	649	166	0.256	-1.97	2.27e-07	3.23e-06
STM14_1072	STM14_1072	STM0950	188	566	475	16	41	38	352	34	0.0956	-3.39	2.33e-07	3.32e-06
STM14_4112	trkA	STM3409	52	111	61	10	10	11	65	12	0.181	-2.47	2.48e-07	3.52e-06
STM14_2428	STM14_2428	STM2137	3	31	14	197	180	455	12	314	25.7	4.68	2.6e-07	3.68e-06
STM14_0773	gltI	STM0665	13478	23525	15602	2402	4104	4916	15687	4163	0.265	-1.91	2.69e-07	3.79e-06
STM14_3392	proW	STM2810	3	12	3	22	36	42	5	37	7.73	2.95	2.7e-07	3.8e-06
STM14_3500	STM14_3500	STM2901	1	10	3	25	25	37	3	33	9.49	3.25	2.73e-07	3.84e-06
STM14_1633	ydiU	STM1345	691	1629	991	167	302	228	954	252	0.265	-1.92	2.85e-07	3.99e-06
STM14_1103	ycaP	STM0976	17	19	21	0	1	0	18	0	0.0163	-5.94	3.17e-07	4.42e-06
STM14_3364	STM14_3364	NA	34	55	26	2	6	2	34	3	0.101	-3.31	3.24e-07	4.52e-06
STM14_3782	STM14_3782	STM3129	3	5	6	38	268	163	4	157	36.7	5.2	3.4e-07	4.71e-06
STM14_2039	pspB	STM1689	36	112	40	4	9	11	51	9	0.167	-2.58	3.4e-07	4.71e-06
STM14_1389	ycfS	STM1215	91	183	135	23	26	23	121	27	0.224	-2.16	3.6e-07	4.98e-06
STM14_5519	arcA	STM4598	812	1214	671	174	198	207	815	217	0.267	-1.91	3.63e-07	5e-06
STM14_3363	STM14_3363	STM2788	16	29	22	121	161	92	20	139	6.95	2.8	3.65e-07	5.02e-06
STM14_1377	ptsG	STM1203	101	179	182	16	37	31	140	30	0.215	-2.22	3.71e-07	5.07e-06
STM14_2662	yehT	STM2158	24	67	38	1	8	4	36	4	0.118	-3.08	3.71e-07	5.07e-06
STM14_2555	phsA	STM2065	22	63	31	77	175	142	32	140	4.33	2.11	3.79e-07	5.16e-06
STM14_2277	STM14_2277	STM1872	5247	3289	3055	4	3	2	3908	4	0.000902	-10.1	3.97e-07	5.37e-06
STM14_0918	ybhB	STM0792	77	137	83	20	15	13	88	19	0.212	-2.23	3.95e-07	5.37e-06
STM14_2859	nuoL	STM2318	35	145	88	168	397	274	74	298	4.05	2.02	3.96e-07	5.37e-06
STM14_0782	ubiF	STM0671	172	351	198	38	60	43	210	52	0.245	-2.03	4.09e-07	5.51e-06
STM14_4813	STM14_4813	STM4002	16890	26359	20292	3393	4051	6737	19260	5291	0.275	-1.86	4.18e-07	5.62e-06
STM14_4850	fdoI	STM4035	13	21	17	53	79	70	15	74	4.82	2.27	4.21e-07	5.66e-06
STM14_4446	STM14_4446	STM3688	241	360	105	6	3	3	211	5	0.023	-5.44	4.35e-07	5.82e-06
STM14_3862	ygiC	STM3188	501	1172	669	107	186	207	674	182	0.27	-1.89	4.6e-07	6.14e-06
STM14_0664	ybdG	STM0569	8	23	18	46	80	68	14	70	5.02	2.33	4.71e-07	6.28e-06
STM14_3804	yghU	STM3140	83	172	134	20	22	27	115	26	0.226	-2.14	4.88e-07	6.48e-06
STM14_2040	pspA	STM1690	172	376	208	32	52	66	219	55	0.251	-1.99	5.03e-07	6.67e-06
STM14_0926	uvrB	STM0798	227	405	263	41	88	54	266	65	0.245	-2.03	5.63e-07	7.44e-06
STM14_3988	obgE	STM3301	275	644	548	72	122	117	429	113	0.264	-1.92	5.73e-07	7.56e-06
STM14_1379	ycfF	STM1205	190	414	261	39	85	52	252	63	0.249	-2	6.07e-07	7.99e-06
STM14_3298	STM14_3298	STM2690	11	31	23	1	1	0	19	1	0.0414	-4.59	6.24e-07	8.19e-06
STM14_1626	ihfA	STM1339	458	1056	623	105	177	181	616	169	0.274	-1.87	6.26e-07	8.19e-06
STM14_0455	yaiC	STM0385	55	69	44	5	6	10	52	8	0.151	-2.73	6.37e-07	8.31e-06
STM14_1252	hpaD	STM1103	20	29	20	43	126	81	21	87	4.16	2.06	6.44e-07	8.4e-06
STM14_0249	htrA	STM0209	511	883	582	113	145	174	590	161	0.272	-1.88	6.84e-07	8.89e-06
STM14_0586	copA	STM0498	62	108	81	7	23	10	75	14	0.183	-2.45	6.88e-07	8.92e-06
STM14_3719	yggG	STM3077	122	270	161	24	41	42	160	39	0.243	-2.04	6.92e-07	8.94e-06
STM14_1223	STM14_1223	STM1078	139	259	177	33	39	41	170	42	0.248	-2.01	7e-07	9.03e-06
STM14_3233	rseA	STM2639	1217	3023	1511	309	607	370	1635	462	0.283	-1.82	7.67e-07	9.87e-06
STM14_3539	cysD	STM2935	13	38	20	1	0	2	20	1	0.061	-4.04	7.92e-07	1.02e-05
STM14_944	ybhQ	STM0814	291	488	371	66	101	79	346	90	0.261	-1.94	7.95e-07	1.02e-05
STM14_1013	dacC	STM0863	131	309	199	32	55	41	185	47	0.252	-1.99	8.17e-07	1.04e-05
STM14_1610	pfkB	STM1326	281	595	288	58	103	86	336	90	0.266	-1.91	8.13e-07	1.04e-05
STM14_1668	ynhA	STM1374	38	88	60	8	10	8	54	10	0.18	-2.48	8.36e-07	1.06e-05
STM14_1023	grxA	STM0872	44	111	69	139	339	205	64	241	3.76	1.91	8.72e-07	1.11e-05
STM14_1264	cbpA	STM1112	241	473	252	63	76	65	282	76	0.27	-1.89	8.96e-07	1.13e-05
STM14_4432	sgbH	STM3675	0	0	0	3	16	11	0	10	Inf	Inf	9e-07	1.14e-05
STM14_2721	fruA	STM2204	45	123	105	3	15	17	79	12	0.153	-2.7	9.53e-07	1.2e-05
STM14_0461	aroM	STM0390	81	246	124	12	42	31	126	29	0.235	-2.09	9.65e-07	1.21e-05
STM14_1716	ssaS	STM1420	0	2	0	12	15	13	0	15	36.3	5.18	9.64e-07	1.21e-05
STM14_0768	STM14_0768	STM0660	7	21	5	23	70	46	9	48	5.43	2.44	9.83e-07	1.23e-05
STM14_2119	hnr	STM1753	203	543	318	34	105	87	302	79	0.262	-1.93	1.01e-06	1.27e-05
STM14_3720	speB	STM3078	269	696	700	21	52	20	487	33	0.067	-3.9	1.05e-06	1.3e-05
STM14_1898	nmpC	STM1572	151	388	242	1024	855	909	223	1074	4.81	2.27	1.15e-06	1.43e-05
STM14_4431	lyxK	STM3674	1	0	0	13	23	20	0	20	47.9	5.58	1.24e-06	1.53e-05
STM14_3299	STM14_3299	STM2691	14	23	27	1	0	2	20	1	0.0621	-4.01	1.26e-06	1.56e-05
STM14_4278	yhhA	STM3552	181	297	111	23	17	7	174	19	0.106	-3.23	1.26e-06	1.56e-05
STM14_4072	STM14_4072	STM3377	81	142	93	14	25	18	94	21	0.219	-2.19	1.29e-06	1.58e-05
STM14_0882	ybgR	STM0758	68	131	107	9	22	24	91	20	0.215	-2.21	1.31e-06	1.61e-05
STM14_4814	yihI	STM4003	257	697	428	73	122	110	393	111	0.283	-1.82	1.36e-06	1.67e-05
STM14_3112	yfhJ	STM2537	10	10	7	25	49	45	9	43	4.99	2.32	1.42e-06	1.74e-05
STM14_5036	yjbB	STM4189	141	357	206	23	70	54	201	51	0.256	-1.97	1.46e-06	1.78e-05
STM14_4656	glmS	STM3861	75	141	88	250	368	273	90	328	3.65	1.87	1.49e-06	1.81e-05
STM14_3160	era	STM2580	130	283	167	40	48	32	168	45	0.267	-1.9	1.64e-06	1.98e-05
STM14_1501	pagC	STM1246	26	74	43	4	7	7	40	7	0.162	-2.63	1.69e-06	2.04e-05
STM14_5329	pmbA	STM4438	252	482	299	57	90	81	304	83	0.274	-1.87	1.69e-06	2.04e-05
STM14_3897	STM14_3897	NA	9	18	15	0	0	0	12	0	0	-Inf	1.88e-06	2.26e-05
STM14_3889	mug	STM3212	158	324	206	29	62	56	201	53	0.262	-1.93	1.88e-06	2.26e-05
STM14_5027	yjaB	STM4181	95	226	156	30	18	49	138	38	0.273	-1.87	1.88e-06	2.26e-05
STM14_5250	vacB	STM4368	680	1663	836	138	347	253	905	261	0.288	-1.79	1.91e-06	2.29e-05
STM14_5490	deoD	STM4570	192	335	262	30	79	63	237	61	0.257	-1.96	2.02e-06	2.42e-05
STM14_0795	nagA	STM0683	121	270	135	21	49	38	151	38	0.254	-1.98	2.04e-06	2.43e-05
STM14_1079	cydD	STM0957	25	30	14	69	108	58	21	86	4.02	2.01	2.13e-06	2.54e-05
STM14_964	glnH	STM0830	159	374	137	451	841	557	189	667	3.52	1.82	2.14e-06	2.54e-05
STM14_2408	STM14_2408	STM1987	47	99	72	12	11	13	64	14	0.215	-2.22	2.27e-06	2.68e-05
STM14_4077	accC	STM3380	31	68	70	107	242	150	50	177	3.54	1.82	2.52e-06	2.98e-05
STM14_1860	STM14_1860	STM1541	8	13	14	25	59	53	11	49	4.57	2.19	2.72e-06	3.2e-05
STM14_3791	STM14_3791	STM3134	100	267	87	19	30	23	126	26	0.209	-2.26	2.81e-06	3.29e-05
STM14_1891	adhP	STM1567	515	1325	998	162	283	229	819	245	0.299	-1.74	2.81e-06	3.29e-05
STM14_3361	STM14_3361	STM2786	17	32	10	225	218	151	17	227	13.3	3.73	2.96e-06	3.46e-05
STM14_2722	fruK	STM2205	36	82	53	3	14	9	50	9	0.179	-2.48	3.13e-06	3.66e-05
STM14_977	ybiS	STM0837	99	186	107	22	42	15	115	28	0.246	-2.03	3.16e-06	3.68e-05
STM14_4820	glnA	STM4007	6	9	2	19	34	32	5	31	6.1	2.61	3.19e-06	3.71e-05
STM14_1775	STM14_1775	STM1472	35	66	46	11	4	6	44	9	0.198	-2.34	3.27e-06	3.79e-05
STM14_1529	STM14_1529	STM1267	16	53	23	3	1	5	25	4	0.141	-2.82	3.32e-06	3.84e-05
STM14_3869	ribB	STM3195	121	338	241	27	69	58	200	55	0.273	-1.88	3.38e-06	3.9e-05
STM14_1607	yniB	STM1323	96	156	111	15	30	28	109	26	0.24	-2.06	3.4e-06	3.91e-05
STM14_3999	yrbD	STM3311	142	397	208	32	79	54	210	58	0.278	-1.85	3.41e-06	3.92e-05
STM14_3348	iroN	STM2777	152	324	212	41	63	49	201	56	0.279	-1.84	3.44e-06	3.95e-05
STM14_1447	STM14_1447	NA	42	84	84	5	14	17	63	13	0.204	-2.3	3.62e-06	4.14e-05
STM14_1963	STM14_1963	STM1623	76	181	132	17	35	27	113	28	0.251	-1.99	3.69e-06	4.2e-05
STM14_1321	yceE	STM1154	40	66	38	10	7	4	43	8	0.193	-2.38	3.67e-06	4.2e-05
STM14_1804	STM14_1804	STM1493	6	12	2	31	63	23	6	42	7.36	2.88	3.85e-06	4.38e-05
STM14_3403	gshA	STM2818	75	256	151	19	49	33	134	36	0.266	-1.91	3.91e-06	4.43e-05
STM14_3405	yqaB	STM2820	23	60	15	62	154	83	27	105	3.9	1.96	3.99e-06	4.52e-05
STM14_2403	rcsA	STM1982	0	3	0	14	16	21	1	19	31	4.95	4.32e-06	4.88e-05
STM14_2106	oppF	STM1742	46	93	61	125	251	188	59	203	3.45	1.79	4.35e-06	4.9e-05
STM14_0374	frsA	STM0318	159	302	183	34	67	43	190	52	0.273	-1.87	4.48e-06	5.03e-05
STM14_0563	aefA	STM0478	36	84	45	111	219	142	47	170	3.58	1.84	4.48e-06	5.03e-05
STM14_1682	orf70	STM1388	28	96	57	97	220	194	50	182	3.62	1.86	4.58e-06	5.13e-05
STM14_0896	gpmA	STM0772	844	1769	1175	220	394	323	1108	340	0.307	-1.71	4.85e-06	5.42e-05
STM14_1728	STM14_1728	NA	93	152	46	245	329	225	86	296	3.45	1.79	4.96e-06	5.53e-05
STM14_1078	cydC	STM0956	21	48	31	73	149	81	29	108	3.74	1.9	4.99e-06	5.56e-05
STM14_2333	cheR	STM1918	18	40	19	3	2	1	22	2	0.108	-3.21	5.22e-06	5.79e-05
STM14_1054	ybjE	STM0938	4	15	6	38	39	27	7	40	5.85	2.55	5.28e-06	5.85e-05
STM14_1905	narZ	STM1577	38	68	60	6	10	11	50	10	0.198	-2.34	5.51e-06	6.08e-05
STM14_5007	nudC	STM4166	37	112	62	10	18	9	59	13	0.226	-2.14	5.51e-06	6.08e-05
STM14_2960	STM14_2960	STM2406	72	145	77	14	22	22	86	21	0.248	-2.01	5.86e-06	6.45e-05
STM14_3998	yrbC	STM3310	213	492	307	53	122	64	292	85	0.29	-1.79	5.96e-06	6.55e-05
STM14_4282	ugpA	STM3556	12	28	28	2	3	0	20	2	0.0915	-3.45	6.17e-06	6.77e-05
STM14_4076	accB	STM3379	20	59	34	65	177	87	32	115	3.62	1.86	6.48e-06	7.09e-05
STM14_2794	alkB	STM2264	20	32	27	3	3	1	24	3	0.112	-3.16	6.62e-06	7.23e-05
STM14_1802	STM14_1802	STM1491	12	25	12	35	99	37	14	59	4.19	2.07	6.96e-06	7.57e-05
STM14_4528	fidL	STM3758	12	22	23	1	2	0	17	1	0.062	-4.01	6.96e-06	7.57e-05
STM14_4375	dppA	STM3630	627	1474	1079	235	336	231	924	296	0.32	-1.64	7.09e-06	7.69e-05
STM14_1996	STM14_1996	NA	40	23	21	105	103	156	29	138	4.82	2.27	7.39e-06	8.01e-05
STM14_1539	yeaQ	STM1274	52	78	86	9	16	14	66	14	0.213	-2.23	7.56e-06	8.17e-05
STM14_5373	pepA	STM4477	275	627	364	79	137	93	365	112	0.307	-1.7	7.76e-06	8.36e-05
STM14_0252	STM14_0252	NA	119	145	136	21	42	25	125	32	0.252	-1.99	8.14e-06	8.76e-05
STM14_4254	glgP	STM3534	434	1010	659	105	216	206	609	189	0.311	-1.68	8.35e-06	8.97e-05
STM14_3115	hscB	STM2540	15	35	15	57	69	78	18	76	4.12	2.04	8.79e-06	9.42e-05
STM14_1770	fumA	STM1468	225	563	292	680	1106	933	307	993	3.23	1.69	9.33e-06	9.98e-05
STM14_5107	aphA	STM4249	6	5	9	27	33	28	7	33	5.03	2.33	9.51e-06	0.000101
STM14_1257	hpaX	STM1107	7	6	3	21	47	17	5	30	5.8	2.53	9.89e-06	0.000105
STM14_4237	rtcA	STM3518	2	5	7	18	29	25	4	26	6.3	2.65	1.02e-05	0.000108
STM14_2638	STM14_2638	STM2139	3	6	4	17	30	20	4	24	6.36	2.67	1.05e-05	0.000112
STM14_1609	ydiZ	STM1325	69	174	92	15	29	27	95	26	0.269	-1.89	1.08e-05	0.000114
STM14_4208	yrfF	STM3495	46	87	37	136	218	107	50	168	3.39	1.76	1.1e-05	0.000116
STM14_3200	STM14_3200	NA	10727	9208	8252	507	309	467	9160	504	0.0551	-4.18	1.2e-05	0.000127
STM14_2314	yecD	STM1902	27	58	40	3	11	4	37	6	0.168	-2.57	1.23e-05	0.000129
STM14_0734	ybeM	STM0631	23	58	45	6	6	7	36	7	0.197	-2.34	1.42e-05	0.000149
STM14_1127	ycbL	STM0997	28	78	65	93	199	164	49	163	3.31	1.73	1.42e-05	0.000149
STM14_2030	tpx	STM1682	73	143	59	177	318	212	80	256	3.21	1.68	1.49e-05	0.000156
STM14_1030	potH	STM0879	11	33	18	1	3	0	17	1	0.0782	-3.68	1.53e-05	0.000159
STM14_3870	yqiC	STM3196	46	70	40	9	13	5	47	10	0.211	-2.24	1.64e-05	0.000171
STM14_3511	mutS	STM2909	23	39	34	87	101	86	29	103	3.55	1.83	1.7e-05	0.000177
STM14_0576	hemH	STM0489	106	162	72	15	29	20	102	23	0.226	-2.15	1.73e-05	0.000179
STM14_4498	yicC	STM3735	137	269	217	39	61	52	185	56	0.301	-1.73	1.72e-05	0.000179
STM14_2378	fliC	STM1959	197	295	105	12	15	16	179	16	0.0896	-3.48	1.77e-05	0.000183
STM14_1195	STM14_1195	STM1053	20	27	23	2	2	3	22	3	0.123	-3.03	1.8e-05	0.000186
STM14_3350	pipB2	STM2780	14	49	40	87	132	231	29	165	5.67	2.5	1.82e-05	0.000187
STM14_1031	potI	STM0880	32	108	80	9	18	14	62	15	0.237	-2.07	1.84e-05	0.000189
STM14_0146	mraW	STM0120	215	370	357	36	109	96	285	85	0.297	-1.75	1.86e-05	0.00019
STM14_1702	ssaG	STM1406	1	3	0	24	14	19	1	23	21.7	4.44	1.86e-05	0.00019
STM14_1805	STM14_1805	STM1494	19	27	7	82	256	66	16	139	8.71	3.12	1.9e-05	0.000195
STM14_0514	yajQ	STM0435	120	221	134	33	47	33	140	42	0.297	-1.75	1.96e-05	0.0002
STM14_0103	yabF	STM0085	42	40	24	0	1	0	34	0	0.00866	-6.85	2.05e-05	0.000208
STM14_962	glnQ	STM0828	40	59	34	87	143	128	40	131	3.24	1.7	2.06e-05	0.000209
STM14_3648	STM14_3648	STM3021	12	5	6	102	68	60	8	91	11.2	3.49	2.07e-05	0.00021
STM14_2359	STM14_2359	STM1941	7	8	9	21	33	38	8	34	4.45	2.15	2.19e-05	0.000221
STM14_3795	STM14_3795	STM3135	565	1457	457	106	202	156	690	167	0.243	-2.04	2.19e-05	0.000221
STM14_1717	ssaT	STM1421	0	2	1	13	9	12	1	13	17.9	4.16	2.26e-05	0.000227
STM14_1766	malX	NA	7	26	20	1	2	0	15	1	0.0715	-3.81	2.25e-05	0.000227
STM14_4450	STM14_4450	STM3691	40	97	64	12	12	16	58	15	0.261	-1.94	2.36e-05	0.000237
STM14_1523	STM14_1523	STM1263	54	46	56	4	3	6	51	5	0.0984	-3.34	2.43e-05	0.000244
STM14_1334	grxB	STM1165	1097	2589	1358	290	681	398	1444	485	0.336	-1.57	2.45e-05	0.000245
STM14_0487	STM14_0487	NA	13	33	34	40	109	78	23	80	3.4	1.77	2.5e-05	0.00025
STM14_4817	glnG	STM4005	48	134	73	7	29	18	72	18	0.257	-1.96	2.52e-05	0.000251
STM14_1109	cmk	STM0980	343	829	529	123	189	141	490	166	0.339	-1.56	2.54e-05	0.000253
STM14_5353	pyrB	STM4460	0	1	0	9	10	7	0	10	47.7	5.58	2.62e-05	0.000261
STM14_5090	ubiC	STM4233	433	774	380	109	184	132	468	155	0.331	-1.6	2.69e-05	0.000267
STM14_0228	fhuA	STM0191	234	453	264	49	139	59	279	86	0.308	-1.7	2.76e-05	0.000273
STM14_4222	feoB	STM3506	16	52	32	61	125	85	28	97	3.47	1.79	2.78e-05	0.000274
STM14_4495	pyrE	STM3733	11	11	2	27	36	28	8	34	4.45	2.15	2.79e-05	0.000275
STM14_2213	manY	STM1831	59	180	120	25	30	28	101	31	0.306	-1.71	2.89e-05	0.000284
STM14_4109	def	STM3406	933	1890	932	245	482	303	1091	370	0.339	-1.56	2.92e-05	0.000287
STM14_1527	STM14_1527	STM1266	6	5	4	16	25	26	5	25	5.02	2.33	2.98e-05	0.000292
STM14_1737	ydhF	STM1439	88	229	126	29	42	36	126	39	0.313	-1.67	3.19e-05	0.000311
STM14_3062	upp	STM2498	232	415	280	48	82	114	276	89	0.323	-1.63	3.19e-05	0.000311
STM14_0531	STM14_0531	NA	135	214	176	37	48	47	159	49	0.308	-1.7	3.26e-05	0.000317
STM14_2861	nuoJ	STM2320	8	31	21	42	92	41	17	62	3.73	1.9	3.26e-05	0.000317
STM14_0881	pnuC	STM0757	47	90	61	7	19	14	59	14	0.241	-2.05	3.28e-05	0.000318
STM14_5411	uxuR	STM4507	429	915	435	112	202	168	513	175	0.34	-1.55	3.27e-05	0.000318
STM14_4238	rtcB	STM3519	22	55	35	60	154	82	32	104	3.24	1.69	3.35e-05	0.000324
STM14_2989	ptsH	STM2431	659	1570	804	190	392	252	867	299	0.345	-1.54	3.46e-05	0.000334
STM14_4601	STM14_4601	NA	6	19	15	0	0	1	11	0	0.0324	-4.95	3.6e-05	0.000347
STM14_2326	flhE	STM1912	13	28	15	0	1	3	16	1	0.0864	-3.53	3.67e-05	0.000353
STM14_4682	rbsK	STM3885	14	39	34	41	124	72	25	83	3.28	1.72	3.7e-05	0.000355
STM14_2363	pgsA	STM1945	19	30	13	47	72	61	19	66	3.57	1.84	3.88e-05	0.000372
STM14_4102	yrdA	STM3399	53	116	63	10	13	27	67	19	0.276	-1.85	3.99e-05	0.000382
STM14_3015	eutC	STM2457	17	75	41	2	10	4	36	5	0.149	-2.75	4.11e-05	0.000393
STM14_1139	pncB	STM1004	21	48	31	70	134	62	29	96	3.3	1.72	4.15e-05	0.000395
STM14_1255	hpaH	STM1105	2	8	4	16	26	22	4	23	6.14	2.62	4.15e-05	0.000395
STM14_1923	STM14_1923	NA	32	22	26	0	0	0	27	0	0	-Inf	4.18e-05	0.000396
STM14_2715	lysP	STM2200	66	147	91	8	39	23	88	24	0.27	-1.89	4.18e-05	0.000396
STM14_0489	tsx	STM0413	16	14	14	29	66	75	14	61	4.26	2.09	4.2e-05	0.000398
STM14_4661	atpD	STM3865	33	127	91	116	316	171	70	211	3.02	1.59	4.24e-05	0.000401
STM14_4314	yhiH	STM3586	6	6	2	17	30	18	4	24	5.31	2.41	4.28e-05	0.000404
STM14_1526	STM14_1526	STM1265	9	18	12	1	0	0	11	0	0.0415	-4.59	4.33e-05	0.000407
STM14_1253	hpaF	STM1104	5	6	1	14	27	17	4	21	5.66	2.5	4.32e-05	0.000407
STM14_981	ybiU	STM0841	66	159	94	19	28	28	92	28	0.301	-1.73	4.44e-05	0.000417
STM14_3687	gcvP	STM3053	65	83	77	11	19	20	70	18	0.26	-1.94	4.61e-05	0.000432
STM14_4929	metL	STM4101	73	121	92	16	30	21	86	24	0.281	-1.83	4.95e-05	0.000462
STM14_2673	pbpG	STM2168	60	134	55	23	18	15	71	22	0.306	-1.71	5.05e-05	0.000471
STM14_1492	msgA	STM1241	13	39	16	48	78	62	19	69	3.65	1.87	5.2e-05	0.000484
STM14_2592	galF	STM2098	732	1674	1160	190	437	386	1036	361	0.349	-1.52	5.28e-05	0.000491
STM14_2212	manX	STM1830	78	206	119	29	39	32	115	37	0.324	-1.63	5.42e-05	0.000503
STM14_4464	pmgI	STM3704	34	133	81	11	20	18	68	18	0.26	-1.95	5.47e-05	0.000507
STM14_0095	STM14_0095	STM0080	17	27	7	0	0	0	15	0	0	-Inf	5.51e-05	0.00051
STM14_2901	argT	STM2355	351	623	383	85	172	122	403	136	0.338	-1.57	5.77e-05	0.000533
STM14_963	glnP	STM0829	25	53	23	74	109	79	29	96	3.32	1.73	5.78e-05	0.000533
STM14_4006	yhbN	STM3318	60	197	92	16	46	22	96	29	0.304	-1.72	5.81e-05	0.000535
STM14_0637	fimC	STM0545	0	0	0	3	9	6	0	6	Inf	Inf	5.88e-05	0.000539
STM14_4005	yrbK	STM3317	189	350	149	50	82	52	201	67	0.334	-1.58	5.88e-05	0.000539
STM14_4232	malP	STM3514	70	157	79	17	35	21	88	26	0.297	-1.75	6.11e-05	0.000559
STM14_4663	atpA	STM3867	52	105	78	125	265	168	69	199	2.88	1.52	6.12e-05	0.00056
STM14_2127	STM14_2127	STM1760	25	43	31	8	5	3	30	6	0.215	-2.21	6.23e-05	0.000569
STM14_3354	mig-14	STM2782	5	15	10	16	47	36	8	35	4.09	2.03	6.25e-05	0.000569
STM14_4447	yibL	STM3689	44	67	26	5	5	5	41	6	0.139	-2.85	6.3e-05	0.000573
STM14_2769	sspH2	STM2241	9	37	19	49	82	47	18	65	3.67	1.87	6.51e-05	0.000591
STM14_1945	STM14_1945	STM1607	105	167	98	25	41	27	111	34	0.305	-1.71	6.55e-05	0.000593
STM14_4905	STM14_4905	STM4080	21	64	48	6	12	7	38	9	0.237	-2.08	6.72e-05	0.000608
STM14_3359	tctE	STM2784	26	49	40	72	133	84	34	104	3.05	1.61	7.06e-05	0.000637
STM14_3380	STM14_3380	STM2800	40	66	34	96	126	125	42	129	3.09	1.63	7.11e-05	0.00064
STM14_4351	dctA	STM3614	12	13	7	29	38	37	10	39	3.84	1.94	7.1e-05	0.00064
STM14_3148	yfhC	STM2568	40	108	75	13	26	11	64	18	0.28	-1.84	7.23e-05	0.000649
STM14_4645	yieF	STM3850	31	89	72	8	20	13	55	14	0.263	-1.93	7.24e-05	0.000649
STM14_5198	yjdC	STM4322	124	151	94	30	31	10	115	27	0.236	-2.08	7.29e-05	0.000653
STM14_1357	rne	STM1185	61	172	121	178	399	231	101	287	2.84	1.51	7.34e-05	0.000656
STM14_2743	yejF	STM2219	3	8	2	14	30	15	4	21	5.88	2.56	7.37e-05	0.000657
STM14_5592	finP	NA	3	8	4	15	23	22	4	22	5.2	2.38	7.85e-05	0.000699
STM14_1493	envE	STM1242	6	9	3	15	25	30	5	26	4.75	2.25	8.1e-05	0.000719
STM14_4623	dgoR	STM3830	66	149	59	13	29	23	78	23	0.297	-1.75	8.09e-05	0.000719
STM14_3121	STM14_3121	STM2545	75	141	68	150	310	192	83	233	2.81	1.49	8.26e-05	0.000732
STM14_2485	yeeI	STM2001	19	21	15	35	68	53	17	56	3.25	1.7	8.34e-05	0.000737
STM14_2797	ompC	STM2267	147	239	220	320	583	451	184	490	2.67	1.41	8.57e-05	0.000757
STM14_3506	STM14_3506	STM2905	77	129	69	24	23	21	82	26	0.317	-1.66	8.83e-05	0.000777
STM14_4662	atpG	STM3866	40	108	76	111	269	139	64	183	2.86	1.51	8.83e-05	0.000777
STM14_4927	metJ	STM4099	80	139	62	15	19	35	83	26	0.309	-1.69	8.85e-05	0.000778
STM14_0426	foxA	STM0364	45	87	42	6	18	13	51	13	0.255	-1.97	8.91e-05	0.000782
STM14_1256	hpaI	STM1106	6	2	7	12	34	16	5	22	4.11	2.04	8.94e-05	0.000783
STM14_0434	prpE	STM0371	42	111	80	20	14	21	67	21	0.319	-1.65	9.8e-05	0.000857
STM14_5343	nrdD	STM4452	23	49	19	5	6	3	26	5	0.201	-2.31	9.82e-05	0.000857
STM14_4007	yhbG	STM3319	133	435	233	40	105	77	222	78	0.352	-1.51	0.0001	0.000871
STM14_2240	yebW	STM1852	57	75	52	14	13	14	57	16	0.276	-1.86	0.000103	0.000897
STM14_1590	nadE	STM1310	188	538	394	61	134	126	320	115	0.359	-1.48	0.000112	0.000974
STM14_3553	cysJ	STM2948	11	18	10	1	1	0	12	1	0.0661	-3.92	0.000114	0.000987
STM14_2792	eco	STM2262	32	113	37	90	222	108	49	148	3.02	1.6	0.000116	0.00101
STM14_1067	STM14_1067	NA	30	35	19	2	0	4	26	2	0.0927	-3.43	0.000119	0.00103
STM14_4038	yhcM	STM3346	8	6	11	22	35	27	8	31	3.73	1.9	0.000119	0.00103
STM14_4818	glnL	STM4006	51	86	32	9	14	9	50	12	0.235	-2.09	0.00012	0.00104
STM14_1627	btuC	STM1340	1	2	2	10	15	11	1	13	8.86	3.15	0.000122	0.00105
STM14_1771	STM14_1771	STM1468	6	4	1	17	11	22	4	19	5.26	2.39	0.000124	0.00107
STM14_0899	galK	STM0774	32	61	38	8	6	12	39	10	0.259	-1.95	0.000124	0.00107
STM14_5503	slt	STM4582	68	209	125	26	52	28	113	38	0.336	-1.57	0.000129	0.0011
STM14_4030	nanA	STM3339	26	60	37	9	7	8	36	9	0.262	-1.94	0.000139	0.00119
STM14_4722	wecD	STM3924	1	9	7	12	38	15	5	22	4.9	2.29	0.000139	0.00119
STM14_4901	ydeZ	STM4076	22	63	40	6	7	11	35	9	0.253	-1.98	0.000139	0.00119
STM14_2206	pabB	STM1824	13	17	9	32	54	29	12	42	3.49	1.8	0.000141	0.0012
STM14_2121	ychJ	STM1755	15	30	12	29	84	38	16	53	3.19	1.67	0.000146	0.00124
STM14_4428	yiaM	STM3671	0	0	0	5	7	6	0	7	Inf	Inf	0.000152	0.00129
STM14_5109	yjbR	STM4251	85	130	93	13	41	26	93	28	0.298	-1.75	0.000152	0.00129
STM14_1803	STM14_1803	STM1492	7	19	18	30	86	26	13	49	3.84	1.94	0.000154	0.0013
STM14_5501	nadR	STM4580	123	252	153	45	56	47	154	55	0.358	-1.48	0.000154	0.0013
STM14_3035	STM14_3035	STM2475	8	23	13	34	59	30	12	45	3.6	1.85	0.000158	0.00133
STM14_5479	STM14_5479	NA	196	138	77	1	1	0	137	1	0.00563	-7.47	0.00016	0.00134
STM14_0109	ksgA	STM0090	76	171	108	17	56	21	103	32	0.314	-1.67	0.000159	0.00134
STM14_1115	ycaQ	STM0986	0	5	2	9	20	11	2	14	8.44	3.08	0.000159	0.00134
STM14_5106	tyrB	STM4248	6	20	18	24	65	33	13	43	3.4	1.76	0.00016	0.00134
STM14_0548	tesB	STM0464	94	215	101	24	45	42	117	40	0.342	-1.55	0.000162	0.00136
STM14_5206	groES	STM4329	258	502	290	698	753	782	308	842	2.73	1.45	0.000164	0.00137
STM14_2620	yegE	STM2123	147	335	174	38	88	61	188	66	0.353	-1.5	0.000167	0.00139
STM14_2939	yfcZ	STM2390	76	151	98	21	35	30	96	31	0.328	-1.61	0.000173	0.00144
STM14_5108	yjbQ	STM4250	64	110	68	24	22	15	72	23	0.325	-1.62	0.000176	0.00146
STM14_1509	STM14_1509	STM1251	316	413	328	2188	1753	4704	327	3292	10.1	3.33	0.000181	0.0015
STM14_2852	STM14_2852	STM2314	18	33	22	3	3	5	22	4	0.192	-2.38	0.000181	0.0015
STM14_3754	trmB	STM3109	63	117	46	16	18	22	66	21	0.319	-1.65	0.000182	0.00151
STM14_4693	yifA	STM3897	41	52	28	79	124	81	37	104	2.79	1.48	0.000184	0.00152
STM14_5136	STM14_5136	STM4270	39	86	50	6	21	13	51	14	0.273	-1.87	0.000189	0.00156
STM14_3045	yffB	STM2482	1	1	2	8	15	8	1	11	8.67	3.12	0.000189	0.00156
STM14_2862	nuoI	STM2321	26	58	27	58	131	71	32	92	2.9	1.54	0.000195	0.0016
STM14_4511	gltS	STM3746	10	16	15	28	55	32	12	41	3.31	1.73	0.000194	0.0016
STM14_4910	fpr	STM4084	94	224	122	209	424	303	126	336	2.66	1.41	0.000196	0.0016
STM14_1243	STM14_1243	STM1097	19	52	30	40	131	68	29	83	2.89	1.53	0.000198	0.00162
STM14_2146	prfA	STM1776	14	25	18	23	72	53	17	52	3.04	1.6	0.000198	0.00162
STM14_5207	groEL	STM4330	735	1251	803	1936	1805	2072	833	2216	2.66	1.41	0.000201	0.00164
STM14_3390	nrdF	STM2808	14	42	24	4	5	4	22	5	0.216	-2.21	0.000206	0.00168
STM14_2120	ychK	STM1754	284	478	272	88	126	99	308	115	0.375	-1.42	0.000217	0.00177
STM14_3110	sseB	STM2535	5	12	5	14	28	31	6	26	4.22	2.08	0.000218	0.00177
STM14_4146	bfr	STM3443	269	413	310	59	142	99	301	106	0.353	-1.5	0.000221	0.00179
STM14_0901	galE	STM0776	66	145	63	19	30	23	79	26	0.335	-1.58	0.000223	0.0018
STM14_2573	wzzB	STM2079	412	906	416	103	277	150	498	186	0.373	-1.42	0.000223	0.0018
STM14_4287	livG	STM3561	5	17	11	1	0	0	9	0	0.0516	-4.28	0.000227	0.00183
STM14_2867	nuoC	STM2326	179	380	223	379	777	460	227	579	2.54	1.35	0.000232	0.00186
STM14_0674	nfnB	STM0578	8	14	15	22	55	29	11	37	3.33	1.74	0.000236	0.00189
STM14_2371	yedO	STM1953	83	219	117	31	49	37	119	43	0.361	-1.47	0.000241	0.00193
STM14_5248	purA	STM4366	232	513	221	468	985	525	277	706	2.55	1.35	0.000244	0.00195
STM14_5365	yjgD	STM4470	181	432	274	53	109	104	256	96	0.374	-1.42	0.000244	0.00195
STM14_3420	mltB	STM2831	25	58	38	6	13	6	35	9	0.254	-1.98	0.000251	0.002
STM14_2235	yebS	STM1848	103	238	122	34	50	48	133	49	0.366	-1.45	0.000253	0.00202
STM14_0145	yabB	STM0119	203	672	348	74	181	117	339	132	0.389	-1.36	0.000265	0.00211
STM14_3780	STM14_3780	STM3127	0	1	2	7	51	18	1	25	28.9	4.85	0.000269	0.00214
STM14_1756	STM14_1756	STM1457	1	5	7	14	33	9	4	20	5.25	2.39	0.000275	0.00218
STM14_2338	motA	STM1923	16	52	12	2	3	1	21	2	0.103	-3.28	0.000276	0.00219
STM14_1834	ydeE	STM1516	17	41	7	50	77	35	18	59	3.31	1.73	0.000279	0.0022
STM14_3098	ndk	STM2526	27	30	20	57	80	51	24	69	2.87	1.52	0.000278	0.0022
STM14_1616	rfc	STM1332	5	9	7	23	14	33	6	27	4.34	2.12	0.00028	0.00221
STM14_4152	rpsL	STM3448	38	82	71	14	18	15	56	17	0.31	-1.69	0.00028	0.00221
STM14_0219	yadB	STM0185	18	44	32	6	9	2	27	6	0.229	-2.12	0.000285	0.00224
STM14_1320	msyB	STM1153	98	109	56	8	5	10	82	9	0.109	-3.2	0.000293	0.0023
STM14_1597	celD	STM1315	29	42	24	3	7	8	29	6	0.223	-2.16	0.000294	0.00231
STM14_2747	rsuA	STM2222	46	118	72	19	27	15	67	23	0.334	-1.58	0.000298	0.00233
STM14_2863	nuoH	STM2322	41	86	61	98	203	105	55	145	2.63	1.4	0.000302	0.00236
STM14_5261	yjfO	STM4379	1113	1318	651	139	184	133	957	169	0.177	-2.5	0.000305	0.00238
STM14_3556	ygcF	STM2951	241	496	287	82	132	102	299	115	0.387	-1.37	0.000308	0.0024
STM14_3697	ygfE	STM3060	6359	9571	10600	1001	2427	2792	8152	2220	0.272	-1.88	0.00031	0.00241
STM14_4941	ptsA	STM4110	39	99	49	15	20	11	53	17	0.322	-1.63	0.000309	0.00241
STM14_0200	cueO	STM0168	68	220	119	25	53	37	113	41	0.363	-1.46	0.000311	0.00242
STM14_4107	smg	STM3404	474	941	791	165	280	258	655	256	0.391	-1.35	0.00032	0.00248
STM14_2438	STM14_2438	STM2697	16	51	26	6	9	2	26	6	0.242	-2.05	0.000322	0.0025
STM14_2900	hisJ	STM2354	514	1277	827	161	399	271	753	294	0.391	-1.36	0.000325	0.00251
STM14_4767	metR	STM3964	30	66	27	13	7	7	35	11	0.308	-1.7	0.000346	0.00267
STM14_4634	rpmH	STM3839	19	42	32	62	112	42	27	78	2.86	1.52	0.000347	0.00268
STM14_2693	STM14_2693	STM2186	2	5	4	14	15	16	3	17	5.32	2.41	0.000352	0.00271
STM14_3338	fljB	STM2771	57	76	58	13	21	15	59	18	0.304	-1.72	0.000352	0.00271
STM14_3717	tktA	STM3076	108	161	94	231	283	242	110	282	2.57	1.36	0.000355	0.00272
STM14_4922	cytR	STM4094	11	9	5	14	46	16	8	26	3.2	1.68	0.000369	0.00283
STM14_2554	phsB	STM2064	6	4	3	7	19	26	4	19	4.25	2.09	0.000376	0.00288
STM14_3836	STM14_3836	STM3167	22	44	32	44	99	81	29	80	2.77	1.47	0.000383	0.00293
STM14_2410	yedI	STM1989	56	92	66	11	21	24	64	20	0.315	-1.67	0.000393	0.003
STM14_1276	ycdC	STM1122	47	95	113	13	15	12	77	15	0.196	-2.35	0.000396	0.00302
STM14_0190	acnB	STM0158	882	2209	1099	1850	3955	2368	1190	2917	2.45	1.29	0.000403	0.00307
STM14_3479	STM14_3479	STM2880	3	4	3	9	10	24	3	16	5.22	2.38	0.00041	0.00312
STM14_3992	ispB	STM3305	110	207	142	42	52	43	136	51	0.376	-1.41	0.000416	0.00315
STM14_3796	STM14_3796	STM3136	118	355	112	32	72	48	160	54	0.338	-1.56	0.00043	0.00325
STM14_0555	ylaC	STM0471	30	43	14	149	133	78	26	139	5.3	2.41	0.000429	0.00325
STM14_2942	fadL	STM2391	352	564	409	93	179	154	400	154	0.384	-1.38	0.000435	0.00328
STM14_0341	STM14_0341	STM0292	182	447	280	75	103	108	261	106	0.405	-1.3	0.000439	0.00331
STM14_0595	ybbA	STM0507	34	75	47	11	11	16	45	14	0.317	-1.66	0.000452	0.0034
STM14_1921	yncC	STM1588	26	35	58	2	4	0	37	2	0.0571	-4.13	0.000452	0.0034
STM14_0076	STM14_0076	NA	7	19	18	1	0	3	13	2	0.124	-3.02	0.000455	0.00341
STM14_0470	phoB	STM0397	14	29	18	40	57	52	18	55	3.08	1.63	0.000454	0.00341
STM14_0262	STM14_0262	NA	18	20	12	43	53	31	16	47	3.03	1.6	0.000459	0.00344
STM14_2302	znuB	STM1893	2	3	5	14	11	18	3	17	5.32	2.41	0.00046	0.00344
STM14_5075	pgi	STM4221	134	345	218	37	113	65	199	75	0.375	-1.41	0.000462	0.00345
STM14_2341	flhD	STM1925	3	19	26	34	48	40	14	45	3.28	1.71	0.000469	0.0035
STM14_4288	livM	STM3562	11	22	18	1	3	2	15	2	0.139	-2.85	0.000477	0.00355
STM14_2623	STM14_2623	NA	12	21	14	2	1	2	14	2	0.142	-2.82	0.000488	0.00363
STM14_4239	STM14_4239	STM3521	70	138	51	107	252	170	75	188	2.51	1.33	0.000506	0.00375
STM14_4602	yidQ	STM3810	114	153	80	35	28	21	106	33	0.307	-1.7	0.000508	0.00376
STM14_4664	atpH	STM3868	46	80	62	85	178	130	56	141	2.5	1.32	0.000507	0.00376
STM14_4556	STM14_4556	STM3777	23	43	15	5	5	5	24	6	0.242	-2.05	0.000511	0.00377
STM14_3997	yrbB	STM3309	60	175	112	16	50	34	98	35	0.355	-1.5	0.00051	0.00377
STM14_1273	STM14_1273	NA	315	204	139	4	0	1	221	2	0.0103	-6.61	0.000513	0.00378
STM14_1578	STM14_1578	STM1300	41	105	51	16	23	13	56	19	0.344	-1.54	0.000512	0.00378
STM14_4792	trkH	STM3986	80	190	128	25	55	38	115	42	0.366	-1.45	0.000516	0.00379
STM14_5506	gpmB	STM4585	53	102	64	13	25	21	65	21	0.33	-1.6	0.000521	0.00382
STM14_4920	hslV	STM4092	155	294	136	55	60	67	171	69	0.401	-1.32	0.000523	0.00383
STM14_2009	ynaJ	STM1662	64	149	80	127	223	244	84	216	2.57	1.36	0.000527	0.00386
STM14_0513	apbA	STM0434	125	264	168	42	70	60	163	63	0.386	-1.37	0.000531	0.00388
STM14_3054	bcp	STM2491	23	30	22	42	80	52	23	63	2.71	1.44	0.000547	0.00399
STM14_1380	ycfL	STM1206	72	132	80	19	46	16	84	28	0.339	-1.56	0.000561	0.00409
STM14_1608	STM14_1608	STM1324	138	254	150	38	75	55	160	60	0.377	-1.41	0.000579	0.00421
STM14_2865	nuoF	STM2324	127	355	157	234	664	338	178	431	2.42	1.27	0.00058	0.00421
STM14_4947	pflC	STM4115	21	89	55	5	15	16	45	13	0.28	-1.84	0.000579	0.00421
STM14_1354	flgK	STM1183	35	108	27	4	11	6	46	7	0.16	-2.64	0.000581	0.00422
STM14_5336	STM14_5336	STM4445	14	44	21	1	9	4	22	5	0.21	-2.25	0.000585	0.00423
STM14_1680	ttrS	STM1386	36	63	59	65	164	102	48	117	2.45	1.29	0.000584	0.00423
STM14_3887	dnaG	STM3210	271	470	266	81	146	100	299	118	0.396	-1.34	0.000591	0.00427
STM14_1670	lppB	STM1376	83	87	123	15	15	27	94	22	0.23	-2.12	0.000603	0.00435
STM14_1899	STM14_1899	STM1573	0	7	1	8	19	11	2	13	7.61	2.93	0.000608	0.00436
STM14_3184	STM14_3184	STM2601	21	33	26	2	10	3	24	5	0.206	-2.28	0.000608	0.00436
STM14_4151	rpsG	STM3447	190	602	504	78	170	91	370	121	0.326	-1.62	0.000608	0.00436
STM14_5298	ytfP	STM4411	59	81	61	120	148	148	62	155	2.51	1.33	0.000606	0.00436
STM14_2249	STM14_2249	STM1857	14	17	3	19	29	43	10	33	3.21	1.68	0.000615	0.0044
STM14_1340	mviN	STM1170	6	33	22	27	80	37	17	50	3.02	1.59	0.000618	0.00442
STM14_4985	nusG	STM4148	131	228	169	39	71	55	158	60	0.378	-1.4	0.000619	0.00442
STM14_1901	STM14_1901	STM1575	13	14	4	27	33	25	10	32	3.27	1.71	0.000629	0.00448
STM14_0916	hutU	NA	124	388	377	16	93	34	256	48	0.185	-2.43	0.000628	0.00448
STM14_3671	idi	STM3039	267	479	264	79	148	102	299	119	0.398	-1.33	0.000636	0.00452
STM14_3984	greA	STM3299	102	220	161	29	78	42	141	52	0.369	-1.44	0.000642	0.00456
STM14_1047	STM14_1047	STM0932	10	10	4	16	25	30	8	26	3.42	1.77	0.00067	0.00475
STM14_3037	ypfG	STM2476	30	90	35	81	189	71	43	120	2.82	1.49	0.000676	0.00479
STM14_2201	slp	STM1819	78	201	138	30	52	45	120	46	0.385	-1.38	0.000682	0.00482
STM14_1845	STM14_1845	STM1527	2	2	3	10	15	10	2	13	5.72	2.52	0.000684	0.00484
STM14_2842	pmrD	STM2304	14	33	20	21	79	66	19	58	2.98	1.58	0.00069	0.00487
STM14_3234	rpoE	STM2640	490	832	565	150	308	176	565	227	0.402	-1.32	0.000708	0.00499
STM14_3973	argG	STM3290	56	106	85	25	17	29	74	28	0.375	-1.41	0.000722	0.00508
STM14_0147	ftsL	STM0121	93	130	137	20	39	52	111	40	0.361	-1.47	0.000729	0.00512
STM14_3393	proX	STM2811	10	16	8	21	41	28	10	32	3.19	1.67	0.000732	0.00513
STM14_4724	wzxE	STM3926	1	4	3	12	17	8	2	14	6.12	2.61	0.000731	0.00513
STM14_5133	yjcD	STM4268	43	44	28	6	6	3	37	6	0.157	-2.67	0.000735	0.00515
STM14_1888	rpsV	STM1565	1957	4549	3931	642	1501	1219	3058	1197	0.391	-1.35	0.000738	0.00516
STM14_2740	yejA	STM2216	11	23	13	34	53	28	14	42	3.08	1.62	0.000753	0.00525
STM14_1736	ydhL	STM1438	44	45	28	2	6	4	37	4	0.113	-3.15	0.000754	0.00526
STM14_3013	eutK	STM2455	15	33	22	3	5	4	20	4	0.215	-2.22	0.000756	0.00526
STM14_4984	secE	STM4147	200	456	330	72	154	98	287	116	0.403	-1.31	0.000757	0.00526
STM14_2254	STM14_2254	NA	2	6	1	12	14	13	2	15	6.07	2.6	0.000762	0.00529
STM14_4315	yhiI	STM3587	0	3	3	8	9	15	2	12	7.48	2.9	0.000777	0.00539
STM14_3397	emrR	STM2813	9	12	5	21	35	17	8	27	3.35	1.74	0.000789	0.00546
STM14_3916	yhaH	STM3234	24	44	33	2	11	9	30	8	0.25	-2	0.000789	0.00546
STM14_4622	dgoK	STM3829	31	69	32	9	15	8	38	12	0.308	-1.7	0.000795	0.00549
STM14_1577	gdhA	STM1299	4	13	8	14	29	28	7	26	3.65	1.87	0.000814	0.00561
STM14_1463	STM14_1463	STM2601	21	34	26	3	10	3	24	5	0.224	-2.16	0.000821	0.00565
STM14_4529	marT	STM3759	16	22	13	1	5	1	16	2	0.149	-2.75	0.000821	0.00565
STM14_4029	nanT	STM3338	44	59	58	8	22	13	50	15	0.302	-1.73	0.00088	0.00604
STM14_1522	STM14_1522	NA	8029	5066	5988	387	195	316	6419	358	0.0558	-4.16	0.000887	0.00609
STM14_974	STM14_974	NA	694	1035	463	196	277	185	660	243	0.368	-1.44	0.000892	0.00611
STM14_3773	STM14_3773	NA	0	0	0	1	8	5	0	5	Inf	Inf	0.000931	0.00637
STM14_0425	STM14_0425	STM0363	134	207	126	31	67	51	141	53	0.378	-1.4	0.000933	0.00638
STM14_2576	rfbP	STM2082	20	36	23	49	67	57	23	64	2.73	1.45	0.000956	0.00653
STM14_3825	exbB	STM3159	521	1322	817	135	498	276	762	312	0.41	-1.29	0.000958	0.00653
STM14_1748	pdxY	STM1450	6	9	5	13	27	21	6	22	3.62	1.86	0.000971	0.00659
STM14_2874	yfbQ	STM2331	10	18	9	20	45	28	11	33	3.03	1.6	0.000967	0.00659
STM14_3533	ispD	STM2930	2	4	3	6	20	12	3	13	4.95	2.31	0.00097	0.00659
STM14_4683	rbsR	STM3886	11	6	12	18	31	29	10	28	2.88	1.53	0.001	0.00679
STM14_4429	yiaN	STM3672	0	0	0	1	9	3	0	4	Inf	Inf	0.00101	0.00686
STM14_1314	ymdC	STM1148	111	252	122	45	54	57	139	58	0.419	-1.25	0.00102	0.00689
STM14_3688	gcvH	STM3054	25	37	29	5	9	6	28	7	0.261	-1.94	0.00102	0.00689
STM14_1416	icdA	STM1238	849	1897	889	1636	3037	1988	1043	2405	2.31	1.21	0.00102	0.00691
STM14_3360	tctD	STM2785	70	116	71	128	222	151	77	182	2.37	1.24	0.00103	0.00691
STM14_0600	sfbA	STM0510	2	11	2	8	27	14	4	17	4.49	2.17	0.00104	0.00698
STM14_1920	yncD	STM1587	13	36	30	3	5	8	23	6	0.257	-1.96	0.00108	0.00729
STM14_4725	STM14_4725	STM3927	0	2	0	6	9	5	0	7	17.9	4.16	0.0011	0.00738
STM14_5153	yjcO	STM4284	3	30	11	30	37	39	11	40	3.58	1.84	0.0011	0.0074
STM14_3589	fucP	NA	4	5	0	8	15	15	3	14	5.04	2.33	0.00111	0.00741
STM14_2868	nuoB	STM2327	92	192	74	191	326	161	103	246	2.39	1.26	0.00113	0.00756
STM14_0561	acrR	STM0477	106	180	78	180	286	225	108	253	2.35	1.23	0.00113	0.00757
STM14_4418	bax	STM3663	222	391	252	397	752	451	257	576	2.24	1.16	0.00114	0.00762
STM14_991	yliA	STM0848	4	5	9	15	26	15	6	20	3.57	1.84	0.00115	0.00764
STM14_4906	tpiA	STM4081	373	759	689	116	275	243	541	226	0.417	-1.26	0.00119	0.00791
STM14_4217	ompR	STM3502	93	209	168	31	60	62	138	55	0.401	-1.32	0.0012	0.00799
STM14_2195	minE	STM1816	19	23	29	37	64	55	22	57	2.54	1.34	0.00121	0.00801
STM14_1688	ssaB	STM1393	1	0	2	7	4	15	1	10	9.28	3.21	0.00122	0.00807
STM14_4510	STM14_4510	STM3745	3	1	3	8	16	8	2	11	4.65	2.22	0.00122	0.00811
STM14_5202	aspA	STM4326	2541	3661	2851	749	1199	1297	2769	1187	0.429	-1.22	0.00123	0.00811
STM14_2695	mglC	STM2188	5	9	8	13	35	15	7	22	3.33	1.74	0.00124	0.00817
STM14_2336	cheA	STM1921	12	61	25	7	8	7	26	8	0.32	-1.64	0.00125	0.00823
STM14_3547	STM14_3547	STM2943	0	3	1	6	12	8	1	9	9.87	3.3	0.00126	0.00833
STM14_4031	yhcK	STM3340	23	56	33	52	108	68	32	82	2.54	1.34	0.00128	0.00842
STM14_1876	STM14_1876	NA	2	4	4	8	15	17	3	14	4.85	2.28	0.0013	0.00855
STM14_0687	fepE	STM0589	32	44	44	63	86	95	37	90	2.43	1.28	0.00131	0.00861
STM14_5338	STM14_5338	STM4447	13	44	30	5	9	5	24	7	0.281	-1.83	0.00134	0.00878
STM14_1381	ycfM	STM1207	78	156	97	26	37	42	97	39	0.399	-1.32	0.00135	0.00883
STM14_3682	yqfA	STM3049	179	501	307	54	168	115	280	118	0.42	-1.25	0.00137	0.00898
STM14_1263	yccD	STM1111	64	114	50	15	27	26	67	25	0.368	-1.44	0.00139	0.00908
STM14_0135	leuL	STM0114	222	171	183	373	347	523	190	472	2.49	1.32	0.00144	0.00941
STM14_3060	yfgE	STM2496	23	48	32	45	108	56	30	74	2.45	1.29	0.00145	0.00942
STM14_3538	cysN	STM2934	31	47	41	5	18	7	36	10	0.282	-1.82	0.00145	0.00944
STM14_3193	STM14_3193	STM2610	40	102	74	12	17	36	62	24	0.385	-1.38	0.00147	0.00957
STM14_2864	nuoG	STM2323	133	386	175	248	657	345	193	438	2.27	1.18	0.00149	0.00964
STM14_3339	hin	STM2772	27	35	13	2	7	2	23	4	0.163	-2.61	0.00149	0.00968
STM14_2236	STM14_2236	STM1849	148	305	203	34	94	95	192	79	0.41	-1.29	0.00152	0.00985
STM14_930	moaA	STM0802	2	10	11	18	30	16	7	23	3.57	1.84	0.00153	0.00987
STM14_2102	STM14_2102	NA	114	283	197	233	441	407	171	391	2.28	1.19	0.00154	0.00996
STM14_0738	STM14_0738	NA	4	9	6	0	0	0	6	0	0	-Inf	0.00159	0.0103
STM14_3232	rseB	STM2638	345	680	401	138	215	152	418	185	0.442	-1.18	0.00161	0.0104
STM14_1096	pflA	STM0970	168	392	239	58	126	92	230	99	0.428	-1.23	0.00165	0.0106
STM14_2159	STM14_2159	STM1785	8	19	2	16	29	28	8	26	3.33	1.73	0.00167	0.0107
STM14_0169	guaC	STM0141	30	43	17	52	69	66	27	69	2.55	1.35	0.00166	0.0107
STM14_3046	dapE	STM2483	58	132	90	18	38	32	81	32	0.388	-1.37	0.00166	0.0107
STM14_4206	nudE	STM3494	72	129	87	125	227	184	86	194	2.27	1.18	0.00169	0.0108
STM14_5314	STM14_5314	STM4423	0	2	3	7	11	8	1	10	6.81	2.77	0.00173	0.0111
STM14_3813	hybA	STM3149	1	4	3	6	15	12	2	12	5.24	2.39	0.00173	0.0111
STM14_2941	STM14_2941	NA	5	16	5	0	1	0	7	0	0.0417	-4.58	0.00176	0.0112
STM14_2060	yciT	STM1704	20	72	40	63	116	78	36	93	2.55	1.35	0.00177	0.0112
STM14_4600	ibpA	STM3809	33	81	26	176	124	135	39	170	4.34	2.12	0.00175	0.0112
STM14_5012	yjaH	STM4171	7	9	2	17	15	22	5	21	3.76	1.91	0.00176	0.0112
STM14_2624	STM14_2624	STM2126	24	48	30	12	9	4	30	10	0.329	-1.61	0.00179	0.0114
STM14_4739	cyaA	STM3939	707	1534	754	221	542	317	863	381	0.442	-1.18	0.00182	0.0115
STM14_0121	araA	STM0102	5	16	11	0	2	1	9	1	0.106	-3.24	0.00184	0.0116
STM14_5188	STM14_5188	STM4315	10	16	8	2	1	1	10	2	0.159	-2.65	0.00184	0.0117
STM14_0859	STM14_0859	NA	10	5	9	82	45	40	8	67	8.14	3.03	0.00187	0.0118
STM14_0001	thrL	STM0001	27	20	15	57	32	63	21	60	2.92	1.54	0.00187	0.0118
STM14_999	STM14_999	NA	19	16	9	0	1	0	14	0	0.0205	-5.61	0.00189	0.0119
STM14_3048	ypfI	STM2485	24	63	38	4	14	15	36	12	0.324	-1.62	0.00192	0.0121
STM14_3777	STM14_3777	STM3126	9	14	5	12	69	29	8	37	4.4	2.14	0.00194	0.0122
STM14_0558	ybaJ	STM0474	292	746	392	142	158	213	406	193	0.474	-1.08	0.00195	0.0122
STM14_5417	STM14_5417	STM4510	13	22	18	40	43	34	16	44	2.77	1.47	0.00196	0.0123
STM14_5290	ytfJ	STM4405	41	99	40	14	26	13	51	19	0.375	-1.41	0.00198	0.0124
STM14_931	moaB	STM0803	14	26	26	36	65	40	20	51	2.57	1.36	0.00197	0.0124
STM14_0134	leuA	STM0113	4	13	5	16	27	17	6	22	3.63	1.86	0.00201	0.0125
STM14_2355	tyrP	STM1937	2	7	7	13	25	11	5	18	3.83	1.94	0.00199	0.0125
STM14_1397	potD	STM1222	11	10	16	31	30	27	12	34	2.8	1.48	0.00205	0.0128
STM14_2758	oafA	STM2232	7	28	15	30	34	46	14	41	3.02	1.59	0.00206	0.0128
STM14_4667	atpB	STM3871	86	159	107	157	283	199	104	231	2.22	1.15	0.00205	0.0128
STM14_1454	STM14_1454	STM2610	48	115	77	16	19	41	69	28	0.409	-1.29	0.00209	0.013
STM14_0184	aceF	STM0153	363	1099	648	143	370	248	593	268	0.452	-1.14	0.00209	0.013
STM14_0828	phrB	STM0709	15	28	23	3	6	4	20	5	0.237	-2.08	0.0021	0.013
STM14_4236	STM14_4236	STM3517	167	262	176	42	82	88	183	77	0.419	-1.25	0.00216	0.0134
STM14_3058	STM14_3058	STM2494	65	137	52	22	38	21	73	29	0.403	-1.31	0.00221	0.0137
STM14_3689	gcvT	STM3055	27	36	32	8	12	4	29	9	0.3	-1.74	0.00223	0.0137
STM14_1021	STM14_1021	STM0870	26	63	49	66	99	99	40	97	2.42	1.28	0.00224	0.0138
STM14_0898	galM	STM0773	19	62	40	5	17	10	34	11	0.326	-1.62	0.00224	0.0138
STM14_2666	yehW	STM2162	2	14	11	0	1	0	7	0	0.04	-4.64	0.00227	0.014
STM14_0498	STM14_0498	NA	10	12	17	2	3	0	12	2	0.149	-2.75	0.0023	0.0142
STM14_3342	STM14_3342	NA	4	17	12	1	0	2	9	1	0.133	-2.91	0.00234	0.0143
STM14_0769	rihA	STM0661	22	66	21	40	99	72	30	75	2.51	1.33	0.00234	0.0143
STM14_3771	STM14_3771	STM3122	9	24	16	20	70	30	14	41	2.94	1.55	0.00235	0.0144
STM14_4677	trkD	STM3880	48	155	89	19	43	33	81	34	0.415	-1.27	0.00236	0.0145
STM14_2723	fruF	STM2206	55	203	132	13	59	54	108	43	0.401	-1.32	0.00242	0.0148
STM14_3824	exbD	STM3158	379	871	508	98	323	220	507	223	0.439	-1.19	0.00242	0.0148
STM14_0192	yacL	STM0160	288	677	390	117	191	186	390	180	0.463	-1.11	0.00247	0.015
STM14_2214	manZ	STM1832	78	200	115	33	61	39	112	48	0.429	-1.22	0.00247	0.015
STM14_2350	ftnB	STM1932	10	12	5	2	0	0	8	1	0.114	-3.13	0.00247	0.015
STM14_4665	atpF	STM3869	52	94	81	97	188	130	68	149	2.2	1.13	0.00247	0.015
STM14_3300	STM14_3300	STM2692	3	13	4	0	0	0	5	0	0	-Inf	0.00249	0.0151
STM14_3726	STM14_3726	STM3083	2	10	7	18	16	19	5	20	3.9	1.96	0.00248	0.0151
STM14_1743	slyB	STM1445	550	1239	699	342	291	292	718	356	0.496	-1.01	0.0025	0.0151
STM14_3976	secG	STM3293	170	241	161	265	346	402	175	376	2.15	1.11	0.0025	0.0151
STM14_0278	tilS	STM0236	10	24	12	31	42	29	13	38	2.88	1.53	0.00254	0.0153
STM14_3845	plsC	STM3173	8	11	7	15	25	26	8	24	3.03	1.6	0.00253	0.0153
STM14_5167	adiY	STM4295	1	1	0	4	9	5	1	6	10.1	3.34	0.00253	0.0153
STM14_1720	valW	NA	182850	152682	160471	531108	495360	339606	161768	523732	3.24	1.69	0.00265	0.0159
STM14_4433	sgbU	STM3676	0	1	1	6	7	5	1	7	12.6	3.66	0.00265	0.0159
STM14_4193	trpS	STM3481	68	156	83	17	36	49	88	37	0.417	-1.26	0.0027	0.0162
STM14_1396	cobB	STM1221	10	40	37	30	70	72	25	61	2.49	1.32	0.00272	0.0163
STM14_5143	nrfA	STM4277	3	7	3	10	12	20	4	16	4.24	2.08	0.00276	0.0165
STM14_0801	STM14_0801	NA	7	7	6	34	25	20	6	31	4.84	2.28	0.00278	0.0167
STM14_4723	wecE	STM3925	9	16	9	14	47	18	10	27	2.69	1.43	0.00282	0.0169
STM14_2202	yeaZ	STM1820	40	110	74	83	216	103	64	141	2.21	1.14	0.00284	0.017
STM14_2688	yohJ	STM2181	6	6	12	22	23	18	8	24	3.09	1.63	0.00284	0.017
STM14_3429	gutQ	STM2838	32	52	34	9	13	11	35	12	0.343	-1.54	0.00288	0.0172
STM14_2372	fliY	STM1954	138	302	172	45	91	83	177	79	0.445	-1.17	0.00294	0.0175
STM14_1392	ycfU	STM1217	27	42	22	41	87	50	27	64	2.33	1.22	0.00297	0.0176
STM14_2546	pduW	STM2057	4	21	7	0	2	1	8	1	0.115	-3.12	0.00297	0.0176
STM14_2694	yeiA	STM2187	9	16	11	24	26	33	11	31	2.91	1.54	0.00297	0.0176
STM14_4923	priA	STM4095	3	18	13	21	36	22	9	29	3.1	1.63	0.00299	0.0177
STM14_1588	spy	STM1308	314	512	399	110	138	209	370	170	0.46	-1.12	0.00302	0.0178
STM14_3111	pepB	STM2536	35	67	55	73	132	85	47	105	2.25	1.17	0.003	0.0178
STM14_4668	atpI	STM3872	19	24	18	35	48	44	19	47	2.48	1.31	0.003	0.0178
STM14_0596	ybbP	STM0508	45	93	58	12	26	24	57	22	0.388	-1.37	0.00303	0.0179
STM14_0717	rnk	STM0616	47	144	78	16	47	25	75	31	0.408	-1.29	0.00304	0.0179
STM14_1935	ydcR	STM1598	8	18	11	17	34	33	11	30	2.82	1.5	0.00305	0.0179
STM14_4155	yheN	STM3451	3	9	3	14	18	13	4	17	4.08	2.03	0.00304	0.0179
STM14_4303	yhhN	STM3575	112	230	122	39	77	47	135	59	0.434	-1.2	0.00303	0.0179
STM14_1069	STM14_1069	NA	3	7	8	0	0	0	5	0	0	-Inf	0.0031	0.0181
STM14_0912	ybhC	STM0786	16	22	13	22	50	37	16	39	2.49	1.32	0.00308	0.0181
STM14_5287	cpdB	STM4403	15	46	30	29	80	68	26	62	2.43	1.28	0.00309	0.0181
STM14_2427	STM14_2427	STM2702	53	205	108	26	54	45	100	45	0.448	-1.16	0.00313	0.0183
STM14_3094	ispG	STM2523	400	868	570	159	301	229	536	249	0.464	-1.11	0.00314	0.0183
STM14_1865	STM14_1865	STM1546	10	31	18	4	6	2	17	4	0.266	-1.91	0.00325	0.019
STM14_1391	mfd	STM1216	209	400	231	81	136	92	247	112	0.456	-1.13	0.00325	0.019
STM14_5456	mdoB	STM4541	465	1049	592	134	426	230	608	274	0.451	-1.15	0.00327	0.019
STM14_1758	STM14_1758	STM1459	11	10	14	19	32	29	11	29	2.57	1.36	0.00336	0.0195
STM14_5438	hsdR	STM4526	13	27	15	39	47	29	16	43	2.69	1.43	0.00338	0.0196
STM14_1568	yeaC	STM1292	56	119	53	104	146	157	66	150	2.29	1.2	0.00339	0.0197
STM14_4831	yihP	STM4018	0	0	0	3	4	4	0	4	Inf	Inf	0.0034	0.0197
STM14_2606	wcaE	STM2111	0	0	1	3	9	3	0	5	15.8	3.98	0.00344	0.0199
STM14_1494	STM14_1494	NA	1	1	2	7	7	8	1	8	6.48	2.7	0.00345	0.02
STM14_0259	pyrH	STM0218	8	17	10	18	41	21	10	28	2.79	1.48	0.00347	0.02
STM14_2894	yfcF	STM2348	70	192	118	18	61	53	108	46	0.426	-1.23	0.00347	0.02
STM14_4108	smf	STM3405	433	610	373	189	200	150	432	204	0.473	-1.08	0.00347	0.02
STM14_1486	STM14_1486	STM1239	13	47	31	11	2	11	25	10	0.389	-1.36	0.00352	0.0202
STM14_4678	rbsD	STM3881	57	138	114	157	236	148	90	199	2.21	1.14	0.0035	0.0202
STM14_3105	STM14_3105	STM2532	160	425	253	65	149	94	238	109	0.459	-1.12	0.00354	0.0203
STM14_4362	yhjS	STM3622	95	173	128	39	44	58	118	53	0.448	-1.16	0.00356	0.0204
STM14_1661	ydiH	STM1367	39	78	45	69	122	103	47	107	2.25	1.17	0.00362	0.0208
STM14_5332	STM14_5332	STM4441	6	18	10	1	1	2	10	2	0.158	-2.66	0.00365	0.0209
STM14_2300	znuA	STM1891	133	340	174	47	121	67	184	83	0.45	-1.15	0.00364	0.0209
STM14_2674	STM14_2674	NA	52	48	22	4	3	0	39	3	0.0711	-3.81	0.00371	0.0211
STM14_4329	STM14_4329	STM3599	2	0	0	6	5	6	1	7	7.7	2.95	0.00369	0.0211
STM14_0636	fimI	STM0544	0	0	0	2	7	6	0	5	Inf	Inf	0.00369	0.0211
STM14_0802	ybfM	STM0687	8	21	11	16	32	39	11	31	2.77	1.47	0.00376	0.0214
STM14_5491	STM14_5491	STM4571	194	153	142	25	26	47	160	37	0.23	-2.12	0.0038	0.0216
STM14_3844	sufI	STM3172	25	51	47	44	115	68	37	80	2.18	1.13	0.00382	0.0217
STM14_4150	fusA	STM3446	614	1875	1605	265	655	474	1174	494	0.421	-1.25	0.00383	0.0217
STM14_4200	hofQ	STM3488	13	34	23	1	7	8	20	5	0.273	-1.87	0.00392	0.0222
STM14_5337	STM14_5337	STM4446	13	27	12	2	6	2	15	3	0.23	-2.12	0.00397	0.0224
STM14_1395	ycfX	STM1220	15	35	31	46	66	45	24	58	2.44	1.29	0.00395	0.0224
STM14_4135	rpmC	STM3432	73	203	153	36	57	60	123	56	0.455	-1.13	0.00398	0.0225
STM14_1332	pyrC	STM1163	0	6	5	12	13	11	3	14	4.72	2.24	0.00402	0.0227
STM14_1564	STM14_1564	NA	4	15	10	1	1	1	8	1	0.141	-2.82	0.00405	0.0228
STM14_1095	ycaM	STM0969	19	34	22	2	11	5	22	6	0.271	-1.89	0.00406	0.0229
STM14_0688	fepC	STM0590	1	0	1	1	11	5	1	6	7.37	2.88	0.00411	0.0231
STM14_5422	yjiJ	STM4515	17	21	18	43	54	26	17	46	2.63	1.4	0.00411	0.0231
STM14_2607	wcaD	STM2112	1	0	2	6	5	8	1	7	6.72	2.75	0.00416	0.0233
STM14_3097	yfgB	STM2525	90	215	162	35	91	43	136	59	0.437	-1.19	0.00426	0.0239
STM14_5286	ytfH	STM4402	10	14	11	1	1	3	11	2	0.175	-2.52	0.00434	0.0243
STM14_3681	ygfZ	STM3048	80	227	122	40	68	46	121	56	0.464	-1.11	0.00437	0.0245
STM14_1402	potB	STM1225	0	3	1	6	16	4	1	9	9.56	3.26	0.00439	0.0246
STM14_3262	yfiH	STM2661	136	282	211	46	113	75	185	83	0.447	-1.16	0.0045	0.0252
STM14_0490	yajI	STM0414	38	54	21	9	13	2	34	9	0.259	-1.95	0.00464	0.0259
STM14_2847	menD	STM2309	33	94	41	11	28	14	47	19	0.398	-1.33	0.00468	0.0261
STM14_4897	ydeW	STM4073	16	33	22	7	7	3	21	6	0.312	-1.68	0.00468	0.0261
STM14_4075	STM14_4075	NA	2	6	4	16	10	11	3	15	4.3	2.1	0.00471	0.0262
STM14_2155	ychH	STM1782	130	188	99	36	69	49	126	55	0.439	-1.19	0.0047	0.0262
STM14_0584	ybaP	STM0496	15	8	8	16	37	18	11	25	2.36	1.24	0.00475	0.0264
STM14_0900	galT	STM0775	25	40	16	6	8	7	24	8	0.323	-1.63	0.00477	0.0265
STM14_1207	pqiB	STM1064	62	157	111	34	42	42	95	44	0.463	-1.11	0.00488	0.027
STM14_5100	yjbN	STM4243	48	77	39	10	24	19	49	19	0.384	-1.38	0.00487	0.027
STM14_1746	pdxH	STM1448	4	14	6	21	21	17	7	22	3.43	1.78	0.00492	0.0271
STM14_4364	yhjU	STM3624	59	159	101	24	42	47	91	41	0.452	-1.15	0.0049	0.0271
STM14_4660	atpC	STM3864	6	19	10	26	29	23	10	29	3.02	1.59	0.00491	0.0271
STM14_0760	STM14_0760	STM0652	26	37	27	48	72	49	28	62	2.26	1.17	0.00494	0.0272
STM14_3305	STM14_3305	STM2742	5	11	5	19	8	27	6	21	3.54	1.82	0.00496	0.0273
STM14_4156	yheO	STM3452	3	8	8	27	22	10	6	23	4.15	2.05	0.00497	0.0273
STM14_4086	STM14_4086	STM3388	15	34	13	4	6	4	18	5	0.292	-1.78	0.00499	0.0274
STM14_4305	tcp	STM3577	33	134	42	11	21	19	55	18	0.333	-1.59	0.00508	0.0279
STM14_0047	STM14_0047	STM0038	29	30	20	7	5	8	25	8	0.309	-1.69	0.00513	0.0281
STM14_2238	STM14_2238	NA	6	6	4	0	0	0	5	0	0	-Inf	0.00513	0.0281
STM14_0837	STM14_0837	STM0718	1	1	1	4	4	11	1	7	7.44	2.9	0.00516	0.0282
STM14_3012	eutR	STM2454	18	34	26	5	10	5	23	7	0.309	-1.69	0.0053	0.029
STM14_4483	rfaG	STM3722	31	60	56	9	23	15	44	17	0.378	-1.4	0.00539	0.0294
STM14_1799	mlc	STM1488	23	42	21	37	58	65	25	59	2.32	1.21	0.0054	0.0295
STM14_0662	STM14_0662	STM0567	24	46	25	49	68	58	28	65	2.32	1.22	0.00547	0.0297
STM14_1693	STM14_1693	STM1397	9	37	10	35	30	73	15	52	3.56	1.83	0.00544	0.0297
STM14_5555	STM14_5555	NA	17	43	35	12	6	9	28	11	0.392	-1.35	0.00546	0.0297
STM14_4474	rfaL	STM3713	11	23	10	23	38	31	13	34	2.65	1.4	0.00547	0.0297
STM14_0779	phoL	STM0669	483	1044	527	192	339	277	593	293	0.495	-1.02	0.00549	0.0298
STM14_2317	yecO	STM1905	8	24	15	21	41	34	13	35	2.61	1.38	0.00552	0.0299
STM14_1224	yccV	STM1079	121	223	108	62	52	56	133	65	0.493	-1.02	0.00568	0.0307
STM14_5251	yjfH	STM4369	46	164	143	20	46	29	100	34	0.337	-1.57	0.00567	0.0307
STM14_1833	STM14_1833	NA	303	333	138	62	43	28	242	52	0.216	-2.21	0.00584	0.0315
STM14_1814	speG	STM1502	40	100	55	68	143	122	56	119	2.15	1.1	0.00595	0.0321
STM14_5393	STM14_5393	STM4496	53	123	70	92	210	111	71	146	2.07	1.05	0.00599	0.0322
STM14_1407	ycfD	STM1229	113	208	115	33	72	58	129	58	0.453	-1.14	0.00597	0.0322
STM14_2095	ompW	STM1732	8	20	18	29	36	29	13	35	2.61	1.39	0.00597	0.0322
STM14_3418	ygaD	STM2830	78	156	148	35	55	52	114	52	0.457	-1.13	0.00599	0.0322
STM14_3724	STM14_3724	STM3081	0	5	2	8	12	7	2	10	5.89	2.56	0.00601	0.0323
STM14_928	slrP	STM0800	80	124	72	30	34	36	83	38	0.452	-1.15	0.00602	0.0323
STM14_4666	atpE	STM3870	75	212	133	153	345	190	119	244	2.05	1.04	0.00607	0.0325
STM14_0108	apaG	STM0089	6	14	11	1	1	2	9	2	0.167	-2.58	0.00609	0.0326
STM14_3683	yqfB	STM3050	5	14	1	14	20	17	5	19	3.53	1.82	0.00609	0.0326
STM14_2845	menB	STM2307	27	42	28	8	13	7	29	10	0.349	-1.52	0.00614	0.0328
STM14_4697	ilvL	STM3900	476	435	510	983	1161	2041	459	1562	3.4	1.77	0.00617	0.0329
STM14_5228	yjeP	STM4347	19	37	28	43	61	52	25	58	2.31	1.21	0.00622	0.0332
STM14_975	STM14_975	STM0835	14	29	22	31	49	45	19	46	2.39	1.26	0.00629	0.0335
STM14_2340	flhC	STM1924	16	33	23	22	52	62	21	49	2.3	1.2	0.00632	0.0336
STM14_0821	kdpE	STM0702	38	83	48	7	26	23	49	19	0.397	-1.33	0.00636	0.0338
STM14_2008	ydaA	STM1661	581	1446	633	230	492	335	752	378	0.502	-0.993	0.00636	0.0338
STM14_4323	prlC	STM3594	329	696	435	145	233	201	426	212	0.497	-1.01	0.00637	0.0338
STM14_3132	hcaT	STM2554	7	9	3	22	19	11	6	20	3.46	1.79	0.00644	0.0341
STM14_1505	pliC	STM1249	0	4	2	14	13	6	1	13	8.58	3.1	0.00648	0.0343
STM14_1549	yeaL	STM1280	1	3	0	9	8	3	1	8	7.44	2.89	0.00653	0.0345
STM14_4508	spoU	STM3743	8	19	7	20	31	22	10	27	2.79	1.48	0.00654	0.0346
STM14_1706	STM14_1706	STM1410	5	8	7	26	32	37	6	35	5.84	2.55	0.00658	0.0347
STM14_1926	ydcZ	STM1591	5	13	8	14	26	20	7	22	2.92	1.55	0.00659	0.0347
STM14_2193	minC	STM1814	57	100	68	109	183	87	67	138	2.05	1.04	0.00658	0.0347
STM14_3698	ygfA	STM3061	60	155	78	169	145	174	83	187	2.26	1.17	0.00667	0.0351
STM14_1140	STM14_1140	STM1005	10	24	22	36	39	35	16	42	2.53	1.34	0.00669	0.0352
STM14_2022	STM14_2022	STM1675	12	24	30	2	7	8	20	6	0.3	-1.74	0.00672	0.0353
STM14_1887	yddX	STM1564	118	159	90	36	73	28	112	49	0.435	-1.2	0.00673	0.0353
STM14_3352	virK	STM2781	7	13	8	17	28	19	8	23	2.82	1.5	0.00674	0.0353
STM14_5441	STM14_5441	STM4528	40	98	68	21	20	31	59	27	0.459	-1.12	0.0068	0.0356
STM14_1742	slyA	STM1444	73	166	96	148	226	177	97	202	2.09	1.06	0.00685	0.0358
STM14_4809	polA	STM3999	370	996	519	164	346	240	532	268	0.504	-0.989	0.00685	0.0358
STM14_2802	rcsC	STM2271	36	84	57	65	134	101	51	108	2.1	1.07	0.00687	0.0359
STM14_1731	ydhD	STM1433	154	326	227	334	373	435	207	429	2.07	1.05	0.00695	0.0363
STM14_1606	yniC	STM1322	33	68	29	7	17	17	38	15	0.389	-1.36	0.00698	0.0364
STM14_2657	mrp	STM2154	203	381	246	71	144	112	245	117	0.479	-1.06	0.00711	0.0369
STM14_4599	ibpB	STM3808	31	41	22	180	71	131	29	155	5.37	2.43	0.00712	0.0369
STM14_5080	yjbA	STM4226	0	6	4	6	18	8	3	11	4.36	2.12	0.0071	0.0369
STM14_5482	yjjU	STM4563	26	26	23	7	10	4	24	8	0.324	-1.63	0.00708	0.0369
STM14_1119	STM14_1119	STM0989	40	113	64	16	34	26	61	27	0.444	-1.17	0.00714	0.037
STM14_1417	STM14_1417	STM1871	23	47	31	4	12	14	30	11	0.358	-1.48	0.00713	0.037
STM14_2035	ycjX	STM1685	5	16	13	20	27	25	10	27	2.75	1.46	0.00716	0.037
STM14_3377	stpA	STM2799	56	71	62	136	109	115	59	139	2.37	1.24	0.00715	0.037
STM14_0582	ushA	STM0494	45	67	47	63	118	91	48	98	2.03	1.02	0.00725	0.0374
STM14_1128	aspC	STM0998	82	160	88	136	211	195	97	199	2.06	1.04	0.00724	0.0374
STM14_1394	ycfW	STM1219	6	13	11	19	30	17	9	24	2.73	1.45	0.00724	0.0374
STM14_5205	yjeH	STM4328	45	89	57	13	31	22	56	23	0.417	-1.26	0.00736	0.0379
STM14_1285	STM14_1285	STM1127	13	18	14	21	35	35	14	33	2.4	1.26	0.00739	0.038
STM14_2829	yfaX	STM2292	7	8	8	0	2	0	7	1	0.0812	-3.62	0.00748	0.0384
STM14_5502	yjjK	STM4581	474	1086	833	264	396	311	698	357	0.511	-0.969	0.00747	0.0384
STM14_3609	recB	STM2994	14	41	21	27	64	48	21	49	2.32	1.21	0.00751	0.0385
STM14_0849	gltA	STM0730	458	820	395	755	1052	840	493	979	1.99	0.989	0.00755	0.0387
STM14_0028	bcfA	STM0021	5	10	5	1	0	0	6	0	0.0818	-3.61	0.00758	0.0388
STM14_3633	ygeD	STM3009	4	20	18	16	41	28	12	30	2.56	1.36	0.00759	0.0388
STM14_0909	modC	STM0783	0	4	3	2	17	10	2	10	5.33	2.41	0.00764	0.039
STM14_0251	yaeH	STM0211	389	673	479	154	238	233	461	229	0.497	-1.01	0.0077	0.0393
STM14_2984	cysZ	STM2429	3	9	5	11	24	9	5	16	3.28	1.71	0.00771	0.0393
STM14_0292	STM14_0292	NA	20	19	18	5	3	6	18	5	0.299	-1.74	0.00774	0.0394
STM14_1686	ssrB	STM1391	2	2	1	10	5	18	2	13	8.1	3.02	0.00774	0.0394
STM14_0886	STM14_0886	STM0762	17	57	23	8	4	17	26	11	0.425	-1.24	0.00782	0.0398
STM14_2860	nuoK	STM2319	13	41	11	20	83	60	18	56	3.19	1.67	0.0079	0.0401
STM14_2033	tyrR	STM1683	108	192	119	39	72	50	124	58	0.468	-1.1	0.00792	0.0402
STM14_5157	phnO	STM4287	14	34	19	7	7	3	19	6	0.339	-1.56	0.00797	0.0404
STM14_4295	rpoH	STM3568	271	720	570	121	238	272	450	228	0.506	-0.983	0.00807	0.0409
STM14_4956	argC	STM4121	82	161	88	45	40	40	97	48	0.495	-1.01	0.00808	0.0409
STM14_0183	aceE	STM0152	584	1529	827	240	613	341	834	420	0.504	-0.989	0.00813	0.0411
STM14_4486	kdtA	STM3724	22	34	20	44	55	40	23	52	2.26	1.18	0.00813	0.0411
STM14_1599	celG	STM1317	31	49	43	47	71	95	37	78	2.09	1.07	0.00826	0.0417
STM14_1659	ydiJ	STM1365	19	50	31	37	88	50	29	62	2.17	1.12	0.00829	0.0418
STM14_2866	nuoE	STM2325	25	42	22	45	68	46	26	58	2.2	1.14	0.00829	0.0418
STM14_3505	STM14_3505	STM2904	71	91	56	33	9	20	67	26	0.383	-1.39	0.00833	0.0419
STM14_4028	nanE	STM3337	19	44	31	6	10	12	27	10	0.374	-1.42	0.00834	0.0419
STM14_0375	crl	STM0319	162	213	122	261	361	176	153	295	1.93	0.952	0.00837	0.042
STM14_3904	STM14_3904	NA	39	16	27	95	64	62	29	87	3.03	1.6	0.00838	0.0421
STM14_1126	ycbK	STM0996	53	137	64	89	195	128	72	147	2.05	1.03	0.00859	0.043
STM14_4945	frwB	STM4113	5	13	8	2	1	0	7	1	0.168	-2.57	0.00861	0.0431
STM14_0142	fruR	STM0118	22	49	37	47	83	58	32	68	2.16	1.11	0.00874	0.0437
STM14_965	STM14_965	NA	1	1	1	13	4	4	1	9	9.22	3.2	0.00882	0.0441
STM14_1691	ssaE	STM1396	1	1	3	7	7	7	2	8	4.93	2.3	0.00886	0.0441
STM14_4223	yhgG	STM3507	1	1	2	3	7	9	1	7	5.29	2.4	0.00883	0.0441
STM14_5511	creD	STM4590	14	27	19	3	8	4	18	5	0.296	-1.76	0.00885	0.0441
STM14_3108	STM14_3108	STM2534	31	18	15	2	0	2	22	2	0.0775	-3.69	0.00889	0.0442
STM14_4494	slmA	STM3732	0	3	1	7	5	7	1	7	7.81	2.97	0.00887	0.0442
STM14_0124	yabI	STM0105	34	80	30	12	21	15	41	17	0.428	-1.23	0.00898	0.0446
STM14_0917	hutH	STM0791	67	263	316	18	46	18	186	29	0.154	-2.7	0.00912	0.0452
STM14_4137	rpsC	STM3434	75	154	138	29	61	51	109	51	0.464	-1.11	0.0091	0.0452
STM14_1338	mviM	STM1169	25	55	29	43	76	70	31	69	2.18	1.13	0.00913	0.0453
STM14_1900	smvA	STM1574	40	80	41	73	112	84	47	99	2.1	1.07	0.00916	0.0454
STM14_1481	STM14_1481	NA	16	14	6	1	2	0	12	1	0.0914	-3.45	0.00921	0.0456
STM14_3725	STM14_3725	STM3082	1	7	4	7	13	14	3	12	3.88	1.95	0.00933	0.0461
STM14_2357	STM14_2357	STM1939	2	11	10	17	20	15	6	20	3.05	1.61	0.00935	0.0462
STM14_3480	iacP	STM2881	0	0	1	6	3	3	0	5	14.7	3.88	0.00943	0.0465
STM14_2125	rtT	NA	17	33	27	37	49	83	23	63	2.74	1.45	0.00955	0.0471
STM14_1894	fdnG	STM1570	6	14	12	19	25	23	9	25	2.66	1.41	0.00971	0.0478
STM14_1411	ycfC	STM1233	8	16	6	17	27	20	9	23	2.7	1.43	0.00992	0.0488
STM14_0822	kdpD	STM0703	35	77	39	15	22	15	44	19	0.44	-1.18	0.01	0.0491

## Sheet: deltarpoS-WT p<0.001
Dataset S1
Id	Name	Gene	WT1	WT2	WT3	deltarpoS1	deltarpoS2	deltarpoS3	WT	deltarpoS	FC	log2FC	rawp	adjpBH
STM14_0883	ybgS	STM0759	3060	6536	4138	2	13	2	4003	6	0.00138	-9.5	9.11e-67	4.79e-63
STM14_5097	yjbJ	STM4240	5910	13103	8999	19	17	29	8161	25	0.00303	-8.37	4.81e-64	1.27e-60
STM14_5096	STM14_5096	STM4239	1517	2817	1845	1	3	1	1830	2	0.000944	-10	3.23e-62	5.66e-59
STM14_3297	STM14_3297	NA	2443	5403	3502	8	12	8	3299	10	0.00312	-8.33	1.47e-59	1.94e-56
STM14_1558	yeaG	STM1285	4372	10527	5201	27	28	13	5730	26	0.00452	-7.79	1.67e-58	1.76e-55
STM14_5216	ecnB	STM4336	2639	4528	3553	9	8	15	3219	12	0.00378	-8.05	1.45e-57	1.27e-54
STM14_5430	STM14_5430	STM4519	1578	3365	2154	5	4	7	2070	6	0.00297	-8.4	2.37e-57	1.79e-54
STM14_3896	oat	STM3218	4115	11324	5876	22	48	29	6006	35	0.00587	-7.41	9.41e-55	6.19e-52
STM14_0422	STM14_0422	STM0360	756	2211	1302	2	4	2	1203	3	0.00238	-8.71	7.96e-54	4.19e-51
STM14_2675	yohC	STM2169	1341	3189	1810	9	3	8	1820	8	0.00446	-7.81	7.89e-54	4.19e-51
STM14_3823	yghA	STM3157	520	1183	768	1	1	1	716	1	0.00159	-9.3	4.11e-50	1.97e-47
STM14_5480	osmY	STM4561	2211	3362	2332	15	21	10	2396	17	0.0071	-7.14	2.2e-49	9.63e-47
STM14_1559	STM14_1559	NA	442	1044	569	1	0	1	589	1	0.00143	-9.45	2.25e-48	8.91e-46
STM14_4398	yiaG	STM3648	799	2056	946	5	4	6	1073	6	0.00538	-7.54	2.37e-48	8.91e-46
STM14_5129	STM14_5129	NA	7590	12661	11993	13	14	30	9767	21	0.00219	-8.84	4.47e-48	1.57e-45
STM14_3951	yhbO	STM3269	524	1337	797	6	1	4	759	5	0.00609	-7.36	3.44e-45	1.13e-42
STM14_2642	fbaB	STM2141	936	2145	1441	7	13	14	1312	12	0.00939	-6.73	4.99e-44	1.55e-41
STM14_2849	elaB	STM2311	997	1822	1233	10	13	10	1203	12	0.0102	-6.62	8.36e-43	2.44e-40
STM14_3597	ygdI	STM2983	1749	2986	1567	17	23	22	1871	23	0.0123	-6.35	1.11e-42	3.07e-40
STM14_2181	ycgB	STM1804	1106	2649	1310	11	18	21	1445	18	0.0126	-6.3	1.14e-41	3.01e-39
STM14_2958	STM14_2958	STM2405	1947	3961	2173	32	37	25	2355	35	0.015	-6.06	2.58e-41	6.46e-39
STM14_5383	yjgB	STM4486	329	847	532	3	2	4	489	3	0.00714	-7.13	7.87e-40	1.88e-37
STM14_4439	STM14_4439	STM3681	401	997	651	1	6	7	589	5	0.00818	-6.93	9.32e-40	2.13e-37
STM14_3033	talA	STM2473	532	1307	580	8	7	6	685	8	0.0118	-6.41	4.55e-39	9.97e-37
STM14_2189	STM14_2189	NA	695	1167	719	6	11	8	771	9	0.0117	-6.41	9.04e-39	1.9e-36
STM14_1886	osmC	STM1563	377	695	457	5	2	2	453	4	0.00818	-6.93	2.03e-38	4.11e-36
STM14_1050	poxB	STM0935	227	517	303	1	1	0	302	1	0.00255	-8.62	2.84e-38	5.53e-36
STM14_5481	STM14_5481	STM4562	360	621	422	5	0	3	419	3	0.00832	-6.91	6.74e-38	1.27e-35
STM14_2680	STM14_2680	STM2173	320	585	482	3	2	3	415	3	0.00753	-7.05	1.15e-37	2.09e-35
STM14_0419	STM14_0419	NA	231	597	297	1	1	2	318	2	0.00473	-7.72	2.69e-37	4.57e-35
STM14_0428	yahO	STM0366	662	1452	1160	7	14	21	961	15	0.0158	-5.98	2.61e-37	4.57e-35
STM14_0527	bolA	STM0446	1558	2525	1704	29	32	32	1741	35	0.0201	-5.64	8.99e-37	1.48e-34
STM14_3034	tktB	STM2474	935	2563	1400	25	27	23	1384	28	0.0205	-5.61	1.24e-36	1.98e-34
STM14_4177	fic	STM3470	376	728	410	3	9	0	444	4	0.00918	-6.77	1.94e-36	3.01e-34
STM14_4345	yhjG	STM3610	419	771	407	7	2	5	470	6	0.0123	-6.35	3.07e-36	4.62e-34
STM14_3459	sitB	STM2862	2300	5382	2759	31	104	62	2990	68	0.0228	-5.45	1.21e-35	1.76e-33
STM14_2346	otsB	STM1929	616	1675	687	3	10	4	832	6	0.00703	-7.15	1.28e-35	1.83e-33
STM14_998	bssR	STM0853	2457	5872	2649	52	87	75	3121	78	0.025	-5.32	2.87e-35	3.97e-33
STM14_2173	ymgE	STM1797	295	580	480	7	2	3	402	5	0.0125	-6.32	6.75e-35	9.1e-33
STM14_1272	wraB	STM1119	1671	4611	3007	27	81	76	2646	65	0.0245	-5.35	7.59e-35	9.98e-33
STM14_4438	aldB	STM3680	4719	12747	8394	174	240	165	7383	214	0.029	-5.11	4.04e-34	5.18e-32
STM14_3915	yqjG	STM3233	381	835	475	3	10	8	490	7	0.015	-6.06	5.81e-34	7.28e-32
STM14_1738	sodC_2	STM1440	481	1213	782	8	17	14	711	14	0.0197	-5.67	6.73e-34	8.24e-32
STM14_5469	STM14_5469	STM4552	1231	2424	1575	20	58	30	1539	38	0.0245	-5.35	1.92e-33	2.29e-31
STM14_2669	yehZ	STM2165	322	493	371	3	5	4	360	4	0.0121	-6.36	4.51e-33	5.28e-31
STM14_3910	yqjC	STM3228	957	2666	1506	27	44	39	1449	40	0.0277	-5.17	8.07e-33	9.23e-31
STM14_1484	STM14_1484	STM1053	205	365	228	2	1	1	237	2	0.00681	-7.2	1.57e-32	1.75e-30
STM14_0716	ybdR	STM0615	159	346	283	0	2	2	232	1	0.00572	-7.45	2.59e-32	2.84e-30
STM14_1934	ydcW	STM1597	860	2039	1518	18	51	32	1283	35	0.0276	-5.18	8.15e-32	8.75e-30
STM14_3458	sitA	STM2861	5649	11713	5889	98	336	188	6742	215	0.0319	-4.97	1.02e-31	1.07e-29
STM14_2405	yodD	STM1984	477	1313	945	3	11	7	783	7	0.00925	-6.76	3.08e-31	3.17e-29
STM14_2407	yedP	STM1986	125	305	207	2	0	0	184	1	0.00518	-7.59	3.71e-31	3.76e-29
STM14_5219	blc	STM4339	185	404	214	2	3	1	232	2	0.0095	-6.72	6.38e-31	6.33e-29
STM14_1924	yncB	STM1589	1029	2479	1655	36	61	34	1490	48	0.0319	-4.97	7.05e-31	6.87e-29
STM14_2678	yohF	STM2171	174	407	243	4	2	1	237	3	0.0121	-6.37	1.37e-30	1.31e-28
STM14_3526	rpoS	STM2924	6247	14903	10557	223	349	362	9186	342	0.0373	-4.75	1.45e-30	1.36e-28
STM14_2239	STM14_2239	STM1851	309	991	548	3	6	2	515	4	0.00763	-7.03	5.85e-30	5.4e-28
STM14_3461	sitD	STM2864	722	1822	914	13	51	24	982	30	0.0306	-5.03	6.69e-30	6.07e-28
STM14_3460	sitC	STM2863	1445	3119	1518	29	105	41	1754	60	0.0341	-4.87	1.34e-29	1.19e-27
STM14_3832	dkgA	STM3165	584	1367	845	14	30	26	807	25	0.0311	-5.01	1.46e-29	1.28e-27
STM14_1028	potF	STM0877	232	607	427	4	9	9	364	8	0.0216	-5.53	1.88e-29	1.62e-27
STM14_5259	aidB	STM4377	270	740	470	7	13	9	421	10	0.0249	-5.33	2.67e-29	2.27e-27
STM14_5158	phnB	STM4288	144	296	159	0	1	2	174	1	0.00592	-7.4	2.8e-29	2.34e-27
STM14_0680	ybdK	STM0583	133	338	161	1	3	0	179	1	0.00759	-7.04	5.1e-29	4.19e-27
STM14_3373	yqaE	STM2796	241	355	220	2	1	4	248	3	0.011	-6.51	2.97e-28	2.41e-26
STM14_0549	ybaY	STM0465	450	819	378	5	13	6	484	8	0.0174	-5.84	4.51e-28	3.6e-26
STM14_1832	ydeI	STM1515	272	594	481	11	8	12	396	12	0.0304	-5.04	1.41e-27	1.11e-25
STM14_1724	cfa	STM1427	886	1934	1512	28	61	53	1271	51	0.04	-4.64	1.48e-27	1.15e-25
STM14_2140	chaB	STM1770	346	991	732	4	2	3	591	4	0.00609	-7.36	1.45e-26	1.11e-24
STM14_1964	STM14_1964	STM1624	796	1597	865	27	48	37	951	41	0.0427	-4.55	1.93e-26	1.45e-24
STM14_2188	STM14_2188	STM1810	950	2953	1555	30	54	43	1521	46	0.0302	-5.05	2.83e-26	2.07e-24
STM14_3911	yqjD	STM3229	600	1305	819	22	37	33	792	34	0.0423	-4.56	2.8e-26	2.07e-24
STM14_1070	STM14_1070	STM0948	165	434	220	1	9	6	232	5	0.023	-5.44	1.06e-25	7.65e-24
STM14_1068	STM14_1068	STM0947	186	468	284	3	9	9	269	7	0.0275	-5.18	1.11e-25	7.91e-24
STM14_1600	katE	STM1318	731	1478	587	5	7	7	807	7	0.0087	-6.85	2.63e-25	1.84e-23
STM14_5292	ytfK	STM4406	3851	6850	4990	160	249	347	4683	277	0.0592	-4.08	6.07e-24	4.2e-22
STM14_1669	ynhG	STM1375	789	1587	985	32	64	52	985	53	0.054	-4.21	1.15e-23	7.84e-22
STM14_2345	otsA	STM1928	480	1760	911	12	7	10	865	11	0.0132	-6.24	1.48e-23	9.99e-22
STM14_3365	STM14_3365	STM2789	2832	8020	3451	116	243	122	3985	172	0.0431	-4.54	2.81e-23	1.87e-21
STM14_4276	ggt	STM3551	293	581	429	10	12	27	385	18	0.0474	-4.4	5.53e-23	3.64e-21
STM14_1715	ssaR	STM1419	3	9	4	98	175	196	4	170	38.4	5.26	6.18e-23	4.02e-21
STM14_4057	yhcO	STM3363	118	189	99	2	0	2	121	2	0.0139	-6.17	6.61e-23	4.24e-21
STM14_2664	yehV	STM2160	249	473	268	10	16	8	291	12	0.0427	-4.55	1.23e-22	7.79e-21
STM14_2944	yfdC	STM2393	103	196	125	2	1	3	125	2	0.0188	-5.73	1.98e-22	1.24e-20
STM14_0454	psiF	STM0384	361	475	327	3	4	3	358	4	0.0104	-6.59	4.5e-22	2.79e-20
STM14_1768	ydgA	STM1466	1139	2897	1677	46	154	103	1630	105	0.0645	-3.95	5.26e-22	3.22e-20
STM14_4027	nanK	STM3336	138	287	202	3	9	5	184	6	0.0322	-4.96	5.97e-22	3.61e-20
STM14_3199	STM14_3199	NA	165	367	303	7	10	12	245	11	0.0436	-4.52	8.71e-22	5.21e-20
STM14_3269	STM14_3269	STM2668	113	219	114	2	4	2	130	3	0.022	-5.51	9.37e-22	5.54e-20
STM14_2062	osmB	STM1705	1664	3822	2812	78	236	149	2416	161	0.0668	-3.9	1.02e-21	5.99e-20
STM14_1882	STM14_1882	STM1559	94	249	159	6	4	2	143	5	0.0333	-4.91	4.14e-21	2.4e-19
STM14_3371	ygaU	STM2795	293	798	676	1	1	2	511	2	0.00295	-8.4	7.04e-21	4.03e-19
STM14_0423	STM14_0423	STM0361	283	896	600	7	11	7	502	9	0.0182	-5.78	9.46e-21	5.35e-19
STM14_0201	gcd	STM0169	112	239	165	7	3	4	151	6	0.0377	-4.73	1.07e-20	5.97e-19
STM14_2668	yehY	STM2164	102	219	143	1	5	5	135	4	0.028	-5.16	1.17e-20	6.47e-19
STM14_2209	STM14_2209	STM1827	109	225	117	2	5	4	131	4	0.0298	-5.07	2.68e-20	1.47e-18
STM14_2091	yciG	STM1728	4671	10353	10513	16	15	21	7567	20	0.00261	-8.58	3.83e-20	2.08e-18
STM14_1222	yccT	STM1077	97	246	156	6	4	5	143	6	0.0411	-4.61	8.37e-20	4.49e-18
STM14_2895	yfcG	STM2349	51	155	68	1	1	0	76	1	0.0102	-6.62	8.45e-20	4.49e-18
STM14_2282	STM14_2282	STM1877	146	417	200	5	15	12	213	11	0.0525	-4.25	1.29e-19	6.76e-18
STM14_1629	btuD	STM1342	176	505	286	15	18	14	273	18	0.0646	-3.95	2.3e-19	1.2e-17
STM14_1704	ssaI	STM1408	2	3	3	53	90	127	2	99	40.2	5.33	2.93e-19	1.51e-17
STM14_0739	ybeF	STM0634	136	231	109	2	7	0	141	3	0.0213	-5.55	3.07e-19	1.57e-17
STM14_3913	yqjK	STM3231	97	219	167	3	7	6	141	6	0.0404	-4.63	3.14e-19	1.59e-17
STM14_3368	gabT	STM2792	279	824	431	23	39	26	430	32	0.0745	-3.75	3.58e-19	1.79e-17
STM14_4283	ugpB	STM3557	192	442	288	13	17	17	267	17	0.0654	-3.94	6.63e-19	3.29e-17
STM14_4389	yhjY	STM3641	90	183	141	2	5	5	122	4	0.0349	-4.84	6.93e-19	3.41e-17
STM14_1556	yeaH	STM1284	558	1312	803	45	80	52	771	64	0.0832	-3.59	1.1e-18	5.35e-17
STM14_2409	STM14_2409	STM1988	276	377	316	14	21	18	299	19	0.0652	-3.94	1.3e-18	6.28e-17
STM14_5161	proP	STM4290	237	466	315	15	21	20	300	21	0.069	-3.86	1.38e-18	6.62e-17
STM14_2503	erfK	STM2015	214	384	188	7	19	14	232	14	0.0608	-4.04	1.75e-18	8.3e-17
STM14_3367	gabD	STM2791	476	1421	612	27	77	29	695	46	0.0664	-3.91	2.07e-18	9.71e-17
STM14_1029	potG	STM0878	113	252	153	5	11	4	150	7	0.0472	-4.4	2.1e-18	9.78e-17
STM14_4851	fdoH	STM4036	14	38	17	135	371	265	19	271	14	3.81	2.2e-18	1.02e-16
STM14_1520	STM14_1520	STM1260	115	241	158	6	9	5	150	7	0.0489	-4.35	2.37e-18	1.08e-16
STM14_4899	ego	STM4074	46	133	92	1	3	0	77	1	0.0176	-5.83	3.6e-18	1.63e-16
STM14_1883	STM14_1883	STM1560	119	259	130	8	8	4	146	8	0.0521	-4.26	3.69e-18	1.66e-16
STM14_2882	ackA	STM2337	333	919	477	27	51	35	487	41	0.0837	-3.58	4.87e-18	2.17e-16
STM14_4553	STM14_4553	NA	60	99	50	1	0	0	62	0	0.00765	-7.03	5.3e-18	2.34e-16
STM14_943	ybhP	STM0813	53	118	75	0	1	2	71	1	0.0144	-6.11	7.07e-18	3.1e-16
STM14_1584	astD	STM1305	785	2228	1212	58	161	106	1190	114	0.0959	-3.38	2.21e-17	9.59e-16
STM14_3912	yqjE	STM3230	530	1639	1163	25	59	41	944	44	0.047	-4.41	2.89e-17	1.25e-15
STM14_2172	treA	STM1796	419	864	560	23	70	41	540	47	0.0865	-3.53	3.61e-17	1.55e-15
STM14_960	ybiO	STM0827	83	176	113	3	9	1	109	4	0.0409	-4.61	3.72e-17	1.58e-15
STM14_0796	nagB	STM0684	193	423	219	14	16	20	241	19	0.0778	-3.68	3.79e-17	1.59e-15
STM14_2563	yeeY	STM2069	120	339	201	12	9	15	187	14	0.0744	-3.75	5.23e-17	2.18e-15
STM14_0421	STM14_0421	STM0359	143	220	103	0	0	1	140	0	0.00264	-8.57	7.01e-17	2.9e-15
STM14_1375	ycfH	STM1202	178	316	268	11	22	13	229	16	0.0722	-3.79	7.07e-17	2.91e-15
STM14_5127	soxS	STM4265	9	9	3	103	93	174	7	141	21.1	4.4	7.15e-17	2.92e-15
STM14_966	dps	STM0831	760	1139	604	28	40	19	755	32	0.0425	-4.56	7.42e-17	3.01e-15
STM14_2113	adhE	STM1749	1848	5263	2965	173	411	277	2841	305	0.107	-3.22	1.32e-16	5.31e-15
STM14_3113	fdx	STM2538	10	16	11	119	170	132	11	155	13.9	3.8	1.35e-16	5.39e-15
STM14_1884	STM14_1884	STM1561	65	165	98	0	7	4	94	4	0.0377	-4.73	2.01e-16	7.96e-15
STM14_3253	STM14_3253	STM2655	40	99	68	0	2	1	60	1	0.016	-5.96	6.18e-16	2.43e-14
STM14_1683	orf319	STM1389	650	1412	685	46	108	82	791	84	0.106	-3.24	7.03e-16	2.74e-14
STM14_4852	fdoG	STM4037	114	245	110	777	1681	988	135	1229	9.11	3.19	7.23e-16	2.8e-14
STM14_3412	csrA	STM2826	760	1196	811	94	73	75	835	94	0.112	-3.15	7.52e-16	2.89e-14
STM14_1781	ydgI	STM1477	74	162	96	7	4	2	96	5	0.0545	-4.2	8.74e-16	3.33e-14
STM14_3841	STM14_3841	STM3169	34	60	29	225	429	354	36	364	10	3.33	8.94e-16	3.38e-14
STM14_1583	astA	STM1304	440	1009	557	30	85	54	577	59	0.103	-3.29	9.71e-16	3.65e-14
STM14_2963	nupC	STM2409	672	1262	697	57	96	77	774	84	0.108	-3.21	1.05e-15	3.93e-14
STM14_2286	yebF	STM1881	146	241	146	9	11	12	160	12	0.0749	-3.74	1.19e-15	4.4e-14
STM14_1275	ymdF	STM1121	1426	1528	1350	14	9	8	1363	12	0.00899	-6.8	1.21e-15	4.45e-14
STM14_1099	pflB	STM0973	2419	6935	3775	250	608	375	3693	436	0.118	-3.08	1.41e-15	5.15e-14
STM14_4258	glgB	STM3538	583	1511	844	51	139	70	836	91	0.109	-3.2	1.45e-15	5.28e-14
STM14_1812	ynfD	STM1500	129	251	111	7	9	12	143	10	0.0728	-3.78	1.59e-15	5.72e-14
STM14_1705	ssaJ	STM1409	2	6	0	69	69	71	2	79	38.1	5.25	1.62e-15	5.76e-14
STM14_4066	mreD	STM3372	108	283	200	4	22	11	170	12	0.0732	-3.77	1.62e-15	5.76e-14
STM14_2641	yegS	STM2140	141	255	147	9	18	6	161	12	0.0734	-3.77	1.65e-15	5.81e-14
STM14_2006	ogt	STM1659	424	1121	592	35	87	63	605	65	0.108	-3.21	1.83e-15	6.42e-14
STM14_0761	ybeL	STM0653	397	808	547	29	60	63	514	55	0.106	-3.23	2.65e-15	9.19e-14
STM14_3950	yraR	STM3268	99	196	143	6	9	9	129	9	0.0682	-3.87	2.65e-15	9.19e-14
STM14_1628	btuE	STM1341	280	907	579	13	39	24	496	27	0.0535	-4.22	3.01e-15	1.04e-13
STM14_0449	STM14_0449	STM0381	95	219	113	5	7	11	122	8	0.0693	-3.85	3.11e-15	1.06e-13
STM14_0499	yajO	STM0421	325	696	482	17	63	49	439	45	0.102	-3.3	3.79e-15	1.29e-13
STM14_3735	galP	STM3091	96	218	170	8	11	10	141	11	0.0759	-3.72	4.01e-15	1.35e-13
STM14_1585	astB	STM1306	328	875	467	36	74	37	473	53	0.111	-3.17	5.49e-15	1.84e-13
STM14_3402	luxS	STM2817	149	349	256	17	26	13	219	21	0.0937	-3.42	5.53e-15	1.84e-13
STM14_1932	STM14_1932	NA	136	202	175	7	15	11	157	12	0.0753	-3.73	5.77e-15	1.91e-13
STM14_2047	STM14_2047	STM1697	6	9	9	72	124	79	7	100	13.6	3.76	7.51e-15	2.47e-13
STM14_2953	ddg	STM2401	141	360	199	15	20	17	199	19	0.0968	-3.37	1.07e-14	3.51e-13
STM14_1592	osmE	STM1311	1629	3269	1982	134	300	263	2015	249	0.124	-3.02	1.13e-14	3.67e-13
STM14_2883	pta	STM2338	220	644	347	28	54	22	340	37	0.11	-3.19	1.14e-14	3.68e-13
STM14_942	ybhO	STM0812	56	86	74	3	2	1	66	2	0.0363	-4.79	1.26e-14	4.06e-13
STM14_0221	sfsA	STM0187	304	511	336	33	40	28	345	38	0.11	-3.19	1.4e-14	4.46e-13
STM14_5103	qor	STM4245	214	454	289	15	38	27	279	28	0.101	-3.3	1.41e-14	4.48e-13
STM14_0431	prpB	STM0368	210	339	188	19	13	26	221	22	0.102	-3.3	1.46e-14	4.59e-13
STM14_4442	yibF	STM3684	230	479	304	18	40	29	296	31	0.105	-3.25	1.97e-14	6.16e-13
STM14_0104	kefC	STM0086	78	197	128	4	9	11	116	9	0.0744	-3.75	2.67e-14	8.33e-13
STM14_1830	ydeJ	STM1514	76	183	108	9	4	8	105	8	0.0798	-3.65	3.14e-14	9.72e-13
STM14_1271	yccJ	STM1118	1231	3235	2634	46	124	156	2053	116	0.0564	-4.15	3.67e-14	1.13e-12
STM14_2795	ada	STM2265	70	146	69	3	3	7	82	5	0.0594	-4.07	4.45e-14	1.36e-12
STM14_1948	ydcK	STM1610	86	188	117	8	10	7	114	9	0.0821	-3.61	9.18e-14	2.79e-12
STM14_2092	yciF	STM1729	893	4312	2854	1	2	3	2204	2	0.000985	-9.99	1.01e-13	3.07e-12
STM14_2936	sixA	STM2387	1134	2145	1617	93	209	235	1454	192	0.132	-2.92	1.03e-13	3.11e-12
STM14_4554	STM14_4554	STM3775	53	106	60	1	3	4	64	3	0.0443	-4.5	1.23e-13	3.67e-12
STM14_1100	focA	STM0974	397	701	312	27	48	28	415	37	0.0898	-3.48	1.43e-13	4.25e-12
STM14_0858	sucD	STM0739	42	76	58	324	442	367	53	420	7.99	3	1.49e-13	4.41e-12
STM14_1521	STM14_1521	STM1261	258	562	566	3	5	9	411	6	0.0151	-6.05	1.55e-13	4.55e-12
STM14_4638	trmE	STM3843	39	90	68	0	3	3	57	2	0.0346	-4.85	1.79e-13	5.25e-12
STM14_0220	dksA	STM0186	1072	2577	1774	133	257	229	1568	223	0.142	-2.81	2.96e-13	8.62e-12
STM14_4013	yrbL	STM3325	712	1819	761	27	207	103	926	112	0.121	-3.05	3.06e-13	8.84e-12
STM14_1991	ldhA	STM1647	270	554	303	32	45	36	328	42	0.127	-2.97	3.18e-13	9.16e-12
STM14_3047	STM14_3047	STM2484	153	429	317	13	49	22	257	29	0.112	-3.16	3.83e-13	1.09e-11
STM14_5130	STM14_5130	STM4267	51	105	51	1	4	3	60	3	0.046	-4.44	6.15e-13	1.75e-11
STM14_0635	fimA	STM0543	0	0	0	18	21	29	0	25	Inf	Inf	8.99e-13	2.54e-11
STM14_4257	glgX	STM3537	241	633	397	21	66	49	363	47	0.131	-2.93	1.01e-12	2.85e-11
STM14_2001	dbpA	STM1655	107	338	254	3	9	5	198	6	0.0298	-5.07	1.41e-12	3.93e-11
STM14_3131	csiE	STM2553	421	638	313	21	19	12	413	20	0.0485	-4.37	1.41e-12	3.93e-11
STM14_5424	yjiN	STM4516	168	261	114	4	3	2	162	4	0.0217	-5.53	1.72e-12	4.76e-11
STM14_3775	STM14_3775	STM3124	3	7	7	49	73	58	5	66	13.2	3.72	1.87e-12	5.14e-11
STM14_3557	eno	STM2952	2772	7920	6030	188	523	362	4787	377	0.0787	-3.67	2.01e-12	5.52e-11
STM14_4935	metF	STM4105	60	76	70	3	0	7	64	4	0.0625	-4	2.96e-12	8.08e-11
STM14_2284	ptrB	STM1879	247	559	349	39	44	47	334	49	0.146	-2.78	3.46e-12	9.4e-11
STM14_3362	STM14_3362	STM2787	8	8	8	50	92	69	8	76	9.95	3.31	3.63e-12	9.74e-11
STM14_1666	sufD	STM1372	512	1356	631	40	189	73	704	102	0.144	-2.79	3.61e-12	9.74e-11
STM14_0854	sdhB	STM0735	98	211	99	523	853	768	118	783	6.66	2.74	4.27e-12	1.14e-10
STM14_4178	yhfG	STM3471	70	99	51	1	1	0	67	1	0.0115	-6.44	4.49e-12	1.19e-10
STM14_957	ybiI	STM0825	72	106	57	1	5	4	71	3	0.0481	-4.38	4.71e-12	1.25e-10
STM14_2262	STM14_2262	NA	30	50	34	0	1	0	34	0	0.0086	-6.86	4.88e-12	1.29e-10
STM14_2208	sdaA	STM1826	183	454	309	27	37	41	273	39	0.143	-2.81	5.47e-12	1.43e-10
STM14_2667	yehX	STM2163	36	100	69	1	3	6	59	4	0.061	-4.03	5.49e-12	1.43e-10
STM14_3245	yfiF	STM2648	162	310	153	13	29	22	183	23	0.125	-3	6.82e-12	1.77e-10
STM14_1667	sufS	STM1373	234	568	286	23	75	27	310	43	0.139	-2.85	8e-12	2.06e-10
STM14_3083	ratA	STM2515	92	216	124	12	15	12	124	15	0.117	-3.09	8.16e-12	2.09e-10
STM14_3369	gabP	STM2793	113	364	207	11	39	22	191	25	0.13	-2.94	8.22e-12	2.1e-10
STM14_941	ybhN	STM0811	58	105	49	6	0	6	62	5	0.0813	-3.62	1.15e-11	2.92e-10
STM14_1582	argD_1	STM1303	662	1485	767	88	202	88	838	134	0.16	-2.65	1.2e-11	3.03e-10
STM14_1664	sufB	STM1370	804	2033	997	55	337	110	1087	166	0.153	-2.71	1.3e-11	3.26e-10
STM14_1665	sufC	STM1371	334	893	430	45	124	36	467	71	0.152	-2.71	1.3e-11	3.26e-10
STM14_1703	ssaH	STM1407	2	6	0	34	34	48	2	44	21.1	4.4	1.31e-11	3.28e-10
STM14_3389	nrdE	STM2807	68	134	77	4	11	5	82	7	0.0854	-3.55	1.4e-11	3.48e-10
STM14_4231	malQ	STM3513	97	226	174	16	19	14	145	18	0.127	-2.98	1.41e-11	3.48e-10
STM14_2962	mntH	STM2408	528	1454	785	44	190	126	781	123	0.158	-2.66	1.62e-11	3.98e-10
STM14_3344	iroB	STM2773	50	89	78	3	6	4	65	5	0.0716	-3.8	2.01e-11	4.92e-10
STM14_0424	STM14_0424	STM0362	24	49	33	1	0	0	31	0	0.0153	-6.03	2.23e-11	5.42e-10
STM14_2663	yehU	STM2159	82	222	140	5	27	11	126	14	0.114	-3.14	2.34e-11	5.67e-10
STM14_0857	sucC	STM0738	69	245	143	422	1108	764	127	808	6.38	2.67	2.46e-11	5.93e-10
STM14_3729	speA	STM3086	414	853	622	57	103	87	556	90	0.161	-2.63	2.47e-11	5.93e-10
STM14_4885	pfkA	STM4062	383	1023	638	54	132	82	583	95	0.163	-2.62	2.65e-11	6.32e-10
STM14_5328	yjgA	STM4437	163	235	137	26	14	17	163	23	0.14	-2.84	2.65e-11	6.32e-10
STM14_4426	yiaL	STM3669	3	1	0	28	29	29	1	33	22	4.46	2.87e-11	6.8e-10
STM14_3366	ygaF	STM2790	1204	4594	2045	56	155	90	2128	105	0.0495	-4.33	3.05e-11	7.2e-10
STM14_4620	dgoA	STM3828	66	171	92	8	15	5	93	10	0.108	-3.21	3.11e-11	7.3e-10
STM14_1586	astE	STM1307	129	411	273	18	44	24	229	30	0.133	-2.92	3.46e-11	8.1e-10
STM14_1043	artP	STM0891	399	647	379	62	81	43	427	69	0.162	-2.63	3.58e-11	8.34e-10
STM14_1225	yccW	STM1080	182	494	252	25	46	42	262	41	0.156	-2.68	4.17e-11	9.67e-10
STM14_2737	spr	STM2214	8	19	9	67	89	91	10	92	8.93	3.16	4.23e-11	9.77e-10
STM14_3161	rnc	STM2581	127	277	154	13	34	14	161	21	0.132	-2.92	4.6e-11	1.06e-09
STM14_1940	sifB	STM1602	0	3	1	31	24	32	1	34	35.6	5.15	4.69e-11	1.07e-09
STM14_2848	menF	STM2310	110	170	94	12	17	7	113	13	0.118	-3.08	4.67e-11	1.07e-09
STM14_1672	pykF	STM1378	361	823	513	56	100	70	491	82	0.167	-2.58	4.78e-11	1.08e-09
STM14_2038	pspC	STM1688	95	218	109	12	11	19	121	16	0.132	-2.92	4.92e-11	1.11e-09
STM14_1711	ssaN	STM1415	7	11	15	40	87	103	10	83	8.13	3.02	5.23e-11	1.18e-09
STM14_2110	oppA	STM1746	85	157	104	467	581	601	103	615	6	2.58	5.62e-11	1.26e-09
STM14_4026	yhcH	STM3335	32	83	60	2	3	4	50	3	0.0657	-3.93	6.52e-11	1.45e-09
STM14_1130	ompF	STM0999	60	101	54	269	476	299	64	378	5.91	2.56	7.5e-11	1.66e-09
STM14_4319	uspB	STM3590	101	139	86	9	8	8	100	10	0.0961	-3.38	8.39e-11	1.85e-09
STM14_3114	hscA	STM2539	34	70	64	226	317	285	50	306	6.13	2.62	8.77e-11	1.93e-09
STM14_3391	proV	STM2809	7	22	14	53	111	102	12	95	7.89	2.98	9.33e-11	2.05e-09
STM14_4425	yiaK	STM3668	31	40	16	113	189	165	27	170	6.39	2.68	1.03e-10	2.25e-09
STM14_1250	hpaG	STM1101	26	83	43	137	384	219	42	259	6.13	2.62	1.17e-10	2.55e-09
STM14_4256	glgC	STM3536	176	352	216	22	47	25	218	34	0.154	-2.7	1.54e-10	3.34e-09
STM14_1982	STM14_1982	STM1638	19	20	16	74	127	114	17	115	6.57	2.72	1.7e-10	3.67e-09
STM14_3018	eutH	STM2460	52	102	66	4	9	3	65	6	0.0874	-3.52	1.73e-10	3.72e-09
STM14_4902	yneA	STM4077	34	69	46	2	3	2	44	3	0.0588	-4.09	1.75e-10	3.74e-09
STM14_1663	sufA	STM1369	265	528	253	32	72	37	304	50	0.165	-2.6	1.91e-10	4.06e-09
STM14_1829	STM14_1829	STM1513	558	1256	1517	3	4	1	994	3	0.00299	-8.38	2.09e-10	4.44e-09
STM14_1792	ydgE	STM1483	0	3	3	15	43	30	2	31	19.2	4.27	2.18e-10	4.61e-09
STM14_1274	ycdF	NA	543	533	438	4	6	5	484	6	0.0114	-6.46	2.2e-10	4.63e-09
STM14_3843	ygiK	STM3171	3	9	4	30	64	45	4	50	11.2	3.48	2.29e-10	4.8e-09
STM14_4342	yhjD	STM3608	78	108	68	5	10	7	78	8	0.102	-3.3	2.47e-10	5.17e-09
STM14_2109	oppB	STM1745	10	21	7	59	102	73	11	85	7.82	2.97	2.51e-10	5.21e-09
STM14_5280	ytfB	STM4396	303	433	262	42	53	44	304	52	0.171	-2.55	3.01e-10	6.24e-09
STM14_3387	nrdH	STM2805	43	82	37	0	7	2	47	3	0.0591	-4.08	3.13e-10	6.45e-09
STM14_3772	STM14_3772	STM3123	4	10	9	27	92	48	7	58	8.58	3.1	3.48e-10	7.16e-09
STM14_4552	STM14_4552	STM3774	27	31	23	0	0	0	25	0	0	-Inf	3.8e-10	7.77e-09
STM14_3345	iroC	STM2774	52	131	77	4	12	7	74	8	0.108	-3.21	3.84e-10	7.84e-09
STM14_0048	nhaA	STM0039	74	124	88	8	9	11	86	11	0.122	-3.03	4.14e-10	8.42e-09
STM14_3861	ygiB	STM3187	898	1762	822	133	241	162	1014	194	0.191	-2.39	4.26e-10	8.62e-09
STM14_3752	yggN	STM3107	163	276	198	21	21	43	191	32	0.168	-2.58	6.84e-10	1.38e-08
STM14_4754	corA	STM3952	74	149	95	11	15	8	93	13	0.135	-2.89	8.11e-10	1.63e-08
STM14_4900	ydeY	STM4075	24	85	59	2	3	4	47	3	0.0703	-3.83	8.39e-10	1.68e-08
STM14_4310	yhhT	STM3582	29	63	32	2	0	3	36	2	0.0575	-4.12	8.7e-10	1.73e-08
STM14_0853	sdhA	STM0734	218	440	208	860	1525	1119	251	1270	5.05	2.34	9.01e-10	1.79e-08
STM14_1722	ydhE	STM1425	184	388	314	38	49	40	261	47	0.181	-2.47	9.48e-10	1.88e-08
STM14_4113	mscL	STM3410	109	156	119	16	14	16	117	18	0.15	-2.74	9.64e-10	1.9e-08
STM14_0432	prpC	STM0369	97	152	95	4	21	14	104	13	0.128	-2.97	9.75e-10	1.91e-08
STM14_4621	STM14_4621	NA	37	128	56	2	9	4	60	5	0.084	-3.57	1.12e-09	2.19e-08
STM14_935	ybhL	STM0807	691	1395	1070	113	214	181	932	183	0.197	-2.34	1.14e-09	2.22e-08
STM14_2319	cutC	STM1907	283	575	346	37	77	67	352	65	0.185	-2.44	1.17e-09	2.27e-08
STM14_2991	crr	STM2433	1239	2633	1890	188	418	338	1689	337	0.2	-2.32	1.17e-09	2.27e-08
STM14_5489	deoB	STM4569	2247	5464	3046	341	787	647	3078	632	0.205	-2.28	1.24e-09	2.39e-08
STM14_1881	STM14_1881	STM1558	90	247	183	18	24	26	149	25	0.169	-2.56	1.44e-09	2.76e-08
STM14_3880	cca	STM3204	213	561	277	22	80	54	297	54	0.182	-2.46	1.55e-09	2.96e-08
STM14_1042	artI	STM0890	309	644	327	52	98	47	371	71	0.191	-2.39	1.63e-09	3.1e-08
STM14_1341	flgN	STM1171	48	104	43	7	4	5	56	6	0.114	-3.14	1.73e-09	3.29e-08
STM14_3558	pyrG	STM2953	805	1507	1050	121	245	192	997	200	0.201	-2.31	2.04e-09	3.85e-08
STM14_3388	nrdI	STM2806	30	67	43	3	4	1	41	3	0.0732	-3.77	2.07e-09	3.9e-08
STM14_2068	pgpB	STM1710	105	319	165	22	34	25	164	30	0.181	-2.47	2.25e-09	4.24e-08
STM14_0855	kgd	STM0736	571	1442	686	1894	5221	3081	764	3573	4.67	2.22	2.34e-09	4.38e-08
STM14_5091	ubiA	STM4234	446	1084	650	54	177	123	626	123	0.197	-2.35	2.35e-09	4.39e-08
STM14_3383	ygaM	STM2802	688	874	377	4	5	2	596	4	0.0069	-7.18	2.5e-09	4.64e-08
STM14_1565	gapA	STM1290	1453	3151	2130	428	423	302	1965	440	0.224	-2.16	2.73e-09	5.04e-08
STM14_4946	pflD	STM4114	121	196	123	17	20	21	132	22	0.164	-2.6	2.72e-09	5.04e-08
STM14_2241	pphA	STM1853	41	46	59	2	0	0	46	1	0.0206	-5.6	3.07e-09	5.66e-08
STM14_4267	yhhW	STM3544	90	242	159	12	33	21	140	23	0.165	-2.6	3.12e-09	5.71e-08
STM14_1657	ydiK	STM1364	142	280	200	29	31	30	184	34	0.185	-2.43	3.33e-09	6.08e-08
STM14_0852	sdhD	STM0733	69	186	71	291	584	406	91	460	5.06	2.34	3.42e-09	6.22e-08
STM14_3106	sseA	STM2533	262	540	405	36	68	89	355	70	0.197	-2.34	3.69e-09	6.69e-08
STM14_2553	phsC	STM2063	2	8	6	22	54	44	4	43	9.53	3.25	4.12e-09	7.46e-08
STM14_2108	oppC	STM1744	20	46	40	114	190	158	31	168	5.42	2.44	4.15e-09	7.48e-08
STM14_0851	sdhC	STM0732	285	657	245	857	2294	1232	337	1537	4.57	2.19	4.7e-09	8.44e-08
STM14_1968	STM14_1968	STM1627	68	152	137	13	21	11	105	16	0.156	-2.68	4.83e-09	8.65e-08
STM14_0856	sucB	STM0737	203	604	284	866	1996	1165	304	1429	4.7	2.23	5.06e-09	9.02e-08
STM14_3149	yfhB	STM2569	104	250	151	23	28	20	145	27	0.183	-2.45	5.07e-09	9.02e-08
STM14_2383	amyA	STM1963	43	99	65	8	6	6	60	8	0.13	-2.95	6.05e-09	1.07e-07
STM14_0542	STM14_0542	STM0458	51	91	78	7	8	8	66	9	0.131	-2.93	6.98e-09	1.23e-07
STM14_2422	umuC	STM1997	53	83	43	5	6	5	54	6	0.112	-3.16	7.28e-09	1.28e-07
STM14_2093	yciE	STM1730	502	3470	2282	0	4	1	1677	2	0.000922	-10.1	7.88e-09	1.38e-07
STM14_3709	pgk	STM3069	942	2388	1559	180	411	278	1403	309	0.22	-2.18	8.13e-09	1.42e-07
STM14_3016	eutB	STM2458	38	116	54	2	12	6	58	7	0.116	-3.11	8.69e-09	1.51e-07
STM14_2334	cheM	STM1919	85	204	62	3	6	3	98	4	0.0437	-4.52	1.05e-08	1.82e-07
STM14_1596	celC	STM1314	57	143	108	9	19	11	89	14	0.156	-2.68	1.12e-08	1.93e-07
STM14_1710	ssaV	STM1414	5	4	3	28	33	36	4	36	9.24	3.21	1.21e-08	2.09e-07
STM14_2858	nuoM	STM2317	16	31	27	63	170	89	22	113	5.12	2.36	1.4e-08	2.39e-07
STM14_4761	recQ	STM3958	114	277	192	17	49	24	168	31	0.186	-2.43	1.39e-08	2.39e-07
STM14_2564	yeeZ	STM2070	313	716	419	65	101	85	418	92	0.22	-2.18	1.41e-08	2.41e-07
STM14_1073	STM14_1073	STM0951	17	53	36	2	2	1	30	2	0.0637	-3.97	1.43e-08	2.44e-07
STM14_3842	STM14_3842	STM3170	1	7	3	23	42	28	3	34	11.8	3.56	1.64e-08	2.79e-07
STM14_5260	yjfN	STM4378	743	1593	569	108	189	137	830	158	0.19	-2.4	1.65e-08	2.8e-07
STM14_4290	livK	STM3564	38	87	38	5	7	2	47	5	0.111	-3.17	1.75e-08	2.95e-07
STM14_5289	cysQ	STM4404	203	568	307	41	86	56	304	65	0.215	-2.21	1.77e-08	2.98e-07
STM14_1729	sodB	STM1431	10	16	13	50	66	81	12	73	6.19	2.63	1.81e-08	3.04e-07
STM14_3017	eutA	STM2459	34	51	31	1	6	0	35	2	0.0638	-3.97	2.02e-08	3.38e-07
STM14_4246	glpD	STM3526	68	109	81	7	14	11	78	12	0.148	-2.76	2.05e-08	3.42e-07
STM14_4427	STM14_4427	STM3670	3	8	7	24	79	52	5	54	10.3	3.37	2.08e-08	3.46e-07
STM14_2990	ptsI	STM2432	2329	4857	2681	465	787	614	2868	679	0.237	-2.08	2.14e-08	3.55e-07
STM14_1790	STM14_1790	NA	3	1	1	22	22	22	2	25	13.9	3.79	2.19e-08	3.62e-07
STM14_0532	clpX	STM0449	970	1540	1270	198	249	264	1146	265	0.231	-2.11	2.22e-08	3.65e-07
STM14_3708	fba	STM3068	629	1476	1193	119	295	201	963	218	0.226	-2.15	2.55e-08	4.19e-07
STM14_3049	STM14_3049	STM2486	153	261	152	29	41	21	169	34	0.199	-2.33	2.66e-08	4.35e-07
STM14_1284	phoH	NA	603	1111	449	107	159	135	632	147	0.233	-2.1	2.92e-08	4.76e-07
STM14_4255	glgA	STM3535	204	563	319	39	111	40	307	66	0.215	-2.22	3.18e-08	5.16e-07
STM14_4062	tldD	STM3368	246	638	360	38	101	83	354	78	0.222	-2.17	3.49e-08	5.65e-07
STM14_0460	yaiA	STM0389	112	430	300	5	21	16	235	14	0.0616	-4.02	3.51e-08	5.67e-07
STM14_3958	yhbW	STM3276	77	138	110	17	12	17	97	18	0.184	-2.44	3.56e-08	5.73e-07
STM14_4728	yifK	STM3930	84	195	103	11	27	18	110	20	0.181	-2.47	3.7e-08	5.94e-07
STM14_4903	yneB	STM4078	45	92	88	9	8	10	67	10	0.154	-2.7	3.73e-08	5.96e-07
STM14_1791	ydgF	STM1482	4	8	6	21	104	83	5	71	13.4	3.74	3.78e-08	6.03e-07
STM14_3248	yfiQ	STM2651	626	1455	805	141	259	147	829	197	0.238	-2.07	4.03e-08	6.4e-07
STM14_5011	hupA	STM4170	96	209	190	331	710	659	146	609	4.17	2.06	4.04e-08	6.4e-07
STM14_2404	dsrB	NA	162	290	300	14	26	46	227	31	0.138	-2.86	4.21e-08	6.65e-07
STM14_0107	apaH	STM0088	75	112	97	3	20	16	87	13	0.152	-2.72	4.57e-08	7.21e-07
STM14_0534	hupB	STM0451	190	247	212	720	1059	1206	201	1099	5.46	2.45	4.77e-08	7.5e-07
STM14_1499	STM14_1499	NA	32	114	38	2	1	1	50	2	0.0326	-4.94	5.58e-08	8.74e-07
STM14_1632	ydiV	STM1344	65	135	76	16	8	15	80	16	0.193	-2.37	5.99e-08	9.36e-07
STM14_3781	STM14_3781	STM3128	1	5	2	22	104	70	2	67	31.7	4.99	6.55e-08	1.02e-06
STM14_1689	ssaC	STM1394	2	2	2	21	22	23	2	25	13	3.7	6.65e-08	1.03e-06
STM14_5141	acs	STM4275	2050	4177	2410	430	748	547	2521	626	0.248	-2.01	6.69e-08	1.04e-06
STM14_5237	yjeF	STM4356	161	341	223	25	65	38	212	45	0.213	-2.23	7.41e-08	1.14e-06
STM14_2621	alkA	STM2124	59	177	127	7	23	25	103	19	0.187	-2.42	7.86e-08	1.21e-06
STM14_4334	treF	STM3603	140	287	185	22	48	36	179	38	0.211	-2.24	8.12e-08	1.25e-06
STM14_4153	yheL	STM3449	35	83	31	7	5	2	42	6	0.132	-2.93	8.46e-08	1.29e-06
STM14_2985	cysK	STM2430	195	441	313	31	89	55	276	61	0.222	-2.17	9.67e-08	1.48e-06
STM14_1709	ssaM	STM1413	3	7	3	21	35	32	4	32	8.68	3.12	9.97e-08	1.52e-06
STM14_5009	nfi	STM4168	95	197	149	16	36	21	130	26	0.2	-2.32	1.12e-07	1.7e-06
STM14_0803	ybfN	STM0688	11	13	11	49	79	98	11	83	7.55	2.92	1.2e-07	1.81e-06
STM14_2070	acnA	STM1712	2144	5666	2636	454	911	769	2941	768	0.261	-1.94	1.2e-07	1.81e-06
STM14_5563	spvA	NA	81	304	256	2	4	5	181	4	0.0219	-5.51	1.3e-07	1.95e-06
STM14_0433	prpD	STM0370	87	133	93	13	23	12	95	17	0.183	-2.45	1.32e-07	1.99e-06
STM14_2285	yebE	STM1880	558	1102	462	84	163	176	615	153	0.248	-2.01	1.33e-07	1.99e-06
STM14_4110	fmt	STM3407	386	844	553	79	161	114	519	127	0.245	-2.03	1.42e-07	2.12e-06
STM14_2857	nuoN	STM2316	13	30	14	59	109	63	16	83	5.12	2.36	1.52e-07	2.25e-06
STM14_3455	fhlA	STM2859	59	131	75	16	11	11	77	15	0.195	-2.36	1.52e-07	2.25e-06
STM14_3567	STM14_3567	STM2959	71	169	104	13	19	22	99	20	0.201	-2.32	1.53e-07	2.26e-06
STM14_2094	STM14_2094	STM1731	620	3324	2676	10	7	9	1826	10	0.00555	-7.49	1.68e-07	2.48e-06
STM14_1111	ihfB	STM0982	795	1330	756	161	239	193	859	218	0.254	-1.98	1.71e-07	2.52e-06
STM14_1251	hpaE	STM1102	20	38	38	77	153	124	29	127	4.42	2.15	1.72e-07	2.52e-06
STM14_1997	ynaF	STM1652	37	36	11	159	197	97	27	169	6.34	2.66	1.78e-07	2.6e-06
STM14_2896	yfcH	STM2350	270	330	311	47	58	61	285	62	0.218	-2.2	1.78e-07	2.6e-06
STM14_2406	dsrA	NA	359	225	227	755	958	859	273	958	3.51	1.81	1.95e-07	2.84e-06
STM14_2149	lolB	STM1778	63	174	67	6	26	14	85	16	0.185	-2.43	1.98e-07	2.87e-06
STM14_0185	lpdA	STM0154	352	721	510	1080	1987	1821	465	1770	3.8	1.93	2e-07	2.9e-06
STM14_0638	fimD	STM0546	1	2	2	7	23	27	1	20	13.4	3.75	2.01e-07	2.9e-06
STM14_0260	frr	STM0219	599	1545	723	163	270	155	810	214	0.265	-1.92	2.03e-07	2.92e-06
STM14_0553	rpmE2	STM0469	14	14	39	207	112	275	22	233	10.8	3.43	2.11e-07	3.02e-06
STM14_2107	oppD	STM1743	28	30	40	77	155	122	31	127	4.08	2.03	2.22e-07	3.18e-06
STM14_3705	yggE	STM3065	492	1111	644	103	203	155	649	166	0.256	-1.97	2.27e-07	3.23e-06
STM14_1072	STM14_1072	STM0950	188	566	475	16	41	38	352	34	0.0956	-3.39	2.33e-07	3.32e-06
STM14_4112	trkA	STM3409	52	111	61	10	10	11	65	12	0.181	-2.47	2.48e-07	3.52e-06
STM14_2428	STM14_2428	STM2137	3	31	14	197	180	455	12	314	25.7	4.68	2.6e-07	3.68e-06
STM14_0773	gltI	STM0665	13478	23525	15602	2402	4104	4916	15687	4163	0.265	-1.91	2.69e-07	3.79e-06
STM14_3392	proW	STM2810	3	12	3	22	36	42	5	37	7.73	2.95	2.7e-07	3.8e-06
STM14_3500	STM14_3500	STM2901	1	10	3	25	25	37	3	33	9.49	3.25	2.73e-07	3.84e-06
STM14_1633	ydiU	STM1345	691	1629	991	167	302	228	954	252	0.265	-1.92	2.85e-07	3.99e-06
STM14_1103	ycaP	STM0976	17	19	21	0	1	0	18	0	0.0163	-5.94	3.17e-07	4.42e-06
STM14_3364	STM14_3364	NA	34	55	26	2	6	2	34	3	0.101	-3.31	3.24e-07	4.52e-06
STM14_3782	STM14_3782	STM3129	3	5	6	38	268	163	4	157	36.7	5.2	3.4e-07	4.71e-06
STM14_2039	pspB	STM1689	36	112	40	4	9	11	51	9	0.167	-2.58	3.4e-07	4.71e-06
STM14_1389	ycfS	STM1215	91	183	135	23	26	23	121	27	0.224	-2.16	3.6e-07	4.98e-06
STM14_5519	arcA	STM4598	812	1214	671	174	198	207	815	217	0.267	-1.91	3.63e-07	5e-06
STM14_3363	STM14_3363	STM2788	16	29	22	121	161	92	20	139	6.95	2.8	3.65e-07	5.02e-06
STM14_1377	ptsG	STM1203	101	179	182	16	37	31	140	30	0.215	-2.22	3.71e-07	5.07e-06
STM14_2662	yehT	STM2158	24	67	38	1	8	4	36	4	0.118	-3.08	3.71e-07	5.07e-06
STM14_2555	phsA	STM2065	22	63	31	77	175	142	32	140	4.33	2.11	3.79e-07	5.16e-06
STM14_2277	STM14_2277	STM1872	5247	3289	3055	4	3	2	3908	4	0.000902	-10.1	3.97e-07	5.37e-06
STM14_0918	ybhB	STM0792	77	137	83	20	15	13	88	19	0.212	-2.23	3.95e-07	5.37e-06
STM14_2859	nuoL	STM2318	35	145	88	168	397	274	74	298	4.05	2.02	3.96e-07	5.37e-06
STM14_0782	ubiF	STM0671	172	351	198	38	60	43	210	52	0.245	-2.03	4.09e-07	5.51e-06
STM14_4813	STM14_4813	STM4002	16890	26359	20292	3393	4051	6737	19260	5291	0.275	-1.86	4.18e-07	5.62e-06
STM14_4850	fdoI	STM4035	13	21	17	53	79	70	15	74	4.82	2.27	4.21e-07	5.66e-06
STM14_4446	STM14_4446	STM3688	241	360	105	6	3	3	211	5	0.023	-5.44	4.35e-07	5.82e-06
STM14_3862	ygiC	STM3188	501	1172	669	107	186	207	674	182	0.27	-1.89	4.6e-07	6.14e-06
STM14_0664	ybdG	STM0569	8	23	18	46	80	68	14	70	5.02	2.33	4.71e-07	6.28e-06
STM14_3804	yghU	STM3140	83	172	134	20	22	27	115	26	0.226	-2.14	4.88e-07	6.48e-06
STM14_2040	pspA	STM1690	172	376	208	32	52	66	219	55	0.251	-1.99	5.03e-07	6.67e-06
STM14_0926	uvrB	STM0798	227	405	263	41	88	54	266	65	0.245	-2.03	5.63e-07	7.44e-06
STM14_3988	obgE	STM3301	275	644	548	72	122	117	429	113	0.264	-1.92	5.73e-07	7.56e-06
STM14_1379	ycfF	STM1205	190	414	261	39	85	52	252	63	0.249	-2	6.07e-07	7.99e-06
STM14_3298	STM14_3298	STM2690	11	31	23	1	1	0	19	1	0.0414	-4.59	6.24e-07	8.19e-06
STM14_1626	ihfA	STM1339	458	1056	623	105	177	181	616	169	0.274	-1.87	6.26e-07	8.19e-06
STM14_0455	yaiC	STM0385	55	69	44	5	6	10	52	8	0.151	-2.73	6.37e-07	8.31e-06
STM14_1252	hpaD	STM1103	20	29	20	43	126	81	21	87	4.16	2.06	6.44e-07	8.4e-06
STM14_0249	htrA	STM0209	511	883	582	113	145	174	590	161	0.272	-1.88	6.84e-07	8.89e-06
STM14_0586	copA	STM0498	62	108	81	7	23	10	75	14	0.183	-2.45	6.88e-07	8.92e-06
STM14_3719	yggG	STM3077	122	270	161	24	41	42	160	39	0.243	-2.04	6.92e-07	8.94e-06
STM14_1223	STM14_1223	STM1078	139	259	177	33	39	41	170	42	0.248	-2.01	7e-07	9.03e-06
STM14_3233	rseA	STM2639	1217	3023	1511	309	607	370	1635	462	0.283	-1.82	7.67e-07	9.87e-06
STM14_3539	cysD	STM2935	13	38	20	1	0	2	20	1	0.061	-4.04	7.92e-07	1.02e-05
STM14_944	ybhQ	STM0814	291	488	371	66	101	79	346	90	0.261	-1.94	7.95e-07	1.02e-05
STM14_1013	dacC	STM0863	131	309	199	32	55	41	185	47	0.252	-1.99	8.17e-07	1.04e-05
STM14_1610	pfkB	STM1326	281	595	288	58	103	86	336	90	0.266	-1.91	8.13e-07	1.04e-05
STM14_1668	ynhA	STM1374	38	88	60	8	10	8	54	10	0.18	-2.48	8.36e-07	1.06e-05
STM14_1023	grxA	STM0872	44	111	69	139	339	205	64	241	3.76	1.91	8.72e-07	1.11e-05
STM14_1264	cbpA	STM1112	241	473	252	63	76	65	282	76	0.27	-1.89	8.96e-07	1.13e-05
STM14_4432	sgbH	STM3675	0	0	0	3	16	11	0	10	Inf	Inf	9e-07	1.14e-05
STM14_2721	fruA	STM2204	45	123	105	3	15	17	79	12	0.153	-2.7	9.53e-07	1.2e-05
STM14_0461	aroM	STM0390	81	246	124	12	42	31	126	29	0.235	-2.09	9.65e-07	1.21e-05
STM14_1716	ssaS	STM1420	0	2	0	12	15	13	0	15	36.3	5.18	9.64e-07	1.21e-05
STM14_0768	STM14_0768	STM0660	7	21	5	23	70	46	9	48	5.43	2.44	9.83e-07	1.23e-05
STM14_2119	hnr	STM1753	203	543	318	34	105	87	302	79	0.262	-1.93	1.01e-06	1.27e-05
STM14_3720	speB	STM3078	269	696	700	21	52	20	487	33	0.067	-3.9	1.05e-06	1.3e-05
STM14_1898	nmpC	STM1572	151	388	242	1024	855	909	223	1074	4.81	2.27	1.15e-06	1.43e-05
STM14_4431	lyxK	STM3674	1	0	0	13	23	20	0	20	47.9	5.58	1.24e-06	1.53e-05
STM14_3299	STM14_3299	STM2691	14	23	27	1	0	2	20	1	0.0621	-4.01	1.26e-06	1.56e-05
STM14_4278	yhhA	STM3552	181	297	111	23	17	7	174	19	0.106	-3.23	1.26e-06	1.56e-05
STM14_4072	STM14_4072	STM3377	81	142	93	14	25	18	94	21	0.219	-2.19	1.29e-06	1.58e-05
STM14_0882	ybgR	STM0758	68	131	107	9	22	24	91	20	0.215	-2.21	1.31e-06	1.61e-05
STM14_4814	yihI	STM4003	257	697	428	73	122	110	393	111	0.283	-1.82	1.36e-06	1.67e-05
STM14_3112	yfhJ	STM2537	10	10	7	25	49	45	9	43	4.99	2.32	1.42e-06	1.74e-05
STM14_5036	yjbB	STM4189	141	357	206	23	70	54	201	51	0.256	-1.97	1.46e-06	1.78e-05
STM14_4656	glmS	STM3861	75	141	88	250	368	273	90	328	3.65	1.87	1.49e-06	1.81e-05
STM14_3160	era	STM2580	130	283	167	40	48	32	168	45	0.267	-1.9	1.64e-06	1.98e-05
STM14_1501	pagC	STM1246	26	74	43	4	7	7	40	7	0.162	-2.63	1.69e-06	2.04e-05
STM14_5329	pmbA	STM4438	252	482	299	57	90	81	304	83	0.274	-1.87	1.69e-06	2.04e-05
STM14_3897	STM14_3897	NA	9	18	15	0	0	0	12	0	0	-Inf	1.88e-06	2.26e-05
STM14_3889	mug	STM3212	158	324	206	29	62	56	201	53	0.262	-1.93	1.88e-06	2.26e-05
STM14_5027	yjaB	STM4181	95	226	156	30	18	49	138	38	0.273	-1.87	1.88e-06	2.26e-05
STM14_5250	vacB	STM4368	680	1663	836	138	347	253	905	261	0.288	-1.79	1.91e-06	2.29e-05
STM14_5490	deoD	STM4570	192	335	262	30	79	63	237	61	0.257	-1.96	2.02e-06	2.42e-05
STM14_0795	nagA	STM0683	121	270	135	21	49	38	151	38	0.254	-1.98	2.04e-06	2.43e-05
STM14_1079	cydD	STM0957	25	30	14	69	108	58	21	86	4.02	2.01	2.13e-06	2.54e-05
STM14_964	glnH	STM0830	159	374	137	451	841	557	189	667	3.52	1.82	2.14e-06	2.54e-05
STM14_2408	STM14_2408	STM1987	47	99	72	12	11	13	64	14	0.215	-2.22	2.27e-06	2.68e-05
STM14_4077	accC	STM3380	31	68	70	107	242	150	50	177	3.54	1.82	2.52e-06	2.98e-05
STM14_1860	STM14_1860	STM1541	8	13	14	25	59	53	11	49	4.57	2.19	2.72e-06	3.2e-05
STM14_3791	STM14_3791	STM3134	100	267	87	19	30	23	126	26	0.209	-2.26	2.81e-06	3.29e-05
STM14_1891	adhP	STM1567	515	1325	998	162	283	229	819	245	0.299	-1.74	2.81e-06	3.29e-05
STM14_3361	STM14_3361	STM2786	17	32	10	225	218	151	17	227	13.3	3.73	2.96e-06	3.46e-05
STM14_2722	fruK	STM2205	36	82	53	3	14	9	50	9	0.179	-2.48	3.13e-06	3.66e-05
STM14_977	ybiS	STM0837	99	186	107	22	42	15	115	28	0.246	-2.03	3.16e-06	3.68e-05
STM14_4820	glnA	STM4007	6	9	2	19	34	32	5	31	6.1	2.61	3.19e-06	3.71e-05
STM14_1775	STM14_1775	STM1472	35	66	46	11	4	6	44	9	0.198	-2.34	3.27e-06	3.79e-05
STM14_1529	STM14_1529	STM1267	16	53	23	3	1	5	25	4	0.141	-2.82	3.32e-06	3.84e-05
STM14_3869	ribB	STM3195	121	338	241	27	69	58	200	55	0.273	-1.88	3.38e-06	3.9e-05
STM14_1607	yniB	STM1323	96	156	111	15	30	28	109	26	0.24	-2.06	3.4e-06	3.91e-05
STM14_3999	yrbD	STM3311	142	397	208	32	79	54	210	58	0.278	-1.85	3.41e-06	3.92e-05
STM14_3348	iroN	STM2777	152	324	212	41	63	49	201	56	0.279	-1.84	3.44e-06	3.95e-05
STM14_1447	STM14_1447	NA	42	84	84	5	14	17	63	13	0.204	-2.3	3.62e-06	4.14e-05
STM14_1963	STM14_1963	STM1623	76	181	132	17	35	27	113	28	0.251	-1.99	3.69e-06	4.2e-05
STM14_1321	yceE	STM1154	40	66	38	10	7	4	43	8	0.193	-2.38	3.67e-06	4.2e-05
STM14_1804	STM14_1804	STM1493	6	12	2	31	63	23	6	42	7.36	2.88	3.85e-06	4.38e-05
STM14_3403	gshA	STM2818	75	256	151	19	49	33	134	36	0.266	-1.91	3.91e-06	4.43e-05
STM14_3405	yqaB	STM2820	23	60	15	62	154	83	27	105	3.9	1.96	3.99e-06	4.52e-05
STM14_2403	rcsA	STM1982	0	3	0	14	16	21	1	19	31	4.95	4.32e-06	4.88e-05
STM14_2106	oppF	STM1742	46	93	61	125	251	188	59	203	3.45	1.79	4.35e-06	4.9e-05
STM14_0374	frsA	STM0318	159	302	183	34	67	43	190	52	0.273	-1.87	4.48e-06	5.03e-05
STM14_0563	aefA	STM0478	36	84	45	111	219	142	47	170	3.58	1.84	4.48e-06	5.03e-05
STM14_1682	orf70	STM1388	28	96	57	97	220	194	50	182	3.62	1.86	4.58e-06	5.13e-05
STM14_0896	gpmA	STM0772	844	1769	1175	220	394	323	1108	340	0.307	-1.71	4.85e-06	5.42e-05
STM14_1728	STM14_1728	NA	93	152	46	245	329	225	86	296	3.45	1.79	4.96e-06	5.53e-05
STM14_1078	cydC	STM0956	21	48	31	73	149	81	29	108	3.74	1.9	4.99e-06	5.56e-05
STM14_2333	cheR	STM1918	18	40	19	3	2	1	22	2	0.108	-3.21	5.22e-06	5.79e-05
STM14_1054	ybjE	STM0938	4	15	6	38	39	27	7	40	5.85	2.55	5.28e-06	5.85e-05
STM14_1905	narZ	STM1577	38	68	60	6	10	11	50	10	0.198	-2.34	5.51e-06	6.08e-05
STM14_5007	nudC	STM4166	37	112	62	10	18	9	59	13	0.226	-2.14	5.51e-06	6.08e-05
STM14_2960	STM14_2960	STM2406	72	145	77	14	22	22	86	21	0.248	-2.01	5.86e-06	6.45e-05
STM14_3998	yrbC	STM3310	213	492	307	53	122	64	292	85	0.29	-1.79	5.96e-06	6.55e-05
STM14_4282	ugpA	STM3556	12	28	28	2	3	0	20	2	0.0915	-3.45	6.17e-06	6.77e-05
STM14_4076	accB	STM3379	20	59	34	65	177	87	32	115	3.62	1.86	6.48e-06	7.09e-05
STM14_2794	alkB	STM2264	20	32	27	3	3	1	24	3	0.112	-3.16	6.62e-06	7.23e-05
STM14_1802	STM14_1802	STM1491	12	25	12	35	99	37	14	59	4.19	2.07	6.96e-06	7.57e-05
STM14_4528	fidL	STM3758	12	22	23	1	2	0	17	1	0.062	-4.01	6.96e-06	7.57e-05
STM14_4375	dppA	STM3630	627	1474	1079	235	336	231	924	296	0.32	-1.64	7.09e-06	7.69e-05
STM14_1996	STM14_1996	NA	40	23	21	105	103	156	29	138	4.82	2.27	7.39e-06	8.01e-05
STM14_1539	yeaQ	STM1274	52	78	86	9	16	14	66	14	0.213	-2.23	7.56e-06	8.17e-05
STM14_5373	pepA	STM4477	275	627	364	79	137	93	365	112	0.307	-1.7	7.76e-06	8.36e-05
STM14_0252	STM14_0252	NA	119	145	136	21	42	25	125	32	0.252	-1.99	8.14e-06	8.76e-05
STM14_4254	glgP	STM3534	434	1010	659	105	216	206	609	189	0.311	-1.68	8.35e-06	8.97e-05
STM14_3115	hscB	STM2540	15	35	15	57	69	78	18	76	4.12	2.04	8.79e-06	9.42e-05
STM14_1770	fumA	STM1468	225	563	292	680	1106	933	307	993	3.23	1.69	9.33e-06	9.98e-05
STM14_5107	aphA	STM4249	6	5	9	27	33	28	7	33	5.03	2.33	9.51e-06	0.000101
STM14_1257	hpaX	STM1107	7	6	3	21	47	17	5	30	5.8	2.53	9.89e-06	0.000105
STM14_4237	rtcA	STM3518	2	5	7	18	29	25	4	26	6.3	2.65	1.02e-05	0.000108
STM14_2638	STM14_2638	STM2139	3	6	4	17	30	20	4	24	6.36	2.67	1.05e-05	0.000112
STM14_1609	ydiZ	STM1325	69	174	92	15	29	27	95	26	0.269	-1.89	1.08e-05	0.000114
STM14_4208	yrfF	STM3495	46	87	37	136	218	107	50	168	3.39	1.76	1.1e-05	0.000116
STM14_3200	STM14_3200	NA	10727	9208	8252	507	309	467	9160	504	0.0551	-4.18	1.2e-05	0.000127
STM14_2314	yecD	STM1902	27	58	40	3	11	4	37	6	0.168	-2.57	1.23e-05	0.000129
STM14_0734	ybeM	STM0631	23	58	45	6	6	7	36	7	0.197	-2.34	1.42e-05	0.000149
STM14_1127	ycbL	STM0997	28	78	65	93	199	164	49	163	3.31	1.73	1.42e-05	0.000149
STM14_2030	tpx	STM1682	73	143	59	177	318	212	80	256	3.21	1.68	1.49e-05	0.000156
STM14_1030	potH	STM0879	11	33	18	1	3	0	17	1	0.0782	-3.68	1.53e-05	0.000159
STM14_3870	yqiC	STM3196	46	70	40	9	13	5	47	10	0.211	-2.24	1.64e-05	0.000171
STM14_3511	mutS	STM2909	23	39	34	87	101	86	29	103	3.55	1.83	1.7e-05	0.000177
STM14_0576	hemH	STM0489	106	162	72	15	29	20	102	23	0.226	-2.15	1.73e-05	0.000179
STM14_4498	yicC	STM3735	137	269	217	39	61	52	185	56	0.301	-1.73	1.72e-05	0.000179
STM14_2378	fliC	STM1959	197	295	105	12	15	16	179	16	0.0896	-3.48	1.77e-05	0.000183
STM14_1195	STM14_1195	STM1053	20	27	23	2	2	3	22	3	0.123	-3.03	1.8e-05	0.000186
STM14_3350	pipB2	STM2780	14	49	40	87	132	231	29	165	5.67	2.5	1.82e-05	0.000187
STM14_1031	potI	STM0880	32	108	80	9	18	14	62	15	0.237	-2.07	1.84e-05	0.000189
STM14_0146	mraW	STM0120	215	370	357	36	109	96	285	85	0.297	-1.75	1.86e-05	0.00019
STM14_1702	ssaG	STM1406	1	3	0	24	14	19	1	23	21.7	4.44	1.86e-05	0.00019
STM14_1805	STM14_1805	STM1494	19	27	7	82	256	66	16	139	8.71	3.12	1.9e-05	0.000195
STM14_0514	yajQ	STM0435	120	221	134	33	47	33	140	42	0.297	-1.75	1.96e-05	0.0002
STM14_0103	yabF	STM0085	42	40	24	0	1	0	34	0	0.00866	-6.85	2.05e-05	0.000208
STM14_962	glnQ	STM0828	40	59	34	87	143	128	40	131	3.24	1.7	2.06e-05	0.000209
STM14_3648	STM14_3648	STM3021	12	5	6	102	68	60	8	91	11.2	3.49	2.07e-05	0.00021
STM14_2359	STM14_2359	STM1941	7	8	9	21	33	38	8	34	4.45	2.15	2.19e-05	0.000221
STM14_3795	STM14_3795	STM3135	565	1457	457	106	202	156	690	167	0.243	-2.04	2.19e-05	0.000221
STM14_1717	ssaT	STM1421	0	2	1	13	9	12	1	13	17.9	4.16	2.26e-05	0.000227
STM14_1766	malX	NA	7	26	20	1	2	0	15	1	0.0715	-3.81	2.25e-05	0.000227
STM14_4450	STM14_4450	STM3691	40	97	64	12	12	16	58	15	0.261	-1.94	2.36e-05	0.000237
STM14_1523	STM14_1523	STM1263	54	46	56	4	3	6	51	5	0.0984	-3.34	2.43e-05	0.000244
STM14_1334	grxB	STM1165	1097	2589	1358	290	681	398	1444	485	0.336	-1.57	2.45e-05	0.000245
STM14_0487	STM14_0487	NA	13	33	34	40	109	78	23	80	3.4	1.77	2.5e-05	0.00025
STM14_4817	glnG	STM4005	48	134	73	7	29	18	72	18	0.257	-1.96	2.52e-05	0.000251
STM14_1109	cmk	STM0980	343	829	529	123	189	141	490	166	0.339	-1.56	2.54e-05	0.000253
STM14_5353	pyrB	STM4460	0	1	0	9	10	7	0	10	47.7	5.58	2.62e-05	0.000261
STM14_5090	ubiC	STM4233	433	774	380	109	184	132	468	155	0.331	-1.6	2.69e-05	0.000267
STM14_0228	fhuA	STM0191	234	453	264	49	139	59	279	86	0.308	-1.7	2.76e-05	0.000273
STM14_4222	feoB	STM3506	16	52	32	61	125	85	28	97	3.47	1.79	2.78e-05	0.000274
STM14_4495	pyrE	STM3733	11	11	2	27	36	28	8	34	4.45	2.15	2.79e-05	0.000275
STM14_2213	manY	STM1831	59	180	120	25	30	28	101	31	0.306	-1.71	2.89e-05	0.000284
STM14_4109	def	STM3406	933	1890	932	245	482	303	1091	370	0.339	-1.56	2.92e-05	0.000287
STM14_1527	STM14_1527	STM1266	6	5	4	16	25	26	5	25	5.02	2.33	2.98e-05	0.000292
STM14_1737	ydhF	STM1439	88	229	126	29	42	36	126	39	0.313	-1.67	3.19e-05	0.000311
STM14_3062	upp	STM2498	232	415	280	48	82	114	276	89	0.323	-1.63	3.19e-05	0.000311
STM14_0531	STM14_0531	NA	135	214	176	37	48	47	159	49	0.308	-1.7	3.26e-05	0.000317
STM14_2861	nuoJ	STM2320	8	31	21	42	92	41	17	62	3.73	1.9	3.26e-05	0.000317
STM14_0881	pnuC	STM0757	47	90	61	7	19	14	59	14	0.241	-2.05	3.28e-05	0.000318
STM14_5411	uxuR	STM4507	429	915	435	112	202	168	513	175	0.34	-1.55	3.27e-05	0.000318
STM14_4238	rtcB	STM3519	22	55	35	60	154	82	32	104	3.24	1.69	3.35e-05	0.000324
STM14_2989	ptsH	STM2431	659	1570	804	190	392	252	867	299	0.345	-1.54	3.46e-05	0.000334
STM14_4601	STM14_4601	NA	6	19	15	0	0	1	11	0	0.0324	-4.95	3.6e-05	0.000347
STM14_2326	flhE	STM1912	13	28	15	0	1	3	16	1	0.0864	-3.53	3.67e-05	0.000353
STM14_4682	rbsK	STM3885	14	39	34	41	124	72	25	83	3.28	1.72	3.7e-05	0.000355
STM14_2363	pgsA	STM1945	19	30	13	47	72	61	19	66	3.57	1.84	3.88e-05	0.000372
STM14_4102	yrdA	STM3399	53	116	63	10	13	27	67	19	0.276	-1.85	3.99e-05	0.000382
STM14_3015	eutC	STM2457	17	75	41	2	10	4	36	5	0.149	-2.75	4.11e-05	0.000393
STM14_1139	pncB	STM1004	21	48	31	70	134	62	29	96	3.3	1.72	4.15e-05	0.000395
STM14_1255	hpaH	STM1105	2	8	4	16	26	22	4	23	6.14	2.62	4.15e-05	0.000395
STM14_1923	STM14_1923	NA	32	22	26	0	0	0	27	0	0	-Inf	4.18e-05	0.000396
STM14_2715	lysP	STM2200	66	147	91	8	39	23	88	24	0.27	-1.89	4.18e-05	0.000396
STM14_0489	tsx	STM0413	16	14	14	29	66	75	14	61	4.26	2.09	4.2e-05	0.000398
STM14_4661	atpD	STM3865	33	127	91	116	316	171	70	211	3.02	1.59	4.24e-05	0.000401
STM14_4314	yhiH	STM3586	6	6	2	17	30	18	4	24	5.31	2.41	4.28e-05	0.000404
STM14_1526	STM14_1526	STM1265	9	18	12	1	0	0	11	0	0.0415	-4.59	4.33e-05	0.000407
STM14_1253	hpaF	STM1104	5	6	1	14	27	17	4	21	5.66	2.5	4.32e-05	0.000407
STM14_981	ybiU	STM0841	66	159	94	19	28	28	92	28	0.301	-1.73	4.44e-05	0.000417
STM14_3687	gcvP	STM3053	65	83	77	11	19	20	70	18	0.26	-1.94	4.61e-05	0.000432
STM14_4929	metL	STM4101	73	121	92	16	30	21	86	24	0.281	-1.83	4.95e-05	0.000462
STM14_2673	pbpG	STM2168	60	134	55	23	18	15	71	22	0.306	-1.71	5.05e-05	0.000471
STM14_1492	msgA	STM1241	13	39	16	48	78	62	19	69	3.65	1.87	5.2e-05	0.000484
STM14_2592	galF	STM2098	732	1674	1160	190	437	386	1036	361	0.349	-1.52	5.28e-05	0.000491
STM14_2212	manX	STM1830	78	206	119	29	39	32	115	37	0.324	-1.63	5.42e-05	0.000503
STM14_4464	pmgI	STM3704	34	133	81	11	20	18	68	18	0.26	-1.95	5.47e-05	0.000507
STM14_0095	STM14_0095	STM0080	17	27	7	0	0	0	15	0	0	-Inf	5.51e-05	0.00051
STM14_2901	argT	STM2355	351	623	383	85	172	122	403	136	0.338	-1.57	5.77e-05	0.000533
STM14_963	glnP	STM0829	25	53	23	74	109	79	29	96	3.32	1.73	5.78e-05	0.000533
STM14_4006	yhbN	STM3318	60	197	92	16	46	22	96	29	0.304	-1.72	5.81e-05	0.000535
STM14_0637	fimC	STM0545	0	0	0	3	9	6	0	6	Inf	Inf	5.88e-05	0.000539
STM14_4005	yrbK	STM3317	189	350	149	50	82	52	201	67	0.334	-1.58	5.88e-05	0.000539
STM14_4232	malP	STM3514	70	157	79	17	35	21	88	26	0.297	-1.75	6.11e-05	0.000559
STM14_4663	atpA	STM3867	52	105	78	125	265	168	69	199	2.88	1.52	6.12e-05	0.00056
STM14_2127	STM14_2127	STM1760	25	43	31	8	5	3	30	6	0.215	-2.21	6.23e-05	0.000569
STM14_3354	mig-14	STM2782	5	15	10	16	47	36	8	35	4.09	2.03	6.25e-05	0.000569
STM14_4447	yibL	STM3689	44	67	26	5	5	5	41	6	0.139	-2.85	6.3e-05	0.000573
STM14_2769	sspH2	STM2241	9	37	19	49	82	47	18	65	3.67	1.87	6.51e-05	0.000591
STM14_1945	STM14_1945	STM1607	105	167	98	25	41	27	111	34	0.305	-1.71	6.55e-05	0.000593
STM14_4905	STM14_4905	STM4080	21	64	48	6	12	7	38	9	0.237	-2.08	6.72e-05	0.000608
STM14_3359	tctE	STM2784	26	49	40	72	133	84	34	104	3.05	1.61	7.06e-05	0.000637
STM14_3380	STM14_3380	STM2800	40	66	34	96	126	125	42	129	3.09	1.63	7.11e-05	0.00064
STM14_4351	dctA	STM3614	12	13	7	29	38	37	10	39	3.84	1.94	7.1e-05	0.00064
STM14_3148	yfhC	STM2568	40	108	75	13	26	11	64	18	0.28	-1.84	7.23e-05	0.000649
STM14_4645	yieF	STM3850	31	89	72	8	20	13	55	14	0.263	-1.93	7.24e-05	0.000649
STM14_5198	yjdC	STM4322	124	151	94	30	31	10	115	27	0.236	-2.08	7.29e-05	0.000653
STM14_1357	rne	STM1185	61	172	121	178	399	231	101	287	2.84	1.51	7.34e-05	0.000656
STM14_2743	yejF	STM2219	3	8	2	14	30	15	4	21	5.88	2.56	7.37e-05	0.000657
STM14_5592	finP	NA	3	8	4	15	23	22	4	22	5.2	2.38	7.85e-05	0.000699
STM14_1493	envE	STM1242	6	9	3	15	25	30	5	26	4.75	2.25	8.1e-05	0.000719
STM14_4623	dgoR	STM3830	66	149	59	13	29	23	78	23	0.297	-1.75	8.09e-05	0.000719
STM14_3121	STM14_3121	STM2545	75	141	68	150	310	192	83	233	2.81	1.49	8.26e-05	0.000732
STM14_2485	yeeI	STM2001	19	21	15	35	68	53	17	56	3.25	1.7	8.34e-05	0.000737
STM14_2797	ompC	STM2267	147	239	220	320	583	451	184	490	2.67	1.41	8.57e-05	0.000757
STM14_3506	STM14_3506	STM2905	77	129	69	24	23	21	82	26	0.317	-1.66	8.83e-05	0.000777
STM14_4662	atpG	STM3866	40	108	76	111	269	139	64	183	2.86	1.51	8.83e-05	0.000777
STM14_4927	metJ	STM4099	80	139	62	15	19	35	83	26	0.309	-1.69	8.85e-05	0.000778
STM14_0426	foxA	STM0364	45	87	42	6	18	13	51	13	0.255	-1.97	8.91e-05	0.000782
STM14_1256	hpaI	STM1106	6	2	7	12	34	16	5	22	4.11	2.04	8.94e-05	0.000783
STM14_0434	prpE	STM0371	42	111	80	20	14	21	67	21	0.319	-1.65	9.8e-05	0.000857
STM14_5343	nrdD	STM4452	23	49	19	5	6	3	26	5	0.201	-2.31	9.82e-05	0.000857
STM14_4007	yhbG	STM3319	133	435	233	40	105	77	222	78	0.352	-1.51	0.0001	0.000871
STM14_2240	yebW	STM1852	57	75	52	14	13	14	57	16	0.276	-1.86	0.000103	0.000897
STM14_1590	nadE	STM1310	188	538	394	61	134	126	320	115	0.359	-1.48	0.000112	0.000974
STM14_3553	cysJ	STM2948	11	18	10	1	1	0	12	1	0.0661	-3.92	0.000114	0.000987
