# Supplementary material for: Expanding the RpoS/σS-Network by RNA Sequencing and Identification of σS-Controlled Small RNAs in Salmonella
Source: PLoS One. 2014 May 8;9(5):e96918. doi: 10.1371/journal.pone.0096918 (PMC4014581; doi:10.1371/journal.pone.0096918)
Supplement: Dataset S2 — Annotation of σS-controlled genes (from Dataset S1, p<0.05). Genes differentially expressed in the wild-type strain and the ΔrpoS mutant with p<0.001 are indicated in bold face. (XLS) [file pone.0096918.s007.xls]

## Sheet: ALL p<0.05
Dataset S2
Id	Name	Gene	Product	COG	WT	deltarpoS	FC	log2FC	rawp	adjpBH
STM14_0001	thrL	STM0001	thr operon leader peptide		21	60	2.92	1.54	0.00187	0.0118
STM14_0028	bcfA	STM0021	fimbrial subunit	N	6	0	0.0818	-3.61	0.00758	0.0388
STM14_0047	STM14_0047	STM0038	putative arylsulfatase		25	8	0.309	-1.69	0.00513	0.0281
STM14_0048	nhaA	STM0039	pH-dependent sodium/proton antiporter	G P	86	11	0.122	-3.03	4.14e-10	8.42e-09
STM14_0076	STM14_0076	NA	hypothetical protein		13	2	0.124	-3.02	0.000455	0.00341
STM14_0095	STM14_0095	STM0080	putative outer membrane lipoprotein		15	0	0	-Inf	5.51e-05	0.00051
STM14_0103	yabF	STM0085	glutathione-regulated potassium-efflux system ancillary protein KefF	R	34	0	0.00866	-6.85	2.05e-05	0.000208
STM14_0104	kefC	STM0086	glutathione-regulated potassium-efflux system protein KefC	P	116	9	0.0744	-3.75	2.67e-14	8.33e-13
STM14_0107	apaH	STM0088	diadenosine tetraphosphatase	T	87	13	0.152	-2.72	4.57e-08	7.21e-07
STM14_0108	apaG	STM0089	ApaG protein	P	9	2	0.167	-2.58	0.00609	0.0326
STM14_0109	ksgA	STM0090	dimethyladenosine transferase	J	103	32	0.314	-1.67	0.000159	0.00134
STM14_0121	araA	STM0102	L-arabinose isomerase	G	9	1	0.106	-3.24	0.00184	0.0116
STM14_0124	yabI	STM0105	hypothetical protein	S	41	17	0.428	-1.23	0.00898	0.0446
STM14_0134	leuA	STM0113	2-isopropylmalate synthase	CE	6	22	3.63	1.86	0.00201	0.0125
STM14_0135	leuL	STM0114	leu operon leader peptide		190	472	2.49	1.32	0.00144	0.00941
STM14_0142	fruR	STM0118	DNA-binding transcriptional regulator FruR	K	32	68	2.16	1.11	0.00874	0.0437
STM14_0145	yabB	STM0119	cell division protein MraZ	S	339	132	0.389	-1.36	0.000265	0.00211
STM14_0146	mraW	STM0120	S-adenosyl-methyltransferase MraW	M	285	85	0.297	-1.75	1.86e-05	0.00019
STM14_0147	ftsL	STM0121	cell division protein FtsL	O	111	40	0.361	-1.47	0.000729	0.00512
STM14_0169	guaC	STM0141	guanosine 5'-monophosphate oxidoreductase	F	27	69	2.55	1.35	0.00166	0.0107
STM14_0183	aceE	STM0152	pyruvate dehydrogenase subunit E1	CG	834	420	0.504	-0.989	0.00813	0.0411
STM14_0184	aceF	STM0153	dihydrolipoamide acetyltransferase	CI	593	268	0.452	-1.14	0.00209	0.013
STM14_0185	lpdA	STM0154	dihydrolipoamide dehydrogenase	CR	465	1770	3.8	1.93	2e-07	2.9e-06
STM14_0190	acnB	STM0158	bifunctional aconitate hydratase 2/2-methylisocitrate dehydratase	CE	1190	2917	2.45	1.29	0.000403	0.00307
STM14_0192	yacL	STM0160	hypothetical protein	S	390	180	0.463	-1.11	0.00247	0.015
STM14_0200	cueO	STM0168	multicopper oxidase	Q	113	41	0.363	-1.46	0.000311	0.00242
STM14_0201	gcd	STM0169	glucose dehydrogenase	G S	151	6	0.0377	-4.73	1.07e-20	5.97e-19
STM14_0219	yadB	STM0185	glutamyl-Q tRNA(Asp) synthetase	J	27	6	0.229	-2.12	0.000285	0.00224
STM14_0220	dksA	STM0186	DnaK transcriptional regulator DksA	T	1568	223	0.142	-2.81	2.96e-13	8.62e-12
STM14_0221	sfsA	STM0187	sugar fermentation stimulation protein A	R	345	38	0.11	-3.19	1.4e-14	4.46e-13
STM14_0228	fhuA	STM0191	ferrichrome outer membrane transporter	P	279	86	0.308	-1.7	2.76e-05	0.000273
STM14_0249	htrA	STM0209	serine endoprotease	O	590	161	0.272	-1.88	6.84e-07	8.89e-06
STM14_0251	yaeH	STM0211	hypothetical protein	T	461	229	0.497	-1.01	0.0077	0.0393
STM14_0252	STM14_0252	NA	pseudogene	EGPR	125	32	0.252	-1.99	8.14e-06	8.76e-05
STM14_0259	pyrH	STM0218	uridylate kinase	EF	10	28	2.79	1.48	0.00347	0.02
STM14_0260	frr	STM0219	ribosome recycling factor	J	810	214	0.265	-1.92	2.03e-07	2.92e-06
STM14_0262	STM14_0262	NA	hypothetical protein		16	47	3.03	1.6	0.000459	0.00344
STM14_0278	tilS	STM0236	tRNA(Ile)-lysidine synthetase	D	13	38	2.88	1.53	0.00254	0.0153
STM14_0292	STM14_0292	NA	hypothetical protein		18	5	0.299	-1.74	0.00774	0.0394
STM14_0341	STM14_0341	STM0292	putative RHS-like protein	M	261	106	0.405	-1.3	0.000439	0.00331
STM14_0374	frsA	STM0318	fermentation/respiration switch protein	R	190	52	0.273	-1.87	4.48e-06	5.03e-05
STM14_0375	crl	STM0319	sigma factor-binding protein Crl		153	295	1.93	0.952	0.00837	0.042
STM14_0419	STM14_0419	NA	hypothetical protein		318	2	0.00473	-7.72	2.69e-37	4.57e-35
STM14_0421	STM14_0421	STM0359	putative cytoplasmic protein		140	0	0.00264	-8.57	7.01e-17	2.9e-15
STM14_0422	STM14_0422	STM0360	cytochrome BD2 subunit I	C	1203	3	0.00238	-8.71	7.96e-54	4.19e-51
STM14_0423	STM14_0423	STM0361	cytochrome BD2 subunit II	C	502	9	0.0182	-5.78	9.46e-21	5.35e-19
STM14_0424	STM14_0424	STM0362	putative cytoplasmic protein		31	0	0.0153	-6.03	2.23e-11	5.42e-10
STM14_0425	STM14_0425	STM0363	putative transcriptional regulator	K	141	53	0.378	-1.4	0.000933	0.00638
STM14_0426	foxA	STM0364	ferrioxamine receptor	P	51	13	0.255	-1.97	8.91e-05	0.000782
STM14_0428	yahO	STM0366	hypothetical protein		961	15	0.0158	-5.98	2.61e-37	4.57e-35
STM14_0431	prpB	STM0368	2-methylisocitrate lyase	CG	221	22	0.102	-3.3	1.46e-14	4.59e-13
STM14_0432	prpC	STM0369	methylcitrate synthase	C	104	13	0.128	-2.97	9.75e-10	1.91e-08
STM14_0433	prpD	STM0370	2-methylcitrate dehydratase	R	95	17	0.183	-2.45	1.32e-07	1.99e-06
STM14_0434	prpE	STM0371	propionyl-CoA synthetase	IQ	67	21	0.319	-1.65	9.8e-05	0.000857
STM14_0449	STM14_0449	STM0381	putative inner membrane protein	TS	122	8	0.0693	-3.85	3.11e-15	1.06e-13
STM14_0454	psiF	STM0384	hypothetical protein		358	4	0.0104	-6.59	4.5e-22	2.79e-20
STM14_0455	yaiC	STM0385	diguanylate cyclase AdrA, c-diGMP metabolism	T	52	8	0.151	-2.73	6.37e-07	8.31e-06
STM14_0460	yaiA	STM0389	hypothetical protein		235	14	0.0616	-4.02	3.51e-08	5.67e-07
STM14_0461	aroM	STM0390	hypothetical protein		126	29	0.235	-2.09	9.65e-07	1.21e-05
STM14_0470	phoB	STM0397	transcriptional regulator PhoB	KT	18	55	3.08	1.63	0.000454	0.00341
STM14_0487	STM14_0487	NA	hypothetical protein		23	80	3.4	1.77	2.5e-05	0.00025
STM14_0489	tsx	STM0413	nucleoside channel	M	14	61	4.26	2.09	4.2e-05	0.000398
STM14_0490	yajI	STM0414	hypothetical protein		34	9	0.259	-1.95	0.00464	0.0259
STM14_0498	STM14_0498	NA	hypothetical protein		12	2	0.149	-2.75	0.0023	0.0142
STM14_0499	yajO	STM0421	putative oxidoreductase	C	439	45	0.102	-3.3	3.79e-15	1.29e-13
STM14_0513	apbA	STM0434	2-dehydropantoate 2-reductase	H	163	63	0.386	-1.37	0.000531	0.00388
STM14_0514	yajQ	STM0435	nucleotide-binding protein	J	140	42	0.297	-1.75	1.96e-05	0.0002
STM14_0527	bolA	STM0446	transcriptional regulator BolA	T	1741	35	0.0201	-5.64	8.99e-37	1.48e-34
STM14_0531	STM14_0531	NA	hypothetical protein		159	49	0.308	-1.7	3.26e-05	0.000317
STM14_0532	clpX	STM0449	ATP-dependent protease ATP-binding subunit	O	1146	265	0.231	-2.11	2.22e-08	3.65e-07
STM14_0534	hupB	STM0451	transcriptional regulator HU subunit beta	L	201	1099	5.46	2.45	4.77e-08	7.5e-07
STM14_0542	STM14_0542	STM0458	putative cysteine synthase/cystathionine beta-synthase, CdsH ref 6	E	66	9	0.131	-2.93	6.98e-09	1.23e-07
STM14_0548	tesB	STM0464	acyl-CoA thioesterase II	I	117	40	0.342	-1.55	0.000162	0.00136
STM14_0549	ybaY	STM0465	hypothetical protein	S	484	8	0.0174	-5.84	4.51e-28	3.6e-26
STM14_0553	rpmE2	STM0469	50S ribosomal protein L31	J	22	233	10.8	3.43	2.11e-07	3.02e-06
STM14_0555	ylaC	STM0471	putative inner membrane protein		26	139	5.3	2.41	0.000429	0.00325
STM14_0558	ybaJ	STM0474	hypothetical protein		406	193	0.474	-1.08	0.00195	0.0122
STM14_0561	acrR	STM0477	DNA-binding transcriptional repressor AcrR	K	108	253	2.35	1.23	0.00113	0.00757
STM14_0563	aefA	STM0478	potassium efflux protein KefA	LDMNT	47	170	3.58	1.84	4.48e-06	5.03e-05
STM14_0576	hemH	STM0489	ferrochelatase	H	102	23	0.226	-2.15	1.73e-05	0.000179
STM14_0582	ushA	STM0494	bifunctional UDP-sugar hydrolase/5'-nucleotidase periplasmic	F	48	98	2.03	1.02	0.00725	0.0374
STM14_0584	ybaP	STM0496	putative cytoplasmic protein	S	11	25	2.36	1.24	0.00475	0.0264
STM14_0586	copA	STM0498	copper exporting ATPase	EP	75	14	0.183	-2.45	6.88e-07	8.92e-06
STM14_0595	ybbA	STM0507	putative ABC transporter ATP-binding protein YbbA	EP	45	14	0.317	-1.66	0.000452	0.0034
STM14_0596	ybbP	STM0508	putative inner membrane protein	VEGPQR	57	22	0.388	-1.37	0.00303	0.0179
STM14_0600	sfbA	STM0510	ABC transporter ATP-binding protein	P	4	17	4.49	2.17	0.00104	0.00698
STM14_0635	fimA	STM0543	major type 1 subunit fimbrin (pilin)		0	25	Inf	Inf	8.99e-13	2.54e-11
STM14_0636	fimI	STM0544	fimbrial protein		0	5	Inf	Inf	0.00369	0.0211
STM14_0637	fimC	STM0545	periplasmic chaperone	NU	0	6	Inf	Inf	5.88e-05	0.000539
STM14_0638	fimD	STM0546	outer membrane usher protein	NU	1	20	13.4	3.75	2.01e-07	2.9e-06
STM14_0662	STM14_0662	STM0567	putative DNA repair ATPase	LDS	28	65	2.32	1.22	0.00547	0.0297
STM14_0664	ybdG	STM0569	hypothetical protein	M	14	70	5.02	2.33	4.71e-07	6.28e-06
STM14_0674	nfnB	STM0578	dihydropteridine reductase	C	11	37	3.33	1.74	0.000236	0.00189
STM14_0680	ybdK	STM0583	carboxylate-amine ligase	S	179	1	0.00759	-7.04	5.1e-29	4.19e-27
STM14_0687	fepE	STM0589	ferric enterobactin transport protein, regulation of LPS chain lenght ref 5		37	90	2.43	1.28	0.00131	0.00861
STM14_0688	fepC	STM0590	iron-enterobactin transporter ATP-binding protein	VEP	1	6	7.37	2.88	0.00411	0.0231
STM14_0716	ybdR	STM0615	putative dehydrogenase	ER	232	1	0.00572	-7.45	2.59e-32	2.84e-30
STM14_0717	rnk	STM0616	nucleoside diphosphate kinase regulator	K	75	31	0.408	-1.29	0.00304	0.0179
STM14_0734	ybeM	STM0631	putative hydrolase	R	36	7	0.197	-2.34	1.42e-05	0.000149
STM14_0738	STM14_0738	NA	hypothetical protein		6	0	0	-Inf	0.00159	0.0103
STM14_0739	ybeF	STM0634	putative DNA-binding transcriptional regulator	K	141	3	0.0213	-5.55	3.07e-19	1.57e-17
STM14_0760	STM14_0760	STM0652	putative sigma-54 dependent transcriptional regulator	KOT	28	62	2.26	1.17	0.00494	0.0272
STM14_0761	ybeL	STM0653	hypothetical protein	O	514	55	0.106	-3.23	2.65e-15	9.19e-14
STM14_0768	STM14_0768	STM0660	putative cytoplasmic protein		9	48	5.43	2.44	9.83e-07	1.23e-05
STM14_0769	rihA	STM0661	ribonucleoside hydrolase 1	F	30	75	2.51	1.33	0.00234	0.0143
STM14_0773	gltI	STM0665	glutamate and aspartate transporter subunit	TE	15687	4163	0.265	-1.91	2.69e-07	3.79e-06
STM14_0779	phoL	STM0669	putative phosphate starvation-inducible protein	T	593	293	0.495	-1.02	0.00549	0.0298
STM14_0782	ubiF	STM0671	2-octaprenyl-3-methyl-6-methoxy-1,4-benzoquinol hydroxylase	CH	210	52	0.245	-2.03	4.09e-07	5.51e-06
STM14_0795	nagA	STM0683	N-acetylglucosamine-6-phosphate deacetylase	G	151	38	0.254	-1.98	2.04e-06	2.43e-05
STM14_0796	nagB	STM0684	glucosamine-6-phosphate deaminase	G	241	19	0.0778	-3.68	3.79e-17	1.59e-15
STM14_0801	STM14_0801	NA	hypothetical protein		6	31	4.84	2.28	0.00278	0.0167
STM14_0802	ybfM	STM0687	putative outer membrane protein		11	31	2.77	1.47	0.00376	0.0214
STM14_0803	ybfN	STM0688	putative lipoprotein		11	83	7.55	2.92	1.2e-07	1.81e-06
STM14_0821	kdpE	STM0702	DNA-binding transcriptional activator KdpE	T	49	19	0.397	-1.33	0.00636	0.0338
STM14_0822	kdpD	STM0703	sensor protein KdpD	T	44	19	0.44	-1.18	0.01	0.0491
STM14_0828	phrB	STM0709	Deoxyribodipyrimidine photolyase	L	20	5	0.237	-2.08	0.0021	0.013
STM14_0837	STM14_0837	STM0718	putative cytoplasmic protein		1	7	7.44	2.9	0.00516	0.0282
STM14_0849	gltA	STM0730	type II citrate synthase	C	493	979	1.99	0.989	0.00755	0.0387
STM14_0851	sdhC	STM0732	succinate dehydrogenase cytochrome b556 large membrane subunit	C	337	1537	4.57	2.19	4.7e-09	8.44e-08
STM14_0852	sdhD	STM0733	succinate dehydrogenase cytochrome b556 small membrane subunit	C	91	460	5.06	2.34	3.42e-09	6.22e-08
STM14_0853	sdhA	STM0734	succinate dehydrogenase flavoprotein subunit	C	251	1270	5.05	2.34	9.01e-10	1.79e-08
STM14_0854	sdhB	STM0735	succinate dehydrogenase iron-sulfur subunit	C	118	783	6.66	2.74	4.27e-12	1.14e-10
STM14_0855	kgd	STM0736	alpha-ketoglutarate decarboxylase	C	764	3573	4.67	2.22	2.34e-09	4.38e-08
STM14_0856	sucB	STM0737	dihydrolipoamide acetyltransferase	CI	304	1429	4.7	2.23	5.06e-09	9.02e-08
STM14_0857	sucC	STM0738	succinyl-CoA synthetase subunit beta	C	127	808	6.38	2.67	2.46e-11	5.93e-10
STM14_0858	sucD	STM0739	succinyl-CoA synthetase subunit alpha	C	53	420	7.99	3	1.49e-13	4.41e-12
STM14_0859	STM14_0859	NA	hypothetical protein		8	67	8.14	3.03	0.00187	0.0118
STM14_0881	pnuC	STM0757	nucleoside/purine/pyrimidine transporter	H	59	14	0.241	-2.05	3.28e-05	0.000318
STM14_0882	ybgR	STM0758	zinc transporter ZitB	P	91	20	0.215	-2.21	1.31e-06	1.61e-05
STM14_0883	ybgS	STM0759	hypothetical protein		4003	6	0.00138	-9.5	9.11e-67	4.79e-63
STM14_0886	STM14_0886	STM0762	fumarate hydratase	C	26	11	0.425	-1.24	0.00782	0.0398
STM14_0896	gpmA	STM0772	phosphoglyceromutase	G	1108	340	0.307	-1.71	4.85e-06	5.42e-05
STM14_0898	galM	STM0773	aldose 1-epimerase	G	34	11	0.326	-1.62	0.00224	0.0138
STM14_0899	galK	STM0774	galactokinase	I	39	10	0.259	-1.95	0.000124	0.00107
STM14_0900	galT	STM0775	galactose-1-phosphate uridylyltransferase	CFGR	24	8	0.323	-1.63	0.00477	0.0265
STM14_0901	galE	STM0776	UDP-galactose-4-epimerase	M	79	26	0.335	-1.58	0.000223	0.0018
STM14_0909	modC	STM0783	molybdate transporter ATP-binding protein	VEP	2	10	5.33	2.41	0.00764	0.039
STM14_0912	ybhC	STM0786	putative pectinesterase	G	16	39	2.49	1.32	0.00308	0.0181
STM14_0916	hutU	NA	pseudogene	E	256	48	0.185	-2.43	0.000628	0.00448
STM14_0917	hutH	STM0791	histidine ammonia-lyase	E	186	29	0.154	-2.7	0.00912	0.0452
STM14_0918	ybhB	STM0792	putative kinase inhibitor protein	R	88	19	0.212	-2.23	3.95e-07	5.37e-06
STM14_0926	uvrB	STM0798	excinuclease ABC subunit B	KL	266	65	0.245	-2.03	5.63e-07	7.44e-06
STM14_1013	dacC	STM0863	D-alanyl-D-alanine carboxypeptidase	M	185	47	0.252	-1.99	8.17e-07	1.04e-05
STM14_1021	STM14_1021	STM0870	hypothetical protein	PR	40	97	2.42	1.28	0.00224	0.0138
STM14_1023	grxA	STM0872	glutaredoxin	O	64	241	3.76	1.91	8.72e-07	1.11e-05
STM14_1028	potF	STM0877	putrescine ABC transporter periplasmic substrate-binding protein	E	364	8	0.0216	-5.53	1.88e-29	1.62e-27
STM14_1029	potG	STM0878	putrescine ABC transporter ATP-binding protein	EP	150	7	0.0472	-4.4	2.1e-18	9.78e-17
STM14_1030	potH	STM0879	putrescine ABC transporter membrane protein	GP	17	1	0.0782	-3.68	1.53e-05	0.000159
STM14_1031	potI	STM0880	putrescine ABC transporter membrane protein	P	62	15	0.237	-2.07	1.84e-05	0.000189
STM14_1042	artI	STM0890	arginine transport system	TE	371	71	0.191	-2.39	1.63e-09	3.1e-08
STM14_1043	artP	STM0891	arginine transporter ATP-binding subunit	EP	427	69	0.162	-2.63	3.58e-11	8.34e-10
STM14_1047	STM14_1047	STM0932	putative nucleoside-diphosphate-sugar epimerase	MG	8	26	3.42	1.77	0.00067	0.00475
STM14_1050	poxB	STM0935	pyruvate dehydrogenase	EH	302	1	0.00255	-8.62	2.84e-38	5.53e-36
STM14_1054	ybjE	STM0938	putative inner membrane protein	PS	7	40	5.85	2.55	5.28e-06	5.85e-05
STM14_1067	STM14_1067	NA	hypothetical protein		26	2	0.0927	-3.43	0.000119	0.00103
STM14_1068	STM14_1068	STM0947	putative integrase	L	269	7	0.0275	-5.18	1.11e-25	7.91e-24
STM14_1069	STM14_1069	NA	hypothetical protein		5	0	0	-Inf	0.0031	0.0181
STM14_1070	STM14_1070	STM0948	putative cytoplasmic protein		232	5	0.023	-5.44	1.06e-25	7.65e-24
STM14_1072	STM14_1072	STM0950	SlsA	Q	352	34	0.0956	-3.39	2.33e-07	3.32e-06
STM14_1073	STM14_1073	STM0951	putative cytoplasmic protein	R	30	2	0.0637	-3.97	1.43e-08	2.44e-07
STM14_1078	cydC	STM0956	cysteine/glutathione ABC transporter membrane/ATP-binding protein	VEP	29	108	3.74	1.9	4.99e-06	5.56e-05
STM14_1079	cydD	STM0957	cysteine/glutathione ABC transporter membrane/ATP-binding protein	VEP	21	86	4.02	2.01	2.13e-06	2.54e-05
STM14_1095	ycaM	STM0969	putative amino-acid transporter	E	22	6	0.271	-1.89	0.00406	0.0229
STM14_1096	pflA	STM0970	pyruvate formate lyase-activating enzyme 1	O	230	99	0.428	-1.23	0.00165	0.0106
STM14_1099	pflB	STM0973	pyruvate formate lyase I	C	3693	436	0.118	-3.08	1.41e-15	5.15e-14
STM14_1100	focA	STM0974	formate transporter	P	415	37	0.0898	-3.48	1.43e-13	4.25e-12
STM14_1103	ycaP	STM0976	putative inner membrane protein	S	18	0	0.0163	-5.94	3.17e-07	4.42e-06
STM14_1109	cmk	STM0980	cytidylate kinase	F	490	166	0.339	-1.56	2.54e-05	0.000253
STM14_1111	ihfB	STM0982	integration host factor subunit beta	L	859	218	0.254	-1.98	1.71e-07	2.52e-06
STM14_1115	ycaQ	STM0986	putative cytoplasmic protein	S	2	14	8.44	3.08	0.000159	0.00134
STM14_1119	STM14_1119	STM0989	hypothetical protein		61	27	0.444	-1.17	0.00714	0.037
STM14_1126	ycbK	STM0996	putative outer membrane protein	S	72	147	2.05	1.03	0.00859	0.043
STM14_1127	ycbL	STM0997	putative metallo-beta-lactamase	R	49	163	3.31	1.73	1.42e-05	0.000149
STM14_1128	aspC	STM0998	aromatic amino acid aminotransferase	E	97	199	2.06	1.04	0.00724	0.0374
STM14_1130	ompF	STM0999	outer membrane protein F	M	64	378	5.91	2.56	7.5e-11	1.66e-09
STM14_1139	pncB	STM1004	nicotinate phosphoribosyltransferase	H	29	96	3.3	1.72	4.15e-05	0.000395
STM14_1140	STM14_1140	STM1005	integrase	L	16	42	2.53	1.34	0.00669	0.0352
STM14_1195	STM14_1195	STM1053	hypothetical protein	S	22	3	0.123	-3.03	1.8e-05	0.000186
STM14_1207	pqiB	STM1064	paraquat-inducible protein B	QR	95	44	0.463	-1.11	0.00488	0.027
STM14_1222	yccT	STM1077	hypothetical protein	OS	143	6	0.0411	-4.61	8.37e-20	4.49e-18
STM14_1223	STM14_1223	STM1078	putative cytoplasmic protein	C	170	42	0.248	-2.01	7e-07	9.03e-06
STM14_1224	yccV	STM1079	putative inner membrane protein		133	65	0.493	-1.02	0.00568	0.0307
STM14_1225	yccW	STM1080	putative SAM-dependent methyltransferase	R	262	41	0.156	-2.68	4.17e-11	9.67e-10
STM14_1243	STM14_1243	STM1097	hypothetical protein	R	29	83	2.89	1.53	0.000198	0.00162
STM14_1250	hpaG	STM1101	4-hydroxyphenylacetate catabolism	Q	42	259	6.13	2.62	1.17e-10	2.55e-09
STM14_1251	hpaE	STM1102	4-hydroxyphenylacetate catabolism	C	29	127	4.42	2.15	1.72e-07	2.52e-06
STM14_1252	hpaD	STM1103	4-hydroxyphenylacetate catabolism	S	21	87	4.16	2.06	6.44e-07	8.4e-06
STM14_1253	hpaF	STM1104	4-hydroxyphenylacetate catabolism	E	4	21	5.66	2.5	4.32e-05	0.000407
STM14_1255	hpaH	STM1105	4-hydroxyphenylacetate catabolism	Q	4	23	6.14	2.62	4.15e-05	0.000395
STM14_1256	hpaI	STM1106	4-hydroxyphenylacetate catabolism	FG	5	22	4.11	2.04	8.94e-05	0.000783
STM14_1257	hpaX	STM1107	4-hydroxyphenylacetate catabolism	EGPR	5	30	5.8	2.53	9.89e-06	0.000105
STM14_1263	yccD	STM1111	chaperone-modulator protein CbpM		67	25	0.368	-1.44	0.00139	0.00908
STM14_1264	cbpA	STM1112	curved DNA-binding protein CbpA	O	282	76	0.27	-1.89	8.96e-07	1.13e-05
STM14_1271	yccJ	STM1118	hypothetical protein		2053	116	0.0564	-4.15	3.67e-14	1.13e-12
STM14_1272	wraB	STM1119	TrpR binding protein WrbA	CR	2646	65	0.0245	-5.35	7.59e-35	9.98e-33
STM14_1273	STM14_1273	NA	hypothetical protein		221	2	0.0103	-6.61	0.000513	0.00378
STM14_1274	ycdF	NA	pseudogene		484	6	0.0114	-6.46	2.2e-10	4.63e-09
STM14_1275	ymdF	STM1121	putative cytoplasmic protein	JKL	1363	12	0.00899	-6.8	1.21e-15	4.45e-14
STM14_1276	ycdC	STM1122	putative transcriptional repressor	K	77	15	0.196	-2.35	0.000396	0.00302
STM14_1284	phoH	NA	pseudogene	T	632	147	0.233	-2.1	2.92e-08	4.76e-07
STM14_1285	STM14_1285	STM1127	putative transcriptional regulator	KM	14	33	2.4	1.26	0.00739	0.038
STM14_1314	ymdC	STM1148	putative phospholipase	I	139	58	0.419	-1.25	0.00102	0.00689
STM14_1320	msyB	STM1153	hypothetical protein		82	9	0.109	-3.2	0.000293	0.0023
STM14_1321	yceE	STM1154	drug efflux system protein MdtG	EGPR	43	8	0.193	-2.38	3.67e-06	4.2e-05
STM14_1332	pyrC	STM1163	dihydroorotase	F	3	14	4.72	2.24	0.00402	0.0227
STM14_1334	grxB	STM1165	glutaredoxin	O	1444	485	0.336	-1.57	2.45e-05	0.000245
STM14_1338	mviM	STM1169	putative virulence protein	R	31	69	2.18	1.13	0.00913	0.0453
STM14_1340	mviN	STM1170	putative virulence protein	R	17	50	3.02	1.59	0.000618	0.00442
STM14_1341	flgN	STM1171	putative FlgK/FlgL export chaperone		56	6	0.114	-3.14	1.73e-09	3.29e-08
STM14_1354	flgK	STM1183	flagellar hook-associated protein FlgK	NE	46	7	0.16	-2.64	0.000581	0.00422
STM14_1357	rne	STM1185	ribonuclease E	J	101	287	2.84	1.51	7.34e-05	0.000656
STM14_1375	ycfH	STM1202	putative metallodependent hydrolase	L	229	16	0.0722	-3.79	7.07e-17	2.91e-15
STM14_1377	ptsG	STM1203	glucose-specific PTS system IIBC components	G	140	30	0.215	-2.22	3.71e-07	5.07e-06
STM14_1379	ycfF	STM1205	purine nucleoside phosphoramidase	FGR	252	63	0.249	-2	6.07e-07	7.99e-06
STM14_1380	ycfL	STM1206	putative outer membrane lipoprotein	R	84	28	0.339	-1.56	0.000561	0.00409
STM14_1381	ycfM	STM1207	putative outer membrane lipoprotein		97	39	0.399	-1.32	0.00135	0.00883
STM14_1389	ycfS	STM1215	hypothetical protein	S	121	27	0.224	-2.16	3.6e-07	4.98e-06
STM14_1391	mfd	STM1216	transcription-repair coupling factor	L	247	112	0.456	-1.13	0.00325	0.019
STM14_1392	ycfU	STM1217	outer membrane-specific lipoprotein transporter subunit LolC	V	27	64	2.33	1.22	0.00297	0.0176
STM14_1394	ycfW	STM1219	outer membrane-specific lipoprotein transporter subunit LolE	V	9	24	2.73	1.45	0.00724	0.0374
STM14_1395	ycfX	STM1220	N-acetyl-D-glucosamine kinase	KG	24	58	2.44	1.29	0.00395	0.0224
STM14_1396	cobB	STM1221	NAD-dependent deacetylase	K	25	61	2.49	1.32	0.00272	0.0163
STM14_1397	potD	STM1222	spermidine/putrescine ABC transporter substrate-binding protein	EP	12	34	2.8	1.48	0.00205	0.0128
STM14_1402	potB	STM1225	spermidine/putrescine ABC transporter membrane protein	EP	1	9	9.56	3.26	0.00439	0.0246
STM14_1407	ycfD	STM1229	putative cytoplasmic protein	S	129	58	0.453	-1.14	0.00597	0.0322
STM14_1411	ycfC	STM1233	hypothetical protein	R	9	23	2.7	1.43	0.00992	0.0488
STM14_1416	icdA	STM1238	isocitrate dehydrogenase	CE	1043	2405	2.31	1.21	0.00102	0.00691
STM14_1417	STM14_1417	STM1871	prophage lambda integrase	L	30	11	0.358	-1.48	0.00713	0.037
STM14_1447	STM14_1447	NA	hypothetical protein		63	13	0.204	-2.3	3.62e-06	4.14e-05
STM14_1454	STM14_1454	STM2610	hypothetical protein		69	28	0.409	-1.29	0.00209	0.013
STM14_1463	STM14_1463	STM2601	minor capsid protein FII		24	5	0.224	-2.16	0.000821	0.00565
STM14_1481	STM14_1481	NA	hypothetical protein		12	1	0.0914	-3.45	0.00921	0.0456
STM14_1484	STM14_1484	STM1053	hypothetical protein	S	237	2	0.00681	-7.2	1.57e-32	1.75e-30
STM14_1486	STM14_1486	STM1239	putative cytoplasmic protein		25	10	0.389	-1.36	0.00352	0.0202
STM14_1492	msgA	STM1241	macrophage survival protein		19	69	3.65	1.87	5.2e-05	0.000484
STM14_1493	envE	STM1242	putative envelope protein		5	26	4.75	2.25	8.1e-05	0.000719
STM14_1494	STM14_1494	NA	hypothetical protein		1	8	6.48	2.7	0.00345	0.02
STM14_1499	STM14_1499	NA	hypothetical protein		50	2	0.0326	-4.94	5.58e-08	8.74e-07
STM14_1501	pagC	STM1246	putative virulence related protein PagC		40	7	0.162	-2.63	1.69e-06	2.04e-05
STM14_1505	pliC	STM1249	lysozyme inhibitor		1	13	8.58	3.1	0.00648	0.0343
STM14_1509	STM14_1509	STM1251	putative molecular chaperone	O	327	3292	10.1	3.33	0.000181	0.0015
STM14_1520	STM14_1520	STM1260	putative inner membrane protein	M	150	7	0.0489	-4.35	2.37e-18	1.08e-16
STM14_1521	STM14_1521	STM1261	putative cytoplasmic protein	C	411	6	0.0151	-6.05	1.55e-13	4.55e-12
STM14_1522	STM14_1522	NA	tRNA-Arg		6419	358	0.0558	-4.16	0.000887	0.00609
STM14_1523	STM14_1523	STM1263	hypothetical protein	R	51	5	0.0984	-3.34	2.43e-05	0.000244
STM14_1526	STM14_1526	STM1265	putative response regulator	K	11	0	0.0415	-4.59	4.33e-05	0.000407
STM14_1527	STM14_1527	STM1266	putative transcriptional regulator	K	5	25	5.02	2.33	2.98e-05	0.000292
STM14_1529	STM14_1529	STM1267	putative cytoplasmic protein		25	4	0.141	-2.82	3.32e-06	3.84e-05
STM14_1539	yeaQ	STM1274	hypothetical protein		66	14	0.213	-2.23	7.56e-06	8.17e-05
STM14_1549	yeaL	STM1280	putative inner membrane protein		1	8	7.44	2.89	0.00653	0.0345
STM14_1556	yeaH	STM1284	hypothetical protein	S	771	64	0.0832	-3.59	1.1e-18	5.35e-17
STM14_1558	yeaG	STM1285	putative serine protein kinase	OT	5730	26	0.00452	-7.79	1.67e-58	1.76e-55
STM14_1559	STM14_1559	NA	hypothetical protein		589	1	0.00143	-9.45	2.25e-48	8.91e-46
STM14_1564	STM14_1564	NA	hypothetical protein		8	1	0.141	-2.82	0.00405	0.0228
STM14_1565	gapA	STM1290	glyceraldehyde-3-phosphate dehydrogenase	G	1965	440	0.224	-2.16	2.73e-09	5.04e-08
STM14_1568	yeaC	STM1292	putative cytoplasmic protein	S	66	150	2.29	1.2	0.00339	0.0197
STM14_1577	gdhA	STM1299	glutamate dehydrogenase	E	7	26	3.65	1.87	0.000814	0.00561
STM14_1578	STM14_1578	STM1300	hypothetical protein		56	19	0.344	-1.54	0.000512	0.00378
STM14_1582	argD_1, astC	STM1303	bifunctional succinylornithine transaminase/acetylornithine transaminase	E	838	134	0.16	-2.65	1.2e-11	3.03e-10
STM14_1583	astA	STM1304	arginine succinyltransferase	EHI	577	59	0.103	-3.29	9.71e-16	3.65e-14
STM14_1584	astD	STM1305	succinylglutamic semialdehyde dehydrogenase	C	1190	114	0.0959	-3.38	2.21e-17	9.59e-16
STM14_1585	astB	STM1306	succinylarginine dihydrolase	E	473	53	0.111	-3.17	5.49e-15	1.84e-13
STM14_1586	astE	STM1307	succinylglutamate desuccinylase	ER	229	30	0.133	-2.92	3.46e-11	8.1e-10
STM14_1588	spy	STM1308	hypothetical protein	NTUP	370	170	0.46	-1.12	0.00302	0.0178
STM14_1590	nadE	STM1310	NAD synthetase	H	320	115	0.359	-1.48	0.000112	0.000974
STM14_1592	osmE	STM1311	DNA-binding transcriptional activator		2015	249	0.124	-3.02	1.13e-14	3.67e-13
STM14_1596	celC	STM1314	PTS system N,N'-diacetylchitobiose-specific transporter subunit IIA	G	89	14	0.156	-2.68	1.12e-08	1.93e-07
STM14_1597	celD	STM1315	DNA-binding transcriptional regulator ChbR	K	29	6	0.223	-2.16	0.000294	0.00231
STM14_1599	celG	STM1317	hypothetical protein	S	37	78	2.09	1.07	0.00826	0.0417
STM14_1600	katE	STM1318	hydroperoxidase II	P	807	7	0.0087	-6.85	2.63e-25	1.84e-23
STM14_1606	yniC	STM1322	2-deoxyglucose-6-phosphatase	R	38	15	0.389	-1.36	0.00698	0.0364
STM14_1607	yniB	STM1323	putative regulatory protein		109	26	0.24	-2.06	3.4e-06	3.91e-05
STM14_1608	STM14_1608	STM1324	putative cytoplasmic protein	G	160	60	0.377	-1.41	0.000579	0.00421
STM14_1609	ydiZ	STM1325	putative cytoplasmic protein		95	26	0.269	-1.89	1.08e-05	0.000114
STM14_1610	pfkB	STM1326	6-phosphofructokinase	GH	336	90	0.266	-1.91	8.13e-07	1.04e-05
STM14_1616	rfc	STM1332	O-antigen polymerase		6	27	4.34	2.12	0.00028	0.00221
STM14_1626	ihfA	STM1339	integration host factor subunit alpha	L	616	169	0.274	-1.87	6.26e-07	8.19e-06
STM14_1627	btuC	STM1340	vtamin B12-transporter permease	P	1	13	8.86	3.15	0.000122	0.00105
STM14_1628	btuE	STM1341	putative glutathione peroxidase	O	496	27	0.0535	-4.22	3.01e-15	1.04e-13
STM14_1629	btuD	STM1342	vitamin B12-transporter ATPase	VEP	273	18	0.0646	-3.95	2.3e-19	1.2e-17
STM14_1632	ydiV	STM1344	hypothetical protein, c-diGMP metabolism (ref 2)	T	80	16	0.193	-2.37	5.99e-08	9.36e-07
STM14_1633	ydiU	STM1345	hypothetical protein	S	954	252	0.265	-1.92	2.85e-07	3.99e-06
STM14_1657	ydiK	STM1364	putative inner membrane protein	R	184	34	0.185	-2.43	3.33e-09	6.08e-08
STM14_1659	ydiJ	STM1365	putative oxidase	C	29	62	2.17	1.12	0.00829	0.0418
STM14_1661	ydiH	STM1367	putative cytoplasmic protein		47	107	2.25	1.17	0.00362	0.0208
STM14_1663	sufA	STM1369	iron-sulfur cluster assembly scaffold protein	S	304	50	0.165	-2.6	1.91e-10	4.06e-09
STM14_1664	sufB	STM1370	cysteine desulfurase activator complex subunit SufB	O	1087	166	0.153	-2.71	1.3e-11	3.26e-10
STM14_1665	sufC	STM1371	cysteine desulfurase	VEP	467	71	0.152	-2.71	1.3e-11	3.26e-10
STM14_1666	sufD	STM1372	cysteine desulfurase activator complex subunit SufD	O	704	102	0.144	-2.79	3.61e-12	9.74e-11
STM14_1667	sufS	STM1373	selenocysteine lyase	ER	310	43	0.139	-2.85	8e-12	2.06e-10
STM14_1668	ynhA	STM1374	cysteine desufuration protein SufE	R	54	10	0.18	-2.48	8.36e-07	1.06e-05
STM14_1669	ynhG	STM1375	hypothetical protein	S	985	53	0.054	-4.21	1.15e-23	7.84e-22
STM14_1670	lppB	STM1376	putative methyl-accepting chemotaxis protein	NT	94	22	0.23	-2.12	0.000603	0.00435
STM14_1672	pykF	STM1378	pyruvate kinase	G	491	82	0.167	-2.58	4.78e-11	1.08e-09
STM14_1680	ttrS	STM1386	sensory histidine kinase	TP	48	117	2.45	1.29	0.000584	0.00423
STM14_1682	orf70	STM1388	hypothetical protein		50	182	3.62	1.86	4.58e-06	5.13e-05
STM14_1683	orf319	STM1389	putative inner membrane protein	S	791	84	0.106	-3.24	7.03e-16	2.74e-14
STM14_1686	ssrB	STM1391	transcriptional activator	KT	2	13	8.1	3.02	0.00774	0.0394
STM14_1688	ssaB	STM1393	secreted effector protein		1	10	9.28	3.21	0.00122	0.00807
STM14_1689	ssaC	STM1394	outer membrane secretin precursor	UN	2	25	13	3.7	6.65e-08	1.03e-06
STM14_1691	ssaE	STM1396	secretion system effector		2	8	4.93	2.3	0.00886	0.0441
STM14_1693	STM14_1693	STM1397	secretion system chaperone protein		15	52	3.56	1.83	0.00544	0.0297
STM14_1702	ssaG	STM1406	type III secretion system apparatus protein		1	23	21.7	4.44	1.86e-05	0.00019
STM14_1703	ssaH	STM1407	type III secretion system apparatus protein		2	44	21.1	4.4	1.31e-11	3.28e-10
STM14_1704	ssaI	STM1408	type III secretion system apparatus protein		2	99	40.2	5.33	2.93e-19	1.51e-17
STM14_1705	ssaJ	STM1409	needle complex inner membrane lipoprotein	NU	2	79	38.1	5.25	1.62e-15	5.76e-14
STM14_1706	STM14_1706	STM1410	putative cytoplasmic protein		6	35	5.84	2.55	0.00658	0.0347
STM14_1709	ssaM	STM1413	type III secretion system apparatus protein		4	32	8.68	3.12	9.97e-08	1.52e-06
STM14_1710	ssaV	STM1414	secretion system apparatus protein SsaV	NU	4	36	9.24	3.21	1.21e-08	2.09e-07
STM14_1711	ssaN	STM1415	type III secretion system ATPase	C	10	83	8.13	3.02	5.23e-11	1.18e-09
STM14_1715	ssaR	STM1419	type III secretion system protein	U	4	170	38.4	5.26	6.18e-23	4.02e-21
STM14_1716	ssaS	STM1420	type III secretion system apparatus protein	NU	0	15	36.3	5.18	9.64e-07	1.21e-05
STM14_1717	ssaT	STM1421	type III secretion system apparatus protein	NU	1	13	17.9	4.16	2.26e-05	0.000227
STM14_1720	valW	NA	tRNA-Val		161768	523732	3.24	1.69	0.00265	0.0159
STM14_1722	ydhE	STM1425	multidrug efflux protein	V	261	47	0.181	-2.47	9.48e-10	1.88e-08
STM14_1724	cfa	STM1427	cyclopropane-fatty-acyl-phospholipid synthase	MQR	1271	51	0.04	-4.64	1.48e-27	1.15e-25
STM14_1728	STM14_1728	NA	hypothetical protein		86	296	3.45	1.79	4.96e-06	5.53e-05
STM14_1729	sodB	STM1431	superoxide dismutase	P	12	73	6.19	2.63	1.81e-08	3.04e-07
STM14_1731	ydhD	STM1433	hypothetical protein	O	207	429	2.07	1.05	0.00695	0.0363
STM14_1736	ydhL	STM1438	putative oxidoreductase	R	37	4	0.113	-3.15	0.000754	0.00526
STM14_1737	ydhF	STM1439	putative aldo/keto reductase	C	126	39	0.313	-1.67	3.19e-05	0.000311
STM14_1738	sodC_2	STM1440	superoxide dismutase	P	711	14	0.0197	-5.67	6.73e-34	8.24e-32
STM14_1742	slyA	STM1444	transcriptional regulator SlyA	K	97	202	2.09	1.06	0.00685	0.0358
STM14_1743	slyB	STM1445	putative outer membrane lipoprotein		718	356	0.496	-1.01	0.0025	0.0151
STM14_1746	pdxH	STM1448	pyridoxamine 5'-phosphate oxidase	H	7	22	3.43	1.78	0.00492	0.0271
STM14_1748	pdxY	STM1450	pyridoxamine kinase	H	6	22	3.62	1.86	0.000971	0.00659
STM14_1756	STM14_1756	STM1457	electron transport complex protein RnfC	C	4	20	5.25	2.39	0.000275	0.00218
STM14_1758	STM14_1758	STM1459	Na(+)-translocating NADH-quinone reductase subunit E	C	11	29	2.57	1.36	0.00336	0.0195
STM14_1766	malX	NA	pseudogene	G	15	1	0.0715	-3.81	2.25e-05	0.000227
STM14_1768	ydgA	STM1466	hypothetical protein	S	1630	105	0.0645	-3.95	5.26e-22	3.22e-20
STM14_1770	fumA	STM1468	fumarase A	C	307	993	3.23	1.69	9.33e-06	9.98e-05
STM14_1771	STM14_1771	STM1468	fumarase A		4	19	5.26	2.39	0.000124	0.00107
STM14_1775	STM14_1775	STM1472	hypothetical protein	QR	44	9	0.198	-2.34	3.27e-06	3.79e-05
STM14_1781	ydgI	STM1477	putative amino acid transporter	E	96	5	0.0545	-4.2	8.74e-16	3.33e-14
STM14_1790	STM14_1790	NA	hypothetical protein		2	25	13.9	3.79	2.19e-08	3.62e-07
STM14_1791	ydgF	STM1482	multidrug efflux system protein MdtJ	EGPR	5	71	13.4	3.74	3.78e-08	6.03e-07
STM14_1792	ydgE	STM1483	multidrug efflux system protein MdtI	P	2	31	19.2	4.27	2.18e-10	4.61e-09
STM14_1799	mlc	STM1488	pts operon transcriptional repressor	KG	25	59	2.32	1.21	0.0054	0.0295
STM14_1802	STM14_1802	STM1491	proline/glycine betaine transport system	VEPR	14	59	4.19	2.07	6.96e-06	7.57e-05
STM14_1803	STM14_1803	STM1492	putative ABC transporter permease	EP	13	49	3.84	1.94	0.000154	0.0013
STM14_1804	STM14_1804	STM1493	putative ABC transporter periplasmic component	M	6	42	7.36	2.88	3.85e-06	4.38e-05
STM14_1805	STM14_1805	STM1494	putative transport system permease component	E	16	139	8.71	3.12	1.9e-05	0.000195
STM14_1812	ynfD	STM1500	putative outer membrane protein		143	10	0.0728	-3.78	1.59e-15	5.72e-14
STM14_1814	speG	STM1502	spermidine N1-acetyltransferase	KR	56	119	2.15	1.1	0.00595	0.0321
STM14_1829	STM14_1829	STM1513	putative cytoplasmic protein	R	994	3	0.00299	-8.38	2.09e-10	4.44e-09
STM14_1830	ydeJ	STM1514	competence damage-inducible protein A	R	105	8	0.0798	-3.65	3.14e-14	9.72e-13
STM14_1832	ydeI	STM1515	hypothetical protein	S	396	12	0.0304	-5.04	1.41e-27	1.11e-25
STM14_1833	STM14_1833	NA	hypothetical protein		242	52	0.216	-2.21	0.00584	0.0315
STM14_1834	ydeE	STM1516	putative MFS-type transporter YdeE	EGPR	18	59	3.31	1.73	0.000279	0.0022
STM14_1845	STM14_1845	STM1527	putative inner membrane protein	S	2	13	5.72	2.52	0.000684	0.00484
STM14_1860	STM14_1860	STM1541	putative regulatory protein	K	11	49	4.57	2.19	2.72e-06	3.2e-05
STM14_1865	STM14_1865	STM1546	hypothetical protein	CH	17	4	0.266	-1.91	0.00325	0.019
STM14_1876	STM14_1876	NA	hypothetical protein		3	14	4.85	2.28	0.0013	0.00855
STM14_1881	STM14_1881	STM1558	putative glycosyl hydrolase	G	149	25	0.169	-2.56	1.44e-09	2.76e-08
STM14_1882	STM14_1882	STM1559	putative glycosyl hydrolase	G	143	5	0.0333	-4.91	4.14e-21	2.4e-19
STM14_1883	STM14_1883	STM1560	putative alpha amylase	G	146	8	0.0521	-4.26	3.69e-18	1.66e-16
STM14_1884	STM14_1884	STM1561	putative lipoprotein		94	4	0.0377	-4.73	2.01e-16	7.96e-15
STM14_1886	osmC	STM1563	putative envelope protein	O	453	4	0.00818	-6.93	2.03e-38	4.11e-36
STM14_1887	yddX	STM1564	biofilm-dependent modulation protein		112	49	0.435	-1.2	0.00673	0.0353
STM14_1888	rpsV	STM1565	30S ribosomal subunit S22	O	3058	1197	0.391	-1.35	0.000738	0.00516
STM14_1891	adhP	STM1567	alcohol dehydrogenase	ER	819	245	0.299	-1.74	2.81e-06	3.29e-05
STM14_1894	fdnG	STM1570	formate dehydrogenase-N subunit alpha	C	9	25	2.66	1.41	0.00971	0.0478
STM14_1898	nmpC	STM1572	putative outer membrane porin	M	223	1074	4.81	2.27	1.15e-06	1.43e-05
STM14_1899	STM14_1899	STM1573	putative cytoplasmic protein	S	2	13	7.61	2.93	0.000608	0.00436
STM14_1900	smvA	STM1574	methyl viologen resistance	EGPR	47	99	2.1	1.07	0.00916	0.0454
STM14_1901	STM14_1901	STM1575	putative transcriptional regulator	K	10	32	3.27	1.71	0.000629	0.00448
STM14_1905	narZ	STM1577	nitrate reductase 2 alpha subunit	C	50	10	0.198	-2.34	5.51e-06	6.08e-05
STM14_1920	yncD	STM1587	putative outer membrane receptor	P	23	6	0.257	-1.96	0.00108	0.00729
STM14_1921	yncC	STM1588	putative DNA-binding transcriptional regulator	K	37	2	0.0571	-4.13	0.000452	0.0034
STM14_1923	STM14_1923	NA	hypothetical protein		27	0	0	-Inf	4.18e-05	0.000396
STM14_1924	yncB	STM1589	putative NADP-dependent oxidoreductase	CR	1490	48	0.0319	-4.97	7.05e-31	6.87e-29
STM14_1926	ydcZ	STM1591	putative inner membrane protein	S	7	22	2.92	1.55	0.00659	0.0347
STM14_1932	STM14_1932	NA	hypothetical protein		157	12	0.0753	-3.73	5.77e-15	1.91e-13
STM14_1934	ydcW	STM1597	gamma-aminobutyraldehyde dehydrogenase PatD	C	1283	35	0.0276	-5.18	8.15e-32	8.75e-30
STM14_1935	ydcR	STM1598	putative regulatory protein	KE	11	30	2.82	1.5	0.00305	0.0179
STM14_1940	sifB	STM1602	secreted effector protein		1	34	35.6	5.15	4.69e-11	1.07e-09
STM14_1945	STM14_1945	STM1607	putative outer membrane lipoprotein		111	34	0.305	-1.71	6.55e-05	0.000593
STM14_1948	ydcK	STM1610	putative nucleoside-diphosphate-sugar pyrophosphorylase	JM	114	9	0.0821	-3.61	9.18e-14	2.79e-12
STM14_1963	STM14_1963	STM1623	putative carboxylesterase	I	113	28	0.251	-1.99	3.69e-06	4.2e-05
STM14_1964	STM14_1964	STM1624	putative cytoplasmic protein	S	951	41	0.0427	-4.55	1.93e-26	1.45e-24
STM14_1968	STM14_1968	STM1627	alcohol dehydrogenase class III	ER	105	16	0.156	-2.68	4.83e-09	8.65e-08
STM14_1982	STM14_1982	STM1638	putative SAM-dependent methyltransferase	QR	17	115	6.57	2.72	1.7e-10	3.67e-09
STM14_1991	ldhA	STM1647	D-lactate dehydrogenase	EH	328	42	0.127	-2.97	3.18e-13	9.16e-12
STM14_1996	STM14_1996	NA	hypothetical protein		29	138	4.82	2.27	7.39e-06	8.01e-05
STM14_1997	ynaF	STM1652	putative universal stress protein	T	27	169	6.34	2.66	1.78e-07	2.6e-06
STM14_2001	dbpA	STM1655	ATP-dependent RNA helicase DbpA	JKLR	198	6	0.0298	-5.07	1.41e-12	3.93e-11
STM14_2006	ogt	STM1659	O-6-alkylguanine-DNA:cysteine-protein methyltransferase	L	605	65	0.108	-3.21	1.83e-15	6.42e-14
STM14_2008	ydaA	STM1661	universal stress protein UspE	T	752	378	0.502	-0.993	0.00636	0.0338
STM14_2009	ynaJ	STM1662	putative inner membrane protein		84	216	2.57	1.36	0.000527	0.00386
STM14_2022	STM14_2022	STM1675	oxidoreductase	IQR	20	6	0.3	-1.74	0.00672	0.0353
STM14_2030	tpx	STM1682	thiol peroxidase	O	80	256	3.21	1.68	1.49e-05	0.000156
STM14_2033	tyrR	STM1683	DNA-binding transcriptional regulator TyrR	KTE	124	58	0.468	-1.1	0.00792	0.0402
STM14_2035	ycjX	STM1685	putative ATPase	R	10	27	2.75	1.46	0.00716	0.037
STM14_2038	pspC	STM1688	DNA-binding transcriptional activator PspC	KT	121	16	0.132	-2.92	4.92e-11	1.11e-09
STM14_2039	pspB	STM1689	phage shock protein B		51	9	0.167	-2.58	3.4e-07	4.71e-06
STM14_2040	pspA	STM1690	phage shock protein PspA	L	219	55	0.251	-1.99	5.03e-07	6.67e-06
STM14_2047	STM14_2047	STM1697	hypothetical protein, c-diGMP metabolism (ref 3)	T	7	100	13.6	3.76	7.51e-15	2.47e-13
STM14_2060	yciT	STM1704	putative regulatory protein	KG	36	93	2.55	1.35	0.00177	0.0112
STM14_2062	osmB	STM1705	osmotically inducible lipoprotein		2416	161	0.0668	-3.9	1.02e-21	5.99e-20
STM14_2068	pgpB	STM1710	phosphatidylglycerophosphatase B	I	164	30	0.181	-2.47	2.25e-09	4.24e-08
STM14_2070	acnA	STM1712	aconitate hydratase	CE	2941	768	0.261	-1.94	1.2e-07	1.81e-06
STM14_2091	yciG	STM1728	putative cytoplasmic protein	R	7567	20	0.00261	-8.58	3.83e-20	2.08e-18
STM14_2092	yciF	STM1729	putative cytoplasmic protein	S	2204	2	0.000985	-9.99	1.01e-13	3.07e-12
STM14_2093	yciE	STM1730	putative cytoplasmic protein	S	1677	2	0.000922	-10.1	7.88e-09	1.38e-07
STM14_2094	STM14_2094	STM1731	putative catalase	P	1826	10	0.00555	-7.49	1.68e-07	2.48e-06
STM14_2095	ompW	STM1732	outer membrane protein W	M	13	35	2.61	1.39	0.00597	0.0322
STM14_2102	STM14_2102	NA	hypothetical protein		171	391	2.28	1.19	0.00154	0.00996
STM14_2106	oppF	STM1742	oligopeptide transport protein	VEP	59	203	3.45	1.79	4.35e-06	4.9e-05
STM14_2107	oppD	STM1743	oligopeptide ABC transporter ATP-binding protein	EP	31	127	4.08	2.03	2.22e-07	3.18e-06
STM14_2108	oppC	STM1744	oligopeptide transport protein	PE	31	168	5.42	2.44	4.15e-09	7.48e-08
STM14_2109	oppB	STM1745	oligopeptide transporter permease	EP	11	85	7.82	2.97	2.51e-10	5.21e-09
STM14_2110	oppA	STM1746	oligopeptide transport protein	E	103	615	6	2.58	5.62e-11	1.26e-09
STM14_2113	adhE	STM1749	bifunctional acetaldehyde-CoA/alcohol dehydrogenase	C	2841	305	0.107	-3.22	1.32e-16	5.31e-15
STM14_2119	hnr	STM1753	response regulator of RpoS	T	302	79	0.262	-1.93	1.01e-06	1.27e-05
STM14_2120	ychK	STM1754	hypothetical protein	R	308	115	0.375	-1.42	0.000217	0.00177
STM14_2121	ychJ	STM1755	hypothetical protein	S	16	53	3.19	1.67	0.000146	0.00124
STM14_2125	rtT	NA	regulatory RNA		23	63	2.74	1.45	0.00955	0.0471
STM14_2127	STM14_2127	STM1760	hypothetical protein	R	30	6	0.215	-2.21	6.23e-05	0.000569
STM14_2140	chaB	STM1770	cation transport regulator		591	4	0.00609	-7.36	1.45e-26	1.11e-24
STM14_2146	prfA	STM1776	peptide chain release factor 1	J	17	52	3.04	1.6	0.000198	0.00162
STM14_2149	lolB	STM1778	outer membrane lipoprotein LolB	JM	85	16	0.185	-2.43	1.98e-07	2.87e-06
STM14_2155	ychH	STM1782	hypothetical protein		126	55	0.439	-1.19	0.0047	0.0262
STM14_2159	STM14_2159	STM1785	putative cytoplasmic protein		8	26	3.33	1.73	0.00167	0.0107
STM14_2172	treA	STM1796	trehalase	G	540	47	0.0865	-3.53	3.61e-17	1.55e-15
STM14_2173	ymgE	STM1797	putative transglycosylase-associated protein	GS	402	5	0.0125	-6.32	6.75e-35	9.1e-33
STM14_2181	ycgB	STM1804	hypothetical protein	S	1445	18	0.0126	-6.3	1.14e-41	3.01e-39
STM14_2188	STM14_2188	STM1810	putative cytoplasmic protein		1521	46	0.0302	-5.05	2.83e-26	2.07e-24
STM14_2189	STM14_2189	NA	hypothetical protein		771	9	0.0117	-6.41	9.04e-39	1.9e-36
STM14_2193	minC	STM1814	septum formation inhibitor	D	67	138	2.05	1.04	0.00658	0.0347
STM14_2195	minE	STM1816	cell division topological specificity factor MinE	D	22	57	2.54	1.34	0.00121	0.00801
STM14_2201	slp	STM1819	putative outer membrane protein	M	120	46	0.385	-1.38	0.000682	0.00482
STM14_2202	yeaZ	STM1820	putative molecular chaperone	O	64	141	2.21	1.14	0.00284	0.017
STM14_2206	pabB	STM1824	para-aminobenzoate synthase component I	EH	12	42	3.49	1.8	0.000141	0.0012
STM14_2208	sdaA	STM1826	L-serine deaminase I/L-threonine deaminase I	E	273	39	0.143	-2.81	5.47e-12	1.43e-10
STM14_2209	STM14_2209	STM1827	diguanylate cyclase, c-diGMP metabolism	T	131	4	0.0298	-5.07	2.68e-20	1.47e-18
STM14_2212	manX	STM1830	mannose-specific enzyme IIAB	G	115	37	0.324	-1.63	5.42e-05	0.000503
STM14_2213	manY	STM1831	mannose-specific enzyme IIC	EGPR	101	31	0.306	-1.71	2.89e-05	0.000284
STM14_2214	manZ	STM1832	mannose-specific PTS system protein IID	G	112	48	0.429	-1.22	0.00247	0.015
STM14_2235	yebS	STM1848	putative inner membrane protein	S	133	49	0.366	-1.45	0.000253	0.00202
STM14_2236	STM14_2236	STM1849	putative inner membrane protein	QR	192	79	0.41	-1.29	0.00152	0.00985
STM14_2238	STM14_2238	NA	hypothetical protein		5	0	0	-Inf	0.00513	0.0281
STM14_2239	STM14_2239	STM1851	putative cytoplasmic protein		515	4	0.00763	-7.03	5.85e-30	5.4e-28
STM14_2240	yebW	STM1852	putative inner membrane lipoprotein		57	16	0.276	-1.86	0.000103	0.000897
STM14_2241	pphA	STM1853	serine/threonine protein phosphatase 1	T	46	1	0.0206	-5.6	3.07e-09	5.66e-08
STM14_2249	STM14_2249	STM1857	putative acetyltransferase	KR	10	33	3.21	1.68	0.000615	0.0044
STM14_2254	STM14_2254	NA	pseudogene		2	15	6.07	2.6	0.000762	0.00529
STM14_2262	STM14_2262	NA	pseudogene		34	0	0.0086	-6.86	4.88e-12	1.29e-10
STM14_2277	STM14_2277	STM1872	putative cytoplasmic protein		3908	4	0.000902	-10.1	3.97e-07	5.37e-06
STM14_2282	STM14_2282	STM1877	putative amidohydrolase	R	213	11	0.0525	-4.25	1.29e-19	6.76e-18
STM14_2284	ptrB	STM1879	protease 2	E	334	49	0.146	-2.78	3.46e-12	9.4e-11
STM14_2285	yebE	STM1880	putative inner membrane protein	S	615	153	0.248	-2.01	1.33e-07	1.99e-06
STM14_2286	yebF	STM1881	hypothetical protein		160	12	0.0749	-3.74	1.19e-15	4.4e-14
STM14_2300	znuA	STM1891	high-affinity zinc transporter periplasmic protein	P	184	83	0.45	-1.15	0.00364	0.0209
STM14_2302	znuB	STM1893	high-affinity zinc transporter membrane protein	P	3	17	5.32	2.41	0.00046	0.00344
STM14_2314	yecD	STM1902	hypothetical protein	Q	37	6	0.168	-2.57	1.23e-05	0.000129
STM14_2317	yecO	STM1905	putative SAM-dependent methyltransferase	QR	13	35	2.61	1.38	0.00552	0.0299
STM14_2319	cutC	STM1907	copper homeostasis protein CutC	P	352	65	0.185	-2.44	1.17e-09	2.27e-08
STM14_2326	flhE	STM1912	flagellar protein		16	1	0.0864	-3.53	3.67e-05	0.000353
STM14_2333	cheR	STM1918	chemotaxis methyltransferase CheR	NT	22	2	0.108	-3.21	5.22e-06	5.79e-05
STM14_2334	cheM	STM1919	methyl accepting chemotaxis protein II	T	98	4	0.0437	-4.52	1.05e-08	1.82e-07
STM14_2336	cheA	STM1921	chemotaxis protein CheA	NT	26	8	0.32	-1.64	0.00125	0.00823
STM14_2338	motA	STM1923	flagellar motor protein MotA	N	21	2	0.103	-3.28	0.000276	0.00219
STM14_2340	flhC	STM1924	flagellar transcriptional activator		21	49	2.3	1.2	0.00632	0.0336
STM14_2341	flhD	STM1925	flagellar transcriptional activator		14	45	3.28	1.71	0.000469	0.0035
STM14_2345	otsA	STM1928	trehalose-6-phosphate synthase	G	865	11	0.0132	-6.24	1.48e-23	9.99e-22
STM14_2346	otsB	STM1929	trehalose-6-phosphate phosphatase	G	832	6	0.00703	-7.15	1.28e-35	1.83e-33
STM14_2350	ftnB	STM1932	ferritin-like protein	P	8	1	0.114	-3.13	0.00247	0.015
STM14_2355	tyrP	STM1937	tyrosine-specific transport protein	EGPR	5	18	3.83	1.94	0.00199	0.0125
STM14_2357	STM14_2357	STM1939	putative glucose-6-phosphate dehydrogenase		6	20	3.05	1.61	0.00935	0.0462
STM14_2359	STM14_2359	STM1941	putative inner membrane protein		8	34	4.45	2.15	2.19e-05	0.000221
STM14_2363	pgsA	STM1945	phosphatidylglycerophosphate synthetase	I	19	66	3.57	1.84	3.88e-05	0.000372
STM14_2371	yedO	STM1953	D-cysteine desulfhydrase	E	119	43	0.361	-1.47	0.000241	0.00193
STM14_2372	fliY	STM1954	cystine transporter subunit	TE	177	79	0.445	-1.17	0.00294	0.0175
STM14_2378	fliC	STM1959	flagellin	N	179	16	0.0896	-3.48	1.77e-05	0.000183
STM14_2383	amyA	STM1963	alpha-amylase	G	60	8	0.13	-2.95	6.05e-09	1.07e-07
STM14_2403	rcsA	STM1982	colanic acid capsular biosynthesis activation protein A	K	1	19	31	4.95	4.32e-06	4.88e-05
STM14_2404	dsrB	NA	hypothetical protein		227	31	0.138	-2.86	4.21e-08	6.65e-07
STM14_2405	yodD	STM1984	putative cytoplasmic protein		783	7	0.00925	-6.76	3.08e-31	3.17e-29
STM14_2406	dsrA	NA	small regulatory RNA DsrA		273	958	3.51	1.81	1.95e-07	2.84e-06
STM14_2407	yedP	STM1986	mannosyl-3-phosphoglycerate phosphatase	R	184	1	0.00518	-7.59	3.71e-31	3.76e-29
STM14_2408	STM14_2408	STM1987	putative inner membrane protein, c-diGMP metabolism (ref2)	T	64	14	0.215	-2.22	2.27e-06	2.68e-05
STM14_2409	STM14_2409	STM1988	putative cytoplasmic protein		299	19	0.0652	-3.94	1.3e-18	6.28e-17
STM14_2410	yedI	STM1989	hypothetical protein	EGPRS	64	20	0.315	-1.67	0.000393	0.003
STM14_2422	umuC	STM1997	DNA polymerase V subunit UmuC	L	54	6	0.112	-3.16	7.28e-09	1.28e-07
STM14_2427	STM14_2427	STM2702	hypothetical protein	L	100	45	0.448	-1.16	0.00313	0.0183
STM14_2428	STM14_2428	STM2137	hypothetical protein		12	314	25.7	4.68	2.6e-07	3.68e-06
STM14_2438	STM14_2438	STM2697	phage related tail protein	S	26	6	0.242	-2.05	0.000322	0.0025
STM14_2485	yeeI	STM2001	putative inner membrane protein	S	17	56	3.25	1.7	8.34e-05	0.000737
STM14_2503	erfK	STM2015	hypothetical protein	S	232	14	0.0608	-4.04	1.75e-18	8.3e-17
STM14_2546	pduW	STM2057	propionate kinase	C	8	1	0.115	-3.12	0.00297	0.0176
STM14_2553	phsC	STM2063	thiosulfate reductase cytochrome B subunit; K08354 thiosulfate reductase cytochrome b subunit		4	43	9.53	3.25	4.12e-09	7.46e-08
STM14_2554	phsB	STM2064	thiosulfate reductase electron transport protein	C	4	19	4.25	2.09	0.000376	0.00288
STM14_2555	phsA	STM2065	thiosulfate reductase	C	32	140	4.33	2.11	3.79e-07	5.16e-06
STM14_2563	yeeY	STM2069	putative transcriptional regulator	K	187	14	0.0744	-3.75	5.23e-17	2.18e-15
STM14_2564	yeeZ	STM2070	putative dehydratase	MG	418	92	0.22	-2.18	1.41e-08	2.41e-07
STM14_2573	wzzB	STM2079	lipopolysaccharide O-antigen chain length regulator	M	498	186	0.373	-1.42	0.000223	0.0018
STM14_2576	rfbP	STM2082	undecaprenol-phosphate galactosephosphotransferase/O-antigen transferase	M	23	64	2.73	1.45	0.000956	0.00653
STM14_2592	galF	STM2098	UTP--glucose-1-phosphate uridylyltransferase subunit GalF	JM	1036	361	0.349	-1.52	5.28e-05	0.000491
STM14_2606	wcaE	STM2111	glycosyl transferase family protein	M	0	5	15.8	3.98	0.00344	0.0199
STM14_2607	wcaD	STM2112	putative colanic acid biosynthesis protein	P	1	7	6.72	2.75	0.00416	0.0233
STM14_2620	yegE	STM2123	diguanylate cyclase, c-diGMP metabolism	T	188	66	0.353	-1.5	0.000167	0.00139
STM14_2621	alkA	STM2124	3-methyladenine DNA glycosylase	L	103	19	0.187	-2.42	7.86e-08	1.21e-06
STM14_2623	STM14_2623	NA	hypothetical protein		14	2	0.142	-2.82	0.000488	0.00363
STM14_2624	STM14_2624	STM2126	multidrug efflux system subunit MdtA	M	30	10	0.329	-1.61	0.00179	0.0114
STM14_2638	STM14_2638	STM2139	putative inner membrane protein	G	4	24	6.36	2.67	1.05e-05	0.000112
STM14_2641	yegS	STM2140	lipid kinase	FIR	161	12	0.0734	-3.77	1.65e-15	5.81e-14
STM14_2642	fbaB	STM2141	fructose-bisphosphate aldolase	G	1312	12	0.00939	-6.73	4.99e-44	1.55e-41
STM14_2657	mrp	STM2154	putative ATPase	D	245	117	0.479	-1.06	0.00711	0.0369
STM14_2662	yehT	STM2158	putative two-component response-regulatory protein YehT	KT	36	4	0.118	-3.08	3.71e-07	5.07e-06
STM14_2663	yehU	STM2159	putative sensor kinase	T	126	14	0.114	-3.14	2.34e-11	5.67e-10
STM14_2664	yehV	STM2160	putative transcriptional repressor	K	291	12	0.0427	-4.55	1.23e-22	7.79e-21
STM14_2666	yehW	STM2162	putative ABC-type proline/glycine betaine transport system permease component	P	7	0	0.04	-4.64	0.00227	0.014
STM14_2667	yehX	STM2163	putative ABC-type proline/glycine betaine transport system ATPase component	VEP	59	4	0.061	-4.03	5.49e-12	1.43e-10
STM14_2668	yehY	STM2164	putative ABC-type proline/glycine betaine transport system permease component	EP	135	4	0.028	-5.16	1.17e-20	6.47e-19
STM14_2669	yehZ	STM2165	putative transport protein	M	360	4	0.0121	-6.36	4.51e-33	5.28e-31
STM14_2673	pbpG	STM2168	D-alanyl-D-alanine endopeptidase	M	71	22	0.306	-1.71	5.05e-05	0.000471
STM14_2674	STM14_2674	NA	hypothetical protein		39	3	0.0711	-3.81	0.00371	0.0211
STM14_2675	yohC	STM2169	putative transport protein	EGPR	1820	8	0.00446	-7.81	7.89e-54	4.19e-51
STM14_2678	yohF	STM2171	acetoin dehydrogenase	IQR	237	3	0.0121	-6.37	1.37e-30	1.31e-28
STM14_2680	STM14_2680	STM2173	hypothetical protein		415	3	0.00753	-7.05	1.15e-37	2.09e-35
STM14_2688	yohJ	STM2181	hypothetical protein	R	8	24	3.09	1.63	0.00284	0.017
STM14_2693	STM14_2693	STM2186	putative oxidoreductase	ER	3	17	5.32	2.41	0.000352	0.00271
STM14_2694	yeiA	STM2187	dihydropyrimidine dehydrogenase	CF	11	31	2.91	1.54	0.00297	0.0176
STM14_2695	mglC	STM2188	beta-methylgalactoside transporter inner membrane protein	ER	7	22	3.33	1.74	0.00124	0.00817
STM14_2715	lysP	STM2200	lysine transporter	E	88	24	0.27	-1.89	4.18e-05	0.000396
STM14_2721	fruA	STM2204	PTS system fructose-specific transporter subunit IIBC	G	79	12	0.153	-2.7	9.53e-07	1.2e-05
STM14_2722	fruK	STM2205	1-phosphofructokinase	G	50	9	0.179	-2.48	3.13e-06	3.66e-05
STM14_2723	fruF	STM2206	bifunctional fructose-specific PTS IIA/HPr protein	TG	108	43	0.401	-1.32	0.00242	0.0148
STM14_2737	spr	STM2214	putative outer membrane lipoprotein	M	10	92	8.93	3.16	4.23e-11	9.77e-10
STM14_2740	yejA	STM2216	putative ABC transporter periplasmic binding protein	E	14	42	3.08	1.62	0.000753	0.00525
STM14_2743	yejF	STM2219	ABC transporter ATP-binding protein	VEP	4	21	5.88	2.56	7.37e-05	0.000657
STM14_2747	rsuA	STM2222	16S rRNA pseudouridylate synthase A	J	67	23	0.334	-1.58	0.000298	0.00233
STM14_2758	oafA	STM2232	O-antigen acetylase	I	14	41	3.02	1.59	0.00206	0.0128
STM14_2769	sspH2	STM2241	hypothetical protein	S	18	65	3.67	1.87	6.51e-05	0.000591
STM14_2792	eco	STM2262	ecotin	R	49	148	3.02	1.6	0.000116	0.00101
STM14_2794	alkB	STM2264	DNA repair system protein	L	24	3	0.112	-3.16	6.62e-06	7.23e-05
STM14_2795	ada	STM2265	O6-methylguanine-DNA methyltransferase/transcription activator/repressor	KLF	82	5	0.0594	-4.07	4.45e-14	1.36e-12
STM14_2797	ompC	STM2267	outer membrane porin protein C	M	184	490	2.67	1.41	8.57e-05	0.000757
STM14_2802	rcsC	STM2271	hybrid sensory kinase in two-component regulatory system with RcsB and YojN	T	51	108	2.1	1.07	0.00687	0.0359
STM14_2829	yfaX	STM2292	putative transcriptional regulator	K	7	1	0.0812	-3.62	0.00748	0.0384
STM14_2842	pmrD	STM2304	polymyxin resistance protein B		19	58	2.98	1.58	0.00069	0.00487
STM14_2845	menB	STM2307	naphthoate synthase	I	29	10	0.349	-1.52	0.00614	0.0328
STM14_2847	menD	STM2309	2-succinyl-6-hydroxy-2, 4-cyclohexadiene-1-carboxylic acid synthase/2-oxoglutarate decarboxylase	EH	47	19	0.398	-1.33	0.00468	0.0261
STM14_2848	menF	STM2310	menaquinone-specific isochorismate synthase	EHQ	113	13	0.118	-3.08	4.67e-11	1.07e-09
STM14_2849	elaB	STM2311	hypothetical protein	S	1203	12	0.0102	-6.62	8.36e-43	2.44e-40
STM14_2852	STM14_2852	STM2314	putative chemotaxis signal transduction protein	NT	22	4	0.192	-2.38	0.000181	0.0015
STM14_2857	nuoN	STM2316	NADH dehydrogenase subunit N	CP	16	83	5.12	2.36	1.52e-07	2.25e-06
STM14_2858	nuoM	STM2317	NADH dehydrogenase subunit M	CP	22	113	5.12	2.36	1.4e-08	2.39e-07
STM14_2859	nuoL	STM2318	NADH dehydrogenase subunit L	CP	74	298	4.05	2.02	3.96e-07	5.37e-06
STM14_2860	nuoK	STM2319	NADH dehydrogenase subunit K	C	18	56	3.19	1.67	0.0079	0.0401
STM14_2861	nuoJ	STM2320	NADH dehydrogenase subunit J	C	17	62	3.73	1.9	3.26e-05	0.000317
STM14_2862	nuoI	STM2321	NADH dehydrogenase subunit I	C	32	92	2.9	1.54	0.000195	0.0016
STM14_2863	nuoH	STM2322	NADH dehydrogenase subunit H	C	55	145	2.63	1.4	0.000302	0.00236
STM14_2864	nuoG	STM2323	NADH dehydrogenase subunit G	C	193	438	2.27	1.18	0.00149	0.00964
STM14_2865	nuoF	STM2324	NADH dehydrogenase I subunit F	C	178	431	2.42	1.27	0.00058	0.00421
STM14_2866	nuoE	STM2325	NADH dehydrogenase subunit E	C	26	58	2.2	1.14	0.00829	0.0418
STM14_2867	nuoC	STM2326	bifunctional NADH:ubiquinone oxidoreductase subunit C/D	C	227	579	2.54	1.35	0.000232	0.00186
STM14_2868	nuoB	STM2327	NADH dehydrogenase subunit B	C	103	246	2.39	1.26	0.00113	0.00756
STM14_2874	yfbQ	STM2331	aminotransferase AlaT	E	11	33	3.03	1.6	0.000967	0.00659
STM14_2882	ackA	STM2337	acetate kinase	C	487	41	0.0837	-3.58	4.87e-18	2.17e-16
STM14_2883	pta	STM2338	phosphate acetyltransferase	CR	340	37	0.11	-3.19	1.14e-14	3.68e-13
STM14_2894	yfcF	STM2348	putative glutathione S-transferase	O	108	46	0.426	-1.23	0.00347	0.02
STM14_2895	yfcG	STM2349	putative glutathione S-transferase	O	76	1	0.0102	-6.62	8.45e-20	4.49e-18
STM14_2896	yfcH	STM2350	putative sugar nucleotide epimerase	R	285	62	0.218	-2.2	1.78e-07	2.6e-06
STM14_2900	hisJ	STM2354	histidine transport protein	TE	753	294	0.391	-1.36	0.000325	0.00251
STM14_2901	argT	STM2355	lysine/arginine/ornithine transport protein	E	403	136	0.338	-1.57	5.77e-05	0.000533
STM14_2936	sixA	STM2387	phosphohistidine phosphatase	T	1454	192	0.132	-2.92	1.03e-13	3.11e-12
STM14_2939	yfcZ	STM2390	putative cytoplasmic protein		96	31	0.328	-1.61	0.000173	0.00144
STM14_2941	STM14_2941	NA	hypothetical protein		7	0	0.0417	-4.58	0.00176	0.0112
STM14_2942	fadL	STM2391	long-chain fatty acid outer membrane transporter	I	400	154	0.384	-1.38	0.000435	0.00328
STM14_2944	yfdC	STM2393	hypothetical protein	P	125	2	0.0188	-5.73	1.98e-22	1.24e-20
STM14_2953	ddg	STM2401	lipid A biosynthesis palmitoleoyl acyltransferase	M	199	19	0.0968	-3.37	1.07e-14	3.51e-13
STM14_2958	STM14_2958	STM2405	indolepyruvate decarboxylase	H	2355	35	0.015	-6.06	2.58e-41	6.46e-39
STM14_2960	STM14_2960	STM2406	putative oxidoreductase	C	86	21	0.248	-2.01	5.86e-06	6.45e-05
STM14_2962	mntH	STM2408	manganese transport protein MntH	P	781	123	0.158	-2.66	1.62e-11	3.98e-10
STM14_2963	nupC	STM2409	nucleoside transport	F	774	84	0.108	-3.21	1.05e-15	3.93e-14
STM14_2984	cysZ	STM2429	putative sulfate transport protein CysZ	E	5	16	3.28	1.71	0.00771	0.0393
STM14_2985	cysK	STM2430	cysteine synthase A	E	276	61	0.222	-2.17	9.67e-08	1.48e-06
STM14_2989	ptsH	STM2431	phosphohistidinoprotein-hexose phosphotransferase component of PTS system (Hpr)	G	867	299	0.345	-1.54	3.46e-05	0.000334
STM14_2990	ptsI	STM2432	phosphoenolpyruvate-protein phosphotransferase	G	2868	679	0.237	-2.08	2.14e-08	3.55e-07
STM14_2991	crr	STM2433	glucose-specific PTS system component	G	1689	337	0.2	-2.32	1.17e-09	2.27e-08
STM14_3012	eutR	STM2454	transcriptional regulator EutR	K	23	7	0.309	-1.69	0.0053	0.029
STM14_3013	eutK	STM2455	putative carboxysome structural protein	CQ	20	4	0.215	-2.22	0.000756	0.00526
STM14_3015	eutC	STM2457	ethanolamine ammonia-lyase small subunit	E	36	5	0.149	-2.75	4.11e-05	0.000393
STM14_3016	eutB	STM2458	ethanolamine ammonia-lyase heavy chain	E	58	7	0.116	-3.11	8.69e-09	1.51e-07
STM14_3017	eutA	STM2459	reactivating factor for ethanolamine ammonia lyase	DE	35	2	0.0638	-3.97	2.02e-08	3.38e-07
STM14_3018	eutH	STM2460	putative transport protein	EGPR	65	6	0.0874	-3.52	1.73e-10	3.72e-09
STM14_3033	talA	STM2473	transaldolase A	G	685	8	0.0118	-6.41	4.55e-39	9.97e-37
STM14_3034	tktB	STM2474	transketolase	CGHI	1384	28	0.0205	-5.61	1.24e-36	1.98e-34
STM14_3035	STM14_3035	STM2475	putative cytoplasmic protein		12	45	3.6	1.85	0.000158	0.00133
STM14_3037	ypfG	STM2476	hypothetical protein		43	120	2.82	1.49	0.000676	0.00479
STM14_3045	yffB	STM2482	hypothetical protein	P	1	11	8.67	3.12	0.000189	0.00156
STM14_3046	dapE	STM2483	succinyl-diaminopimelate desuccinylase	E	81	32	0.388	-1.37	0.00166	0.0107
STM14_3047	STM14_3047	STM2484	hypothetical protein		257	29	0.112	-3.16	3.83e-13	1.09e-11
STM14_3048	ypfI	STM2485	putative acetyltransferase	OR	36	12	0.324	-1.62	0.00192	0.0121
STM14_3049	STM14_3049	STM2486	putative inner membrane protein	R	169	34	0.199	-2.33	2.66e-08	4.35e-07
STM14_3054	bcp	STM2491	thioredoxin-dependent thiol peroxidase	O	23	63	2.71	1.44	0.000547	0.00399
STM14_3058	STM14_3058	STM2494	hypothetical protein	OR	73	29	0.403	-1.31	0.00221	0.0137
STM14_3060	yfgE	STM2496	DNA replication initiation factor	L	30	74	2.45	1.29	0.00145	0.00942
STM14_3062	upp	STM2498	uracil phosphoribosyltransferase	F	276	89	0.323	-1.63	3.19e-05	0.000311
STM14_3083	ratA	STM2515	putative outer membrane protein		124	15	0.117	-3.09	8.16e-12	2.09e-10
STM14_3094	ispG	STM2523	4-hydroxy-3-methylbut-2-en-1-yl diphosphate synthase	I	536	249	0.464	-1.11	0.00314	0.0183
STM14_3097	yfgB	STM2525	hypothetical protein	R	136	59	0.437	-1.19	0.00426	0.0239
STM14_3098	ndk	STM2526	nucleoside diphosphate kinase	F	24	69	2.87	1.52	0.000278	0.0022
STM14_3105	STM14_3105	STM2532	putative inner membrane lipoprotein	R	238	109	0.459	-1.12	0.00354	0.0203
STM14_3106	sseA	STM2533	3-mercaptopyruvate sulfurtransferase	P	355	70	0.197	-2.34	3.69e-09	6.69e-08
STM14_3108	STM14_3108	STM2534	putative cytoplasmic protein		22	2	0.0775	-3.69	0.00889	0.0442
STM14_3110	sseB	STM2535	enhanced serine sensitivity protein		6	26	4.22	2.08	0.000218	0.00177
STM14_3111	pepB	STM2536	aminopeptidase B	E	47	105	2.25	1.17	0.003	0.0178
STM14_3112	yfhJ	STM2537	hypothetical protein	S	9	43	4.99	2.32	1.42e-06	1.74e-05
STM14_3113	fdx	STM2538	electron carrer protein	C	11	155	13.9	3.8	1.35e-16	5.39e-15
STM14_3114	hscA	STM2539	chaperone protein HscA	O	50	306	6.13	2.62	8.77e-11	1.93e-09
STM14_3115	hscB	STM2540	co-chaperone HscB	O	18	76	4.12	2.04	8.79e-06	9.42e-05
STM14_3121	STM14_3121	STM2545	putative rRNA methylase	J	83	233	2.81	1.49	8.26e-05	0.000732
STM14_3131	csiE	STM2553	stationary phase inducible protein CsiE	K	413	20	0.0485	-4.37	1.41e-12	3.93e-11
STM14_3132	hcaT	STM2554	putative 3-phenylpropionic acid transporter	EGPR	6	20	3.46	1.79	0.00644	0.0341
STM14_3148	yfhC	STM2568	tRNA-specific adenosine deaminase	JFH	64	18	0.28	-1.84	7.23e-05	0.000649
STM14_3149	yfhB	STM2569	hypothetical protein	E	145	27	0.183	-2.45	5.07e-09	9.02e-08
STM14_3160	era	STM2580	GTP-binding protein Era	JR	168	45	0.267	-1.9	1.64e-06	1.98e-05
STM14_3161	rnc	STM2581	ribonuclease III	K	161	21	0.132	-2.92	4.6e-11	1.06e-09
STM14_3184	STM14_3184	STM2601	minor capsid protein FII		24	5	0.206	-2.28	0.000608	0.00436
STM14_3193	STM14_3193	STM2610	hypothetical protein		62	24	0.385	-1.38	0.00147	0.00957
STM14_3199	STM14_3199	NA	hypothetical protein		245	11	0.0436	-4.52	8.71e-22	5.21e-20
STM14_3200	STM14_3200	NA	tRNA Arg		9160	504	0.0551	-4.18	1.2e-05	0.000127
STM14_3232	rseB	STM2638	periplasmic negative regulator of sigmaE	T	418	185	0.442	-1.18	0.00161	0.0104
STM14_3233	rseA	STM2639	anti-RNA polymerase sigma factor SigE	T	1635	462	0.283	-1.82	7.67e-07	9.87e-06
STM14_3234	rpoE	STM2640	RNA polymerase sigma factor RpoE	KH	565	227	0.402	-1.32	0.000708	0.00499
STM14_3245	yfiF	STM2648	putative methyltransferase	J	183	23	0.125	-3	6.82e-12	1.77e-10
STM14_3248	yfiQ	STM2651	putative acetyl-CoA synthetase	KCR	829	197	0.238	-2.07	4.03e-08	6.4e-07
STM14_3253	STM14_3253	STM2655	putative cytoplasmic protein		60	1	0.016	-5.96	6.18e-16	2.43e-14
STM14_3262	yfiH	STM2661	hypothetical protein	S	185	83	0.447	-1.16	0.0045	0.0252
STM14_3269	STM14_3269	STM2668	putative cytoplasmic protein	G	130	3	0.022	-5.51	9.37e-22	5.54e-20
STM14_3297	STM14_3297	NA	BapA (ref 1)	U	3299	10	0.00312	-8.33	1.47e-59	1.94e-56
STM14_3298	STM14_3298	STM2690	putative outer membrane efflux protein	MNTU	19	1	0.0414	-4.59	6.24e-07	8.19e-06
STM14_3299	STM14_3299	STM2691	putative ABC transporter transmembrane region	VEP	20	1	0.0621	-4.01	1.26e-06	1.56e-05
STM14_3300	STM14_3300	STM2692	HlyD family secretion protein	M	5	0	0	-Inf	0.00249	0.0151
STM14_3305	STM14_3305	STM2742	putative cytoplasmic protein		6	21	3.54	1.82	0.00496	0.0273
STM14_3338	fljB	STM2771	flagellin	N	59	18	0.304	-1.72	0.000352	0.00271
STM14_3339	hin	STM2772	DNA-invertase Hin	L	23	4	0.163	-2.61	0.00149	0.00968
STM14_3342	STM14_3342	NA	hypothetical protein		9	1	0.133	-2.91	0.00234	0.0143
STM14_3344	iroB	STM2773	putative glycosyl transferase	GC	65	5	0.0716	-3.8	2.01e-11	4.92e-10
STM14_3345	iroC	STM2774	putative ABC transporter protein	VEP	74	8	0.108	-3.21	3.84e-10	7.84e-09
STM14_3348	iroN	STM2777	outer membrane receptor FepA	P	201	56	0.279	-1.84	3.44e-06	3.95e-05
STM14_3350	pipB2	STM2780	secreted effector protein	S	29	165	5.67	2.5	1.82e-05	0.000187
STM14_3352	virK	STM2781	virulence protein	S	8	23	2.82	1.5	0.00674	0.0353
STM14_3354	mig-14	STM2782	putative transcriptional activator		8	35	4.09	2.03	6.25e-05	0.000569
STM14_3359	tctE	STM2784	regulatory protein	T	34	104	3.05	1.61	7.06e-05	0.000637
STM14_3360	tctD	STM2785	regulatory protein	KT	77	182	2.37	1.24	0.00103	0.00691
STM14_3361	STM14_3361	STM2786	tricarboxylic transport	S	17	227	13.3	3.73	2.96e-06	3.46e-05
STM14_3362	STM14_3362	STM2787	tricarboxylic transport	U	8	76	9.95	3.31	3.63e-12	9.74e-11
STM14_3363	STM14_3363	STM2788	tricarboxylic transport	S	20	139	6.95	2.8	3.65e-07	5.02e-06
STM14_3364	STM14_3364	NA	hypothetical protein		34	3	0.101	-3.31	3.24e-07	4.52e-06
STM14_3365	STM14_3365	STM2789	hypothetical protein		3985	172	0.0431	-4.54	2.81e-23	1.87e-21
STM14_3366	ygaF	STM2790	hypothetical protein	ER	2128	105	0.0495	-4.33	3.05e-11	7.2e-10
STM14_3367	gabD	STM2791	succinate-semialdehyde dehydrogenase I	C	695	46	0.0664	-3.91	2.07e-18	9.71e-17
STM14_3368	gabT	STM2792	4-aminobutyrate aminotransferase	E	430	32	0.0745	-3.75	3.58e-19	1.79e-17
STM14_3369	gabP	STM2793	gamma-aminobutyrate transporter	E	191	25	0.13	-2.94	8.22e-12	2.1e-10
STM14_3371	ygaU	STM2795	hypothetical protein	MS	511	2	0.00295	-8.4	7.04e-21	4.03e-19
STM14_3373	yqaE	STM2796	putative transport protein	S	248	3	0.011	-6.51	2.97e-28	2.41e-26
STM14_3377	stpA	STM2799	DNA binding protein	R	59	139	2.37	1.24	0.00715	0.037
STM14_3380	STM14_3380	STM2800	putative inner membrane protein		42	129	3.09	1.63	7.11e-05	0.00064
STM14_3383	ygaM	STM2802	hypothetical protein	S	596	4	0.0069	-7.18	2.5e-09	4.64e-08
STM14_3387	nrdH	STM2805	glutaredoxin-like protein	O	47	3	0.0591	-4.08	3.13e-10	6.45e-09
STM14_3388	nrdI	STM2806	ribonucleotide reductase stimulatory protein	F	41	3	0.0732	-3.77	2.07e-09	3.9e-08
STM14_3389	nrdE	STM2807	ribonucleotide-diphosphate reductase subunit alpha	F	82	7	0.0854	-3.55	1.4e-11	3.48e-10
STM14_3390	nrdF	STM2808	ribonucleotide-diphosphate reductase subunit beta	F	22	5	0.216	-2.21	0.000206	0.00168
STM14_3391	proV	STM2809	glycine betaine transporter ATP-binding subunit	VEP	12	95	7.89	2.98	9.33e-11	2.05e-09
STM14_3392	proW	STM2810	glycine betaine transporter membrane protein	EP	5	37	7.73	2.95	2.7e-07	3.8e-06
STM14_3393	proX	STM2811	glycine betaine transporter periplasmic subunit	E	10	32	3.19	1.67	0.000732	0.00513
STM14_3397	emrR	STM2813	transcriptional repressor MprA	K	8	27	3.35	1.74	0.000789	0.00546
STM14_3402	luxS	STM2817	S-ribosylhomocysteinase	T	219	21	0.0937	-3.42	5.53e-15	1.84e-13
STM14_3403	gshA	STM2818	glutamate--cysteine ligase	H	134	36	0.266	-1.91	3.91e-06	4.43e-05
STM14_3405	yqaB	STM2820	fructose-1-phosphatase	R	27	105	3.9	1.96	3.99e-06	4.52e-05
STM14_3412	csrA	STM2826	carbon storage regulator	T	835	94	0.112	-3.15	7.52e-16	2.89e-14
STM14_3418	ygaD	STM2830	competence damage-inducible protein A	R	114	52	0.457	-1.13	0.00599	0.0322
STM14_3420	mltB	STM2831	murein hydrolase B	M	35	9	0.254	-1.98	0.000251	0.002
STM14_3429	gutQ	STM2838	D-arabinose 5-phosphate isomerase	MR	35	12	0.343	-1.54	0.00288	0.0172
STM14_3455	fhlA	STM2859	formate hydrogen-lyase transcriptional activator	KOT	77	15	0.195	-2.36	1.52e-07	2.25e-06
STM14_3458	sitA	STM2861	putative periplasmic binding protein, ref 4	P	6742	215	0.0319	-4.97	1.02e-31	1.07e-29
STM14_3459	sitB	STM2862	putative ATP-binding protein, ref 4	VEP	2990	68	0.0228	-5.45	1.21e-35	1.76e-33
STM14_3460	sitC	STM2863	putative permease, ref 4	P	1754	60	0.0341	-4.87	1.34e-29	1.19e-27
STM14_3461	sitD	STM2864	putative permease, ref 4	P	982	30	0.0306	-5.03	6.69e-30	6.07e-28
STM14_3479	STM14_3479	STM2880	putative cytoplasmic protein		3	16	5.22	2.38	0.00041	0.00312
STM14_3480	iacP	STM2881	acyl carrier protein	IQ	0	5	14.7	3.88	0.00943	0.0465
STM14_3500	STM14_3500	STM2901	putative cytoplasmic protein		3	33	9.49	3.25	2.73e-07	3.84e-06
STM14_3505	STM14_3505	STM2904	putative ABC-type transporter	ES	67	26	0.383	-1.39	0.00833	0.0419
STM14_3506	STM14_3506	STM2905	putative acetyltransferase	KR	82	26	0.317	-1.66	8.83e-05	0.000777
STM14_3511	mutS	STM2909	DNA mismatch repair protein	L	29	103	3.55	1.83	1.7e-05	0.000177
STM14_3526	rpoS	STM2924	RNA polymerase sigma factor RpoS	K	9186	342	0.0373	-4.75	1.45e-30	1.36e-28
STM14_3533	ispD	STM2930	2-C-methyl-D-erythritol 4-phosphate cytidylyltransferase	JMI	3	13	4.95	2.31	0.00097	0.00659
STM14_3538	cysN	STM2934	sulfate adenylyltransferase subunit 1	JP	36	10	0.282	-1.82	0.00145	0.00944
STM14_3539	cysD	STM2935	sulfate adenylyltransferase subunit 2	EH	20	1	0.061	-4.04	7.92e-07	1.02e-05
STM14_3547	STM14_3547	STM2943	putative cytoplasmic protein		1	9	9.87	3.3	0.00126	0.00833
STM14_3553	cysJ	STM2948	sulfite reductase subunit alpha	CP	12	1	0.0661	-3.92	0.000114	0.000987
STM14_3556	ygcF	STM2951	hypothetical protein	O	299	115	0.387	-1.37	0.000308	0.0024
STM14_3557	eno	STM2952	phosphopyruvate hydratase	G	4787	377	0.0787	-3.67	2.01e-12	5.52e-11
STM14_3558	pyrG	STM2953	CTP synthetase	F	997	200	0.201	-2.31	2.04e-09	3.85e-08
STM14_3567	STM14_3567	STM2959	putative glycerate kinase 2	G	99	20	0.201	-2.32	1.53e-07	2.26e-06
STM14_3589	fucP	NA	pseudogene	EGPR	3	14	5.04	2.33	0.00111	0.00741
STM14_3597	ygdI	STM2983	putative lipoprotein		1871	23	0.0123	-6.35	1.11e-42	3.07e-40
STM14_3609	recB	STM2994	exonuclease V subunit beta	L	21	49	2.32	1.21	0.00751	0.0385
STM14_3633	ygeD	STM3009	hypothetical protein	EGPR	12	30	2.56	1.36	0.00759	0.0388
STM14_3648	STM14_3648	STM3021	putative inner membrane protein	S	8	91	11.2	3.49	2.07e-05	0.00021
STM14_3671	idi	STM3039	isopentenyl-diphosphate delta-isomerase	LR	299	119	0.398	-1.33	0.000636	0.00452
STM14_3681	ygfZ	STM3048	putative global regulator	ER	121	56	0.464	-1.11	0.00437	0.0245
STM14_3682	yqfA	STM3049	putative hemolysin	R	280	118	0.42	-1.25	0.00137	0.00898
STM14_3683	yqfB	STM3050	hypothetical protein	S	5	19	3.53	1.82	0.00609	0.0326
STM14_3687	gcvP	STM3053	glycine dehydrogenase	E	70	18	0.26	-1.94	4.61e-05	0.000432
STM14_3688	gcvH	STM3054	glycine cleavage system protein H	EI	28	7	0.261	-1.94	0.00102	0.00689
STM14_3689	gcvT	STM3055	glycine cleavage system aminomethyltransferase T	E	29	9	0.3	-1.74	0.00223	0.0137
STM14_3697	ygfE	STM3060	Z-ring-associated protein	S	8152	2220	0.272	-1.88	0.00031	0.00241
STM14_3698	ygfA	STM3061	putative ligase	H	83	187	2.26	1.17	0.00667	0.0351
STM14_3705	yggE	STM3065	hypothetical protein	S	649	166	0.256	-1.97	2.27e-07	3.23e-06
STM14_3708	fba	STM3068	fructose-bisphosphate aldolase	G	963	218	0.226	-2.15	2.55e-08	4.19e-07
STM14_3709	pgk	STM3069	phosphoglycerate kinase	G	1403	309	0.22	-2.18	8.13e-09	1.42e-07
STM14_3717	tktA	STM3076	transketolase	CGHI	110	282	2.57	1.36	0.000355	0.00272
STM14_3719	yggG	STM3077	putative Zn-dependent protease	O	160	39	0.243	-2.04	6.92e-07	8.94e-06
STM14_3720	speB	STM3078	agmatinase	E	487	33	0.067	-3.9	1.05e-06	1.3e-05
STM14_3724	STM14_3724	STM3081	putative malate/L-lactate dehydrogenase	C	2	10	5.89	2.56	0.00601	0.0323
STM14_3725	STM14_3725	STM3082	putative zinc-binding dehydrogenase	ER	3	12	3.88	1.95	0.00933	0.0461
STM14_3726	STM14_3726	STM3083	putative mannitol dehydrogenase	G	5	20	3.9	1.96	0.00248	0.0151
STM14_3729	speA	STM3086	arginine decarboxylase	E	556	90	0.161	-2.63	2.47e-11	5.93e-10
STM14_3735	galP	STM3091	galactose/proton symporter	R	141	11	0.0759	-3.72	4.01e-15	1.35e-13
STM14_3752	yggN	STM3107	hypothetical protein		191	32	0.168	-2.58	6.84e-10	1.38e-08
STM14_3754	trmB	STM3109	tRNA (guanine-N(7))-methyltransferase	R	66	21	0.319	-1.65	0.000182	0.00151
STM14_3771	STM14_3771	STM3122	putative arylsulfatase	P	14	41	2.94	1.55	0.00235	0.0144
STM14_3772	STM14_3772	STM3123	putative arylsulfatase regulator	R	7	58	8.58	3.1	3.48e-10	7.16e-09
STM14_3773	STM14_3773	NA	hypothetical protein		0	5	Inf	Inf	0.000931	0.00637
STM14_3775	STM14_3775	STM3124	putative response regulator	KT	5	66	13.2	3.72	1.87e-12	5.14e-11
STM14_3777	STM14_3777	STM3126	putative amino acid transporter	E	8	37	4.4	2.14	0.00194	0.0122
STM14_3780	STM14_3780	STM3127	putative cytoplasmic protein	R	1	25	28.9	4.85	0.000269	0.00214
STM14_3781	STM14_3781	STM3128	putative oxidoreductase	ER	2	67	31.7	4.99	6.55e-08	1.02e-06
STM14_3782	STM14_3782	STM3129	putative NAD-dependent aldehyde dehydrogenase	C	4	157	36.7	5.2	3.4e-07	4.71e-06
STM14_3791	STM14_3791	STM3134	putative permease	EGPR	126	26	0.209	-2.26	2.81e-06	3.29e-05
STM14_3795	STM14_3795	STM3135	mannonate dehydratase	G	690	167	0.243	-2.04	2.19e-05	0.000221
STM14_3796	STM14_3796	STM3136	putative D-mannonate oxidoreductase	G	160	54	0.338	-1.56	0.00043	0.00325
STM14_3804	yghU	STM3140	putative glutathione S-transferase YghU	O	115	26	0.226	-2.14	4.88e-07	6.48e-06
STM14_3813	hybA	STM3149	hydrogenase 2 protein HybA	C	2	12	5.24	2.39	0.00173	0.0111
STM14_3823	yghA	STM3157	oxidoreductase	IQR	716	1	0.00159	-9.3	4.11e-50	1.97e-47
STM14_3824	exbD	STM3158	biopolymer transport protein ExbD	UG	507	223	0.439	-1.19	0.00242	0.0148
STM14_3825	exbB	STM3159	biopolymer transport protein ExbB	U	762	312	0.41	-1.29	0.000958	0.00653
STM14_3832	dkgA	STM3165	2,5-diketo-D-gluconate reductase A	R	807	25	0.0311	-5.01	1.46e-29	1.28e-27
STM14_3836	STM14_3836	STM3167	putative diadenosine tetraphosphatehydrolase	FGR	29	80	2.77	1.47	0.000383	0.00293
STM14_3841	STM14_3841	STM3169	putative periplasmic dicarboxylate-binding protein	G	36	364	10	3.33	8.94e-16	3.38e-14
STM14_3842	STM14_3842	STM3170	putative inner membrane protein	G	3	34	11.8	3.56	1.64e-08	2.79e-07
STM14_3843	ygiK	STM3171	putative transporter	G	4	50	11.2	3.48	2.29e-10	4.8e-09
STM14_3844	sufI	STM3172	repressor protein for FtsI	Q	37	80	2.18	1.13	0.00382	0.0217
STM14_3845	plsC	STM3173	1-acyl-sn-glycerol-3-phosphate acyltransferase	I	8	24	3.03	1.6	0.00253	0.0153
STM14_3861	ygiB	STM3187	hypothetical protein		1014	194	0.191	-2.39	4.26e-10	8.62e-09
STM14_3862	ygiC	STM3188	putative glutathionylspermidine synthase	E	674	182	0.27	-1.89	4.6e-07	6.14e-06
STM14_3869	ribB	STM3195	3,4-dihydroxy-2-butanone 4-phosphate synthase	H	200	55	0.273	-1.88	3.38e-06	3.9e-05
STM14_3870	yqiC	STM3196	putative cytoplasmic protein	S	47	10	0.211	-2.24	1.64e-05	0.000171
STM14_3880	cca	STM3204	multifunctional tRNA nucleotidyl transferase/2'3'-cyclic phosphodiesterase/2'nucleotidase/phosphatase	J	297	54	0.182	-2.46	1.55e-09	2.96e-08
STM14_3887	dnaG	STM3210	DNA primase	L	299	118	0.396	-1.34	0.000591	0.00427
STM14_3889	mug	STM3212	G/U mismatch-specific DNA glycosylase	L	201	53	0.262	-1.93	1.88e-06	2.26e-05
STM14_3896	oat	STM3218	putrescine--2-oxoglutarate aminotransferase PatA	E	6006	35	0.00587	-7.41	9.41e-55	6.19e-52
STM14_3897	STM14_3897	NA	hypothetical protein		12	0	0	-Inf	1.88e-06	2.26e-05
STM14_3904	STM14_3904	NA	hypothetical protein		29	87	3.03	1.6	0.00838	0.0421
STM14_3910	yqjC	STM3228	hypothetical protein	T	1449	40	0.0277	-5.17	8.07e-33	9.23e-31
STM14_3911	yqjD	STM3229	putative inner membrane protein	S	792	34	0.0423	-4.56	2.8e-26	2.07e-24
STM14_3912	yqjE	STM3230	putative inner membrane protein		944	44	0.047	-4.41	2.89e-17	1.25e-15
STM14_3913	yqjK	STM3231	putative inner membrane protein		141	6	0.0404	-4.63	3.14e-19	1.59e-17
STM14_3915	yqjG	STM3233	putative glutathione S-transferase	O	490	7	0.015	-6.06	5.81e-34	7.28e-32
STM14_3916	yhaH	STM3234	putative inner membrane protein	S	30	8	0.25	-2	0.000789	0.00546
STM14_3950	yraR	STM3268	putative nucleoside-diphosphate-sugar epimerase	MEG	129	9	0.0682	-3.87	2.65e-15	9.19e-14
STM14_3951	yhbO	STM3269	putative intracellular proteinase	FR	759	5	0.00609	-7.36	3.44e-45	1.13e-42
STM14_3958	yhbW	STM3276	hypothetical protein	C	97	18	0.184	-2.44	3.56e-08	5.73e-07
STM14_3973	argG	STM3290	argininosuccinate synthase	E	74	28	0.375	-1.41	0.000722	0.00508
STM14_3976	secG	STM3293	preprotein translocase subunit SecG	U	175	376	2.15	1.11	0.0025	0.0151
STM14_3984	greA	STM3299	transcription elongation factor GreA	K	141	52	0.369	-1.44	0.000642	0.00456
STM14_3988	obgE	STM3301	GTPase ObgE	PR	429	113	0.264	-1.92	5.73e-07	7.56e-06
STM14_3992	ispB	STM3305	octaprenyl diphosphate synthase	H	136	51	0.376	-1.41	0.000416	0.00315
STM14_3997	yrbB	STM3309	hypothetical protein	T	98	35	0.355	-1.5	0.00051	0.00377
STM14_3998	yrbC	STM3310	putative transport protein	Q	292	85	0.29	-1.79	5.96e-06	6.55e-05
STM14_3999	yrbD	STM3311	putative transport protein	Q	210	58	0.278	-1.85	3.41e-06	3.92e-05
STM14_4005	yrbK	STM3317	hypothetical protein	S	201	67	0.334	-1.58	5.88e-05	0.000539
STM14_4006	yhbN	STM3318	hypothetical protein	S	96	29	0.304	-1.72	5.81e-05	0.000535
STM14_4007	yhbG	STM3319	putative ABC transporter ATP-binding protein YhbG	EP	222	78	0.352	-1.51	0.0001	0.000871
STM14_4013	yrbL	STM3325	hypothetical protein	KLTR	926	112	0.121	-3.05	3.06e-13	8.84e-12
STM14_4026	yhcH	STM3335	putative cytoplasmic protein	G	50	3	0.0657	-3.93	6.52e-11	1.45e-09
STM14_4027	nanK	STM3336	N-acetylmannosamine kinase	KG	184	6	0.0322	-4.96	5.97e-22	3.61e-20
STM14_4028	nanE	STM3337	N-acetylmannosamine-6-phosphate 2-epimerase	FG	27	10	0.374	-1.42	0.00834	0.0419
STM14_4029	nanT	STM3338	putative sialic acid transporter	EGP	50	15	0.302	-1.73	0.00088	0.00604
STM14_4030	nanA	STM3339	N-acetylneuraminate lyase	ME	36	9	0.262	-1.94	0.000139	0.00119
STM14_4031	yhcK	STM3340	transcriptional regulator NanR	K	32	82	2.54	1.34	0.00128	0.00842
STM14_4038	yhcM	STM3346	putative ATPase	R	8	31	3.73	1.9	0.000119	0.00103
STM14_4057	yhcO	STM3363	putative cytoplasmic protein	K	121	2	0.0139	-6.17	6.61e-23	4.24e-21
STM14_4062	tldD	STM3368	protease TldD	R	354	78	0.222	-2.17	3.49e-08	5.65e-07
STM14_4066	mreD	STM3372	rod shape-determining protein MreD	M	170	12	0.0732	-3.77	1.62e-15	5.76e-14
STM14_4072	STM14_4072	STM3377	putative sulfite oxidase subunit YedY	R	94	21	0.219	-2.19	1.29e-06	1.58e-05
STM14_4075	STM14_4075	NA	hypothetical protein		3	15	4.3	2.1	0.00471	0.0262
STM14_4076	accB	STM3379	acetyl-CoA carboxylase biotin carboxyl carrier protein subunit	I	32	115	3.62	1.86	6.48e-06	7.09e-05
STM14_4077	accC	STM3380	acetyl-CoA carboxylase biotin carboxylase subunit	I	50	177	3.54	1.82	2.52e-06	2.98e-05
STM14_4086	STM14_4086	STM3388	putative signal transduction protein, c-diGMP metabolism (ref2)	T	18	5	0.292	-1.78	0.00499	0.0274
STM14_4102	yrdA	STM3399	putative ferripyochelin-binding protein	R	67	19	0.276	-1.85	3.99e-05	0.000382
STM14_4107	smg	STM3404	hypothetical protein	S	655	256	0.391	-1.35	0.00032	0.00248
STM14_4108	smf	STM3405	hypothetical protein	LU	432	204	0.473	-1.08	0.00347	0.02
STM14_4109	def	STM3406	peptide deformylase	J	1091	370	0.339	-1.56	2.92e-05	0.000287
STM14_4110	fmt	STM3407	methionyl-tRNA formyltransferase	JF	519	127	0.245	-2.03	1.42e-07	2.12e-06
STM14_4112	trkA	STM3409	potassium transporter peripheral membrane protein	P	65	12	0.181	-2.47	2.48e-07	3.52e-06
STM14_4113	mscL	STM3410	large-conductance mechanosensitive channel	M	117	18	0.15	-2.74	9.64e-10	1.9e-08
STM14_4135	rpmC	STM3432	50S ribosomal protein L29	J	123	56	0.455	-1.13	0.00398	0.0225
STM14_4137	rpsC	STM3434	30S ribosomal protein S3	J	109	51	0.464	-1.11	0.0091	0.0452
STM14_4146	bfr	STM3443	bacterioferritin, iron storage and detoxification protein	P	301	106	0.353	-1.5	0.000221	0.00179
STM14_4150	fusA	STM3446	elongation factor G	J	1174	494	0.421	-1.25	0.00383	0.0217
STM14_4151	rpsG	STM3447	30S ribosomal protein S7	J	370	121	0.326	-1.62	0.000608	0.00436
STM14_4152	rpsL	STM3448	30S ribosomal protein S12	J	56	17	0.31	-1.69	0.00028	0.00221
STM14_4153	yheL	STM3449	tRNA 2-thiouridine synthesizing protein B	P	42	6	0.132	-2.93	8.46e-08	1.29e-06
STM14_4155	yheN	STM3451	hypothetical protein	P	4	17	4.08	2.03	0.00304	0.0179
STM14_4156	yheO	STM3452	putative regulatory protein	S	6	23	4.15	2.05	0.00497	0.0273
STM14_4177	fic	STM3470	cell filamentation protein Fic	D	444	4	0.00918	-6.77	1.94e-36	3.01e-34
STM14_4178	yhfG	STM3471	hypothetical protein		67	1	0.0115	-6.44	4.49e-12	1.19e-10
STM14_4193	trpS	STM3481	tryptophanyl-tRNA synthetase	J	88	37	0.417	-1.26	0.0027	0.0162
STM14_4200	hofQ	STM3488	outer membrane porin HofQ	NU	20	5	0.273	-1.87	0.00392	0.0222
STM14_4206	nudE	STM3494	ADP-ribose diphosphatase NudE	LR	86	194	2.27	1.18	0.00169	0.0108
STM14_4208	yrfF	STM3495	putative inner membrane protein		50	168	3.39	1.76	1.1e-05	0.000116
STM14_4217	ompR	STM3502	osmolarity response regulator	KT	138	55	0.401	-1.32	0.0012	0.00799
STM14_4222	feoB	STM3506	ferrous iron transport protein B	P	28	97	3.47	1.79	2.78e-05	0.000274
STM14_4223	yhgG	STM3507	putative cytoplasmic protein		1	7	5.29	2.4	0.00883	0.0441
STM14_4231	malQ	STM3513	4-alpha-glucanotransferase	G	145	18	0.127	-2.98	1.41e-11	3.48e-10
STM14_4232	malP	STM3514	maltodextrin phosphorylase	G	88	26	0.297	-1.75	6.11e-05	0.000559
STM14_4236	STM14_4236	STM3517	putative DNA-damage-inducibile protein	L	183	77	0.419	-1.25	0.00216	0.0134
STM14_4237	rtcA	STM3518	RNA 3'-terminal-phosphate cyclase	A	4	26	6.3	2.65	1.02e-05	0.000108
STM14_4238	rtcB	STM3519	putative cytoplasmic protein	S	32	104	3.24	1.69	3.35e-05	0.000324
STM14_4239	STM14_4239	STM3521	putative ribonucleoprotein related-protein		75	188	2.51	1.33	0.000506	0.00375
STM14_4246	glpD	STM3526	glycerol-3-phosphate dehydrogenase	CR	78	12	0.148	-2.76	2.05e-08	3.42e-07
STM14_4254	glgP	STM3534	glycogen phosphorylase	G	609	189	0.311	-1.68	8.35e-06	8.97e-05
STM14_4255	glgA	STM3535	glycogen synthase	MG	307	66	0.215	-2.22	3.18e-08	5.16e-07
STM14_4256	glgC	STM3536	glucose-1-phosphate adenylyltransferase	M	218	34	0.154	-2.7	1.54e-10	3.34e-09
STM14_4257	glgX	STM3537	glycogen debranching protein	G	363	47	0.131	-2.93	1.01e-12	2.85e-11
STM14_4258	glgB	STM3538	glycogen branching protein	G	836	91	0.109	-3.2	1.45e-15	5.28e-14
STM14_4267	yhhW	STM3544	putative cytoplasmic protein	R	140	23	0.165	-2.6	3.12e-09	5.71e-08
STM14_4276	ggt	STM3551	gamma-glutamyltranspeptidase periplasmic precursor	E	385	18	0.0474	-4.4	5.53e-23	3.64e-21
STM14_4278	yhhA	STM3552	hypothetical protein		174	19	0.106	-3.23	1.26e-06	1.56e-05
STM14_4282	ugpA	STM3556	glycerol-3-phosphate transporter permease	EG	20	2	0.0915	-3.45	6.17e-06	6.77e-05
STM14_4283	ugpB	STM3557	glycerol-3-phosphate transporter periplasmic binding protein	G	267	17	0.0654	-3.94	6.63e-19	3.29e-17
STM14_4287	livG	STM3561	leucine/isoleucine/valine transporter ATP-binding subunit	VEP	9	0	0.0516	-4.28	0.000227	0.00183
STM14_4288	livM	STM3562	leucine/isoleucine/valine transporter permease subunit	E	15	2	0.139	-2.85	0.000477	0.00355
STM14_4290	livK	STM3564	high-affinity branched-chain amino acid transporter	E	47	5	0.111	-3.17	1.75e-08	2.95e-07
STM14_4295	rpoH	STM3568	RNA polymerase factor sigma-32	K	450	228	0.506	-0.983	0.00807	0.0409
STM14_4303	yhhN	STM3575	putative inner membrane protein	S	135	59	0.434	-1.2	0.00303	0.0179
STM14_4305	tcp	STM3577	methyl-accepting transmembrane citrate/phenol chemoreceptor	NT	55	18	0.333	-1.59	0.00508	0.0279
STM14_4310	yhhT	STM3582	putative permease	R	36	2	0.0575	-4.12	8.7e-10	1.73e-08
STM14_4314	yhiH	STM3586	putative ABC-type multidrug transport system ATPase component	VEPR	4	24	5.31	2.41	4.28e-05	0.000404
STM14_4315	yhiI	STM3587	hypothetical protein	LM	2	12	7.48	2.9	0.000777	0.00539
STM14_4319	uspB	STM3590	universal stress protein B		100	10	0.0961	-3.38	8.39e-11	1.85e-09
STM14_4323	prlC	STM3594	oligopeptidase A	E	426	212	0.497	-1.01	0.00637	0.0338
STM14_4329	STM14_4329	STM3599	anaerobic C4-dicarboxylate transporter	CGEPR	1	7	7.7	2.95	0.00369	0.0211
STM14_4334	treF	STM3603	trehalase	G	179	38	0.211	-2.24	8.12e-08	1.25e-06
STM14_4342	yhjD	STM3608	putative tRNA-processing ribonuclease	S	78	8	0.102	-3.3	2.47e-10	5.17e-09
STM14_4345	yhjG	STM3610	putative inner membrane protein	M	470	6	0.0123	-6.35	3.07e-36	4.62e-34
STM14_4351	dctA	STM3614	C4-dicarboxylate transporter DctA	C	10	39	3.84	1.94	7.1e-05	0.00064
STM14_4362	yhjS	STM3622	putative cytoplasmic protein		118	53	0.448	-1.16	0.00356	0.0204
STM14_4364	yhjU	STM3624	putative inner membrane protein		91	41	0.452	-1.15	0.0049	0.0271
STM14_4375	dppA	STM3630	dipeptide transport protein	E	924	296	0.32	-1.64	7.09e-06	7.69e-05
STM14_4389	yhjY	STM3641	putative lipase		122	4	0.0349	-4.84	6.93e-19	3.41e-17
STM14_4398	yiaG	STM3648	putative transcriptional regulator	K	1073	6	0.00538	-7.54	2.37e-48	8.91e-46
STM14_4418	bax	STM3663	hypothetical protein	NUR	257	576	2.24	1.16	0.00114	0.00762
STM14_4425	yiaK	STM3668	2,3-diketo-L-gulonate reductase	C	27	170	6.39	2.68	1.03e-10	2.25e-09
STM14_4426	yiaL	STM3669	putative cytoplasmic protein	G	1	33	22	4.46	2.87e-11	6.8e-10
STM14_4427	STM14_4427	STM3670	putative chemotaxis protein		5	54	10.3	3.37	2.08e-08	3.46e-07
STM14_4428	yiaM	STM3671	2,3-diketo-L-gulonate TRAP transporter small permease	G	0	7	Inf	Inf	0.000152	0.00129
STM14_4429	yiaN	STM3672	hypothetical protein	G	0	4	Inf	Inf	0.00101	0.00686
STM14_4431	lyxK	STM3674	L-xylulose kinase	C	0	20	47.9	5.58	1.24e-06	1.53e-05
STM14_4432	sgbH	STM3675	3-keto-L-gulonate-6-phosphate decarboxylase	G	0	10	Inf	Inf	9e-07	1.14e-05
STM14_4433	sgbU	STM3676	putative L-xylulose 5-phosphate 3-epimerase	G	1	7	12.6	3.66	0.00265	0.0159
STM14_4438	aldB	STM3680	aldehyde dehydrogenase B	C	7383	214	0.029	-5.11	4.04e-34	5.18e-32
STM14_4439	STM14_4439	STM3681	putative transcriptional regulator	KG	589	5	0.00818	-6.93	9.32e-40	2.13e-37
STM14_4442	yibF	STM3684	glutathione S-transferase	O	296	31	0.105	-3.25	1.97e-14	6.16e-13
STM14_4446	STM14_4446	STM3688	putative cytoplasmic protein		211	5	0.023	-5.44	4.35e-07	5.82e-06
STM14_4447	yibL	STM3689	hypothetical protein	LD	41	6	0.139	-2.85	6.3e-05	0.000573
STM14_4450	STM14_4450	STM3691	putative inner membrane protein	NTUWS	58	15	0.261	-1.94	2.36e-05	0.000237
STM14_4464	pmgI	STM3704	phosphoglyceromutase	G	68	18	0.26	-1.95	5.47e-05	0.000507
STM14_4474	rfaL	STM3713	O-antigen ligase	MEGPR	13	34	2.65	1.4	0.00547	0.0297
STM14_4483	rfaG	STM3722	glucosyltransferase I	M	44	17	0.378	-1.4	0.00539	0.0294
STM14_4486	kdtA	STM3724	3-deoxy-D-manno-octulosonic-acid transferase	M	23	52	2.26	1.18	0.00813	0.0411
STM14_4494	slmA	STM3732	nucleoid occlusion protein	K	1	7	7.81	2.97	0.00887	0.0442
STM14_4495	pyrE	STM3733	orotate phosphoribosyltransferase	F	8	34	4.45	2.15	2.79e-05	0.000275
STM14_4498	yicC	STM3735	hypothetical protein	LS	185	56	0.301	-1.73	1.72e-05	0.000179
STM14_4508	spoU	STM3743	tRNA guanosine-2'-O-methyltransferase	J	10	27	2.79	1.48	0.00654	0.0346
STM14_4510	STM14_4510	STM3745	putative cytoplasmic protein		2	11	4.65	2.22	0.00122	0.00811
STM14_4511	gltS	STM3746	glutamate transport protein	E	12	41	3.31	1.73	0.000194	0.0016
STM14_4528	fidL	STM3758	putative inner membrane protein		17	1	0.062	-4.01	6.96e-06	7.57e-05
STM14_4529	marT	STM3759	putative transcriptional regulator	KT	16	2	0.149	-2.75	0.000821	0.00565
STM14_4552	STM14_4552	STM3774	putative inner membrane protein		25	0	0	-Inf	3.8e-10	7.77e-09
STM14_4553	STM14_4553	NA	hypothetical protein		62	0	0.00765	-7.03	5.3e-18	2.34e-16
STM14_4554	STM14_4554	STM3775	putative glycosyl hydrolase	G	64	3	0.0443	-4.5	1.23e-13	3.67e-12
STM14_4556	STM14_4556	STM3777	putative cytoplasmic protein	S	24	6	0.242	-2.05	0.000511	0.00377
STM14_4599	ibpB	STM3808	heat shock chaperone IbpB	O	29	155	5.37	2.43	0.00712	0.0369
STM14_4600	ibpA	STM3809	heat shock protein IbpA	O	39	170	4.34	2.12	0.00175	0.0112
STM14_4601	STM14_4601	NA	hypothetical protein		11	0	0.0324	-4.95	3.6e-05	0.000347
STM14_4602	yidQ	STM3810	hypothetical protein	R	106	33	0.307	-1.7	0.000508	0.00376
STM14_4620	dgoA	STM3828	2-oxo-3-deoxygalactonate 6-phosphate aldolase/galactonate dehydratase	MR	93	10	0.108	-3.21	3.11e-11	7.3e-10
STM14_4621	STM14_4621	NA	pseudogene	GH	60	5	0.084	-3.57	1.12e-09	2.19e-08
STM14_4622	dgoK	STM3829	2-oxo-3-deoxygalactonate kinase	G	38	12	0.308	-1.7	0.000795	0.00549
STM14_4623	dgoR	STM3830	galactonate operon transcriptional repressor	K	78	23	0.297	-1.75	8.09e-05	0.000719
STM14_4634	rpmH	STM3839	50S ribosomal protein L34	J	27	78	2.86	1.52	0.000347	0.00268
STM14_4638	trmE	STM3843	tRNA modification GTPase TrmE	PR	57	2	0.0346	-4.85	1.79e-13	5.25e-12
STM14_4645	yieF	STM3850	putative oxidoreductase	R	55	14	0.263	-1.93	7.24e-05	0.000649
STM14_4656	glmS	STM3861	D-fructose-6-phosphate amidotransferase	M	90	328	3.65	1.87	1.49e-06	1.81e-05
STM14_4660	atpC	STM3864	F0F1 ATP synthase subunit epsilon	C	10	29	3.02	1.59	0.00491	0.0271
STM14_4661	atpD	STM3865	F0F1 ATP synthase subunit beta	C	70	211	3.02	1.59	4.24e-05	0.000401
STM14_4662	atpG	STM3866	F0F1 ATP synthase subunit gamma	C	64	183	2.86	1.51	8.83e-05	0.000777
STM14_4663	atpA	STM3867	F0F1 ATP synthase subunit alpha	C	69	199	2.88	1.52	6.12e-05	0.00056
STM14_4664	atpH	STM3868	F0F1 ATP synthase subunit delta	C	56	141	2.5	1.32	0.000507	0.00376
STM14_4665	atpF	STM3869	F0F1 ATP synthase subunit B	C	68	149	2.2	1.13	0.00247	0.015
STM14_4666	atpE	STM3870	F0F1 ATP synthase subunit C	C	119	244	2.05	1.04	0.00607	0.0325
STM14_4667	atpB	STM3871	F0F1 ATP synthase subunit A	C	104	231	2.22	1.15	0.00205	0.0128
STM14_4668	atpI	STM3872	F0F1 ATP synthase subunit I		19	47	2.48	1.31	0.003	0.0178
STM14_4677	trkD	STM3880	potassium transport protein Kup	P	81	34	0.415	-1.27	0.00236	0.0145
STM14_4678	rbsD	STM3881	D-ribose pyranase	G	90	199	2.21	1.14	0.0035	0.0202
STM14_4682	rbsK	STM3885	ribokinase	GH	25	83	3.28	1.72	3.7e-05	0.000355
STM14_4683	rbsR	STM3886	transcriptional repressor RbsR	K	10	28	2.88	1.53	0.001	0.00679
STM14_4693	yifA	STM3897	transcriptional regulator HdfR	K	37	104	2.79	1.48	0.000184	0.00152
STM14_4697	ilvL	STM3900	ilvG operon leader peptide		459	1562	3.4	1.77	0.00617	0.0329
STM14_4722	wecD	STM3924	TDP-fucosamine acetyltransferase	KR	5	22	4.9	2.29	0.000139	0.00119
STM14_4723	wecE	STM3925	TDP-4-oxo-6-deoxy-D-glucose transaminase	ME	10	27	2.69	1.43	0.00282	0.0169
STM14_4724	wzxE	STM3926	O-antigen translocase	R	2	14	6.12	2.61	0.000731	0.00513
STM14_4725	STM14_4725	STM3927	4-alpha-L-fucosyltransferase		0	7	17.9	4.16	0.0011	0.00738
STM14_4728	yifK	STM3930	putative transport protein YifK	E	110	20	0.181	-2.47	3.7e-08	5.94e-07
STM14_4739	cyaA	STM3939	adenylate cyclase	F	863	381	0.442	-1.18	0.00182	0.0115
STM14_4754	corA	STM3952	magnesium/nickel/cobalt transporter CorA	P	93	13	0.135	-2.89	8.11e-10	1.63e-08
STM14_4761	recQ	STM3958	ATP-dependent DNA helicase RecQ	LR	168	31	0.186	-2.43	1.39e-08	2.39e-07
STM14_4767	metR	STM3964	metE/metH regulator	K	35	11	0.308	-1.7	0.000346	0.00267
STM14_4792	trkH	STM3986	potassium transporter	P	115	42	0.366	-1.45	0.000516	0.00379
STM14_4809	polA	STM3999	DNA polymerase I	L	532	268	0.504	-0.989	0.00685	0.0358
STM14_4813	STM14_4813	STM4002	putative cytoplasmic protein		19260	5291	0.275	-1.86	4.18e-07	5.62e-06
STM14_4814	yihI	STM4003	hypothetical protein	OS	393	111	0.283	-1.82	1.36e-06	1.67e-05
STM14_4817	glnG	STM4005	nitrogen regulation protein NR(I)	KOT	72	18	0.257	-1.96	2.52e-05	0.000251
STM14_4818	glnL	STM4006	nitrogen regulation protein NR(II)	T	50	12	0.235	-2.09	0.00012	0.00104
STM14_4820	glnA	STM4007	glutamine synthetase	E	5	31	6.1	2.61	3.19e-06	3.71e-05
STM14_4831	yihP	STM4018	GPH family transport protein	EGPR	0	4	Inf	Inf	0.0034	0.0197
STM14_4850	fdoI	STM4035	formate dehydrogenase-O subunit gamma	C	15	74	4.82	2.27	4.21e-07	5.66e-06
STM14_4851	fdoH	STM4036	formate dehydrogenase-O beta subunit	C	19	271	14	3.81	2.2e-18	1.02e-16
STM14_4852	fdoG	STM4037	formate dehydrogenase alpha subunit	CR	135	1229	9.11	3.19	7.23e-16	2.8e-14
STM14_4885	pfkA	STM4062	6-phosphofructokinase	G	583	95	0.163	-2.62	2.65e-11	6.32e-10
STM14_4897	ydeW	STM4073	putative transcriptional repressor	K	21	6	0.312	-1.68	0.00468	0.0261
STM14_4899	ego	STM4074	putative ABC-type aldose transport system ATPase component	VEP	77	1	0.0176	-5.83	3.6e-18	1.63e-16
STM14_4900	ydeY	STM4075	putative sugar transport protein	E	47	3	0.0703	-3.83	8.39e-10	1.68e-08
STM14_4901	ydeZ	STM4076	putative sugar transport protein	GR	35	9	0.253	-1.98	0.000139	0.00119
STM14_4902	yneA	STM4077	putative sugar transport protein	G	44	3	0.0588	-4.09	1.75e-10	3.74e-09
STM14_4903	yneB	STM4078	aldolase	G	67	10	0.154	-2.7	3.73e-08	5.96e-07
STM14_4905	STM14_4905	STM4080	ribulose-phosphate 3-epimerase	G	38	9	0.237	-2.08	6.72e-05	0.000608
STM14_4906	tpiA	STM4081	triosephosphate isomerase	G	541	226	0.417	-1.26	0.00119	0.00791
STM14_4910	fpr	STM4084	ferredoxin-NADP reductase	H	126	336	2.66	1.41	0.000196	0.0016
STM14_4920	hslV	STM4092	ATP-dependent protease peptidase subunit	O	171	69	0.401	-1.32	0.000523	0.00383
STM14_4922	cytR	STM4094	DNA-binding transcriptional regulator CytR	K	8	26	3.2	1.68	0.000369	0.00283
STM14_4923	priA	STM4095	primosome assembly protein PriA	KL	9	29	3.1	1.63	0.00299	0.0177
STM14_4927	metJ	STM4099	transcriptional repressor protein MetJ	KE	83	26	0.309	-1.69	8.85e-05	0.000778
STM14_4929	metL	STM4101	bifunctional aspartate kinase II/homoserine dehydrogenase II	E	86	24	0.281	-1.83	4.95e-05	0.000462
STM14_4935	metF	STM4105	5,10-methylenetetrahydrofolate reductase	E	64	4	0.0625	-4	2.96e-12	8.08e-11
STM14_4941	ptsA	STM4110	PEP-protein phosphotransferase	TG	53	17	0.322	-1.63	0.000309	0.00241
STM14_4945	frwB	STM4113	putative fructose-like phosphotransferase EIIB subunit 2	G	7	1	0.168	-2.57	0.00861	0.0431
STM14_4946	pflD	STM4114	putative formate acetyltransferase 2	C	132	22	0.164	-2.6	2.72e-09	5.04e-08
STM14_4947	pflC	STM4115	pyruvate formate lyase II activase	O	45	13	0.28	-1.84	0.000579	0.00421
STM14_4956	argC	STM4121	N-acetyl-gamma-glutamyl-phosphate reductase	E	97	48	0.495	-1.01	0.00808	0.0409
STM14_4984	secE	STM4147	preprotein translocase subunit SecE	U	287	116	0.403	-1.31	0.000757	0.00526
STM14_4985	nusG	STM4148	transcription antitermination protein NusG	K	158	60	0.378	-1.4	0.000619	0.00442
STM14_5007	nudC	STM4166	NADH pyrophosphatase	LR	59	13	0.226	-2.14	5.51e-06	6.08e-05
STM14_5009	nfi	STM4168	endonuclease V	L	130	26	0.2	-2.32	1.12e-07	1.7e-06
STM14_5011	hupA	STM4170	transcriptional regulator HU subunit alpha	L	146	609	4.17	2.06	4.04e-08	6.4e-07
STM14_5012	yjaH	STM4171	putative inner membrane protein		5	21	3.76	1.91	0.00176	0.0112
STM14_5027	yjaB	STM4181	hypothetical protein	KR	138	38	0.273	-1.87	1.88e-06	2.26e-05
STM14_5036	yjbB	STM4189	putative transport protein	PR	201	51	0.256	-1.97	1.46e-06	1.78e-05
STM14_5075	pgi	STM4221	glucose-6-phosphate isomerase	G	199	75	0.375	-1.41	0.000462	0.00345
STM14_5080	yjbA	STM4226	phosphate-starvation-inducible protein PsiE	S	3	11	4.36	2.12	0.0071	0.0369
STM14_5090	ubiC	STM4233	chorismate pyruvate lyase	H	468	155	0.331	-1.6	2.69e-05	0.000267
STM14_5091	ubiA	STM4234	4-hydroxybenzoate octaprenyltransferase	O	626	123	0.197	-2.35	2.35e-09	4.39e-08
STM14_5096	STM14_5096	STM4239	putative cytoplasmic protein		1830	2	0.000944	-10	3.23e-62	5.66e-59
STM14_5097	yjbJ	STM4240	putative stress-response protein	S	8161	25	0.00303	-8.37	4.81e-64	1.27e-60
STM14_5100	yjbN	STM4243	tRNA-dihydrouridine synthase A	J	49	19	0.384	-1.38	0.00487	0.027
STM14_5103	qor	STM4245	quinone oxidoreductase	CER	279	28	0.101	-3.3	1.41e-14	4.48e-13
STM14_5106	tyrB	STM4248	aromatic amino acid aminotransferase	E	13	43	3.4	1.76	0.00016	0.00134
STM14_5107	aphA	STM4249	acid phosphatase/phosphotransferase	R	7	33	5.03	2.33	9.51e-06	0.000101
STM14_5108	yjbQ	STM4250	putative cytoplasmic protein	S	72	23	0.325	-1.62	0.000176	0.00146
STM14_5109	yjbR	STM4251	putative cytoplasmic protein	S	93	28	0.298	-1.75	0.000152	0.00129
STM14_5127	soxS	STM4265	DNA-binding transcriptional regulator SoxS	K	7	141	21.1	4.4	7.15e-17	2.92e-15
STM14_5129	STM14_5129	NA	hypothetical protein		9767	21	0.00219	-8.84	4.47e-48	1.57e-45
STM14_5130	STM14_5130	STM4267	putative glutathione S-transferase	O	60	3	0.046	-4.44	6.15e-13	1.75e-11
STM14_5133	yjcD	STM4268	hypothetical protein	EFGPR	37	6	0.157	-2.67	0.000735	0.00515
STM14_5136	STM14_5136	STM4270	putative transcriptional regulator	K	51	14	0.273	-1.87	0.000189	0.00156
STM14_5141	acs	STM4275	acetyl-CoA synthetase	IQ	2521	626	0.248	-2.01	6.69e-08	1.04e-06
STM14_5143	nrfA	STM4277	cytochrome c nitrite reductase	P	4	16	4.24	2.08	0.00276	0.0165
STM14_5153	yjcO	STM4284	hypothetical protein	R	11	40	3.58	1.84	0.0011	0.0074
STM14_5157	phnO	STM4287	aminoalkylphosphonic acid N-acetyltransferase	KR	19	6	0.339	-1.56	0.00797	0.0404
STM14_5158	phnB	STM4288	hypothetical protein	S	174	1	0.00592	-7.4	2.8e-29	2.34e-27
STM14_5161	proP	STM4290	proline/glycine betaine transporter	EGPR	300	21	0.069	-3.86	1.38e-18	6.62e-17
STM14_5167	adiY	STM4295	transcriptional activator	K	1	6	10.1	3.34	0.00253	0.0153
STM14_5188	STM14_5188	STM4315	putative DNA-binding protein	K	10	2	0.159	-2.65	0.00184	0.0117
STM14_5198	yjdC	STM4322	putative transcriptional regulator	K	115	27	0.236	-2.08	7.29e-05	0.000653
STM14_5202	aspA	STM4326	aspartate ammonia-lyase	CE	2769	1187	0.429	-1.22	0.00123	0.00811
STM14_5205	yjeH	STM4328	inner membrane protein YjeH	E	56	23	0.417	-1.26	0.00736	0.0379
STM14_5206	groES	STM4329	co-chaperonin GroES	O	308	842	2.73	1.45	0.000164	0.00137
STM14_5207	groEL	STM4330	chaperonin GroEL	OE	833	2216	2.66	1.41	0.000201	0.00164
STM14_5216	ecnB	STM4336	entericidin B membrane lipoprotein	S	3219	12	0.00378	-8.05	1.45e-57	1.27e-54
STM14_5219	blc	STM4339	outer membrane lipoprotein Blc	M	232	2	0.0095	-6.72	6.38e-31	6.33e-29
STM14_5228	yjeP	STM4347	hypothetical protein	LDMNT	25	58	2.31	1.21	0.00622	0.0332
STM14_5237	yjeF	STM4356	hypothetical protein	GS	212	45	0.213	-2.23	7.41e-08	1.14e-06
STM14_5248	purA	STM4366	adenylosuccinate synthetase	F	277	706	2.55	1.35	0.000244	0.00195
STM14_5250	vacB	STM4368	exoribonuclease R	JK	905	261	0.288	-1.79	1.91e-06	2.29e-05
STM14_5251	yjfH	STM4369	23S rRNA (guanosine-2'-O-)-methyltransferase	J	100	34	0.337	-1.57	0.00567	0.0307
STM14_5259	aidB	STM4377	isovaleryl CoA dehydrogenase	I	421	10	0.0249	-5.33	2.67e-29	2.27e-27
STM14_5260	yjfN	STM4378	putative inner membrane protein		830	158	0.19	-2.4	1.65e-08	2.8e-07
STM14_5261	yjfO	STM4379	putative lipoprotein		957	169	0.177	-2.5	0.000305	0.00238
STM14_5280	ytfB	STM4396	putative cell envelope opacity-associated protein A	M	304	52	0.171	-2.55	3.01e-10	6.24e-09
STM14_5286	ytfH	STM4402	putative transcriptional regulator	K	11	2	0.175	-2.52	0.00434	0.0243
STM14_5287	cpdB	STM4403	bifunctional 2',3'-cyclic nucleotide 2'-phosphodiesterase/3'-nucleotidase periplasmic protein	F	26	62	2.43	1.28	0.00309	0.0181
STM14_5289	cysQ	STM4404	adenosine 3'-phosphate 5'-phosphosulfate 3'(2'),5'-bisphosphate nucleotidase	G	304	65	0.215	-2.21	1.77e-08	2.98e-07
STM14_5290	ytfJ	STM4405	putative transcriptional regulator	R	51	19	0.375	-1.41	0.00198	0.0124
STM14_5292	ytfK	STM4406	putative cytoplasmic protein		4683	277	0.0592	-4.08	6.07e-24	4.2e-22
STM14_5298	ytfP	STM4411	putative cytoplasmic protein	S	62	155	2.51	1.33	0.000606	0.00436
STM14_5314	STM14_5314	STM4423	putative DNA-binding protein	K	1	10	6.81	2.77	0.00173	0.0111
STM14_5328	yjgA	STM4437	hypothetical protein	S	163	23	0.14	-2.84	2.65e-11	6.32e-10
STM14_5329	pmbA	STM4438	peptidase PmbA	R	304	83	0.274	-1.87	1.69e-06	2.04e-05
STM14_5332	STM14_5332	STM4441	putative cytoplasmic protein		10	2	0.158	-2.66	0.00365	0.0209
STM14_5336	STM14_5336	STM4445	dihydroorotase	EG	22	5	0.21	-2.25	0.000585	0.00423
STM14_5337	STM14_5337	STM4446	putative selenocysteine synthase	E	15	3	0.23	-2.12	0.00397	0.0224
STM14_5338	STM14_5338	STM4447	4-hydroxy-2-oxoglutarate aldolase	G	24	7	0.281	-1.83	0.00134	0.00878
STM14_5343	nrdD	STM4452	anaerobic ribonucleoside triphosphate reductase	F	26	5	0.201	-2.31	9.82e-05	0.000857
STM14_5353	pyrB	STM4460	hypothetical protein	R	0	10	47.7	5.58	2.62e-05	0.000261
STM14_5365	yjgD	STM4470	hypothetical protein		256	96	0.374	-1.42	0.000244	0.00195
STM14_5373	pepA	STM4477	leucyl aminopeptidase	E	365	112	0.307	-1.7	7.76e-06	8.36e-05
STM14_5383	yjgB	STM4486	putative alcohol dehydrogenase	ER	489	3	0.00714	-7.13	7.87e-40	1.88e-37
STM14_5393	STM14_5393	STM4496	putative DNA repair ATPase	LDS	71	146	2.07	1.05	0.00599	0.0322
STM14_5411	uxuR	STM4507	DNA-binding transcriptional repressor UxuR	K	513	175	0.34	-1.55	3.27e-05	0.000318
STM14_5417	STM14_5417	STM4510	putative aspartate racemase	M	16	44	2.77	1.47	0.00196	0.0123
STM14_5422	yjiJ	STM4515	putative sugar transporter	EGPR	17	46	2.63	1.4	0.00411	0.0231
STM14_5424	yjiN	STM4516	putative inner membrane protein	S	162	4	0.0217	-5.53	1.72e-12	4.76e-11
STM14_5430	STM14_5430	STM4519	putative NAD-dependent aldehyde dehydrogenase	C	2070	6	0.00297	-8.4	2.37e-57	1.79e-54
STM14_5438	hsdR	STM4526	type I restriction enzyme EcoKI subunit R	KLV	16	43	2.69	1.43	0.00338	0.0196
STM14_5441	STM14_5441	STM4528	putative inner membrane protein	S	59	27	0.459	-1.12	0.0068	0.0356
STM14_5456	mdoB	STM4541	phosphoglycerol transferase I	M	608	274	0.451	-1.15	0.00327	0.019
STM14_5469	STM14_5469	STM4552	putative inner membrane prot		1539	38	0.0245	-5.35	1.92e-33	2.29e-31
STM14_5479	STM14_5479	NA	hypothetical protein		137	1	0.00563	-7.47	0.00016	0.00134
STM14_5480	osmY	STM4561	hypothetical protein	R	2396	17	0.0071	-7.14	2.2e-49	9.63e-47
STM14_5481	STM14_5481	STM4562	hypothetical protein	EGPR	419	3	0.00832	-6.91	6.74e-38	1.27e-35
STM14_5482	yjjU	STM4563	putative phosphoesterase	R	24	8	0.324	-1.63	0.00708	0.0369
STM14_5489	deoB	STM4569	phosphopentomutase	G	3078	632	0.205	-2.28	1.24e-09	2.39e-08
STM14_5490	deoD	STM4570	purine nucleoside phosphorylase	F	237	61	0.257	-1.96	2.02e-06	2.42e-05
STM14_5491	STM14_5491	STM4571	putative outer membrane protein		160	37	0.23	-2.12	0.0038	0.0216
STM14_5501	nadR	STM4580	nicotinamide-nucleotide adenylyltransferase	KH	154	55	0.358	-1.48	0.000154	0.0013
STM14_5502	yjjK	STM4581	putative ABC transporter ATP-binding protein	VEPR	698	357	0.511	-0.969	0.00747	0.0384
STM14_5503	slt	STM4582	lytic murein transglycosylase	M	113	38	0.336	-1.57	0.000129	0.0011
STM14_5506	gpmB	STM4585	phosphoglycerate mutase	G	65	21	0.33	-1.6	0.000521	0.00382
STM14_5511	creD	STM4590	hypothetical protein	V	18	5	0.296	-1.76	0.00885	0.0441
STM14_5519	arcA	STM4598	two-component response regulator	KT	815	217	0.267	-1.91	3.63e-07	5e-06
STM14_5555	STM14_5555	NA	diguanylate cyclase, c-diGMP metabolism	T	28	11	0.392	-1.35	0.00546	0.0297
STM14_5563	spvA	NA	outer membrane protein		181	4	0.0219	-5.51	1.3e-07	1.95e-06
STM14_5592	finP	NA	putative transglycosylase	M	4	22	5.2	2.38	7.85e-05	0.000699
STM14_928	slrP	STM0800	hypothetical protein	S	83	38	0.452	-1.15	0.00602	0.0323
STM14_930	moaA	STM0802	molybdenum cofactor biosynthesis protein A	HR	7	23	3.57	1.84	0.00153	0.00987
STM14_931	moaB	STM0803	molybdopterin biosynthetic protein B	H	20	51	2.57	1.36	0.00197	0.0124
STM14_935	ybhL	STM0807	putative permease	R	932	183	0.197	-2.34	1.14e-09	2.22e-08
STM14_941	ybhN	STM0811	hypothetical protein	S	62	5	0.0813	-3.62	1.15e-11	2.92e-10
STM14_942	ybhO	STM0812	cardiolipin synthase 2	I	66	2	0.0363	-4.79	1.26e-14	4.06e-13
STM14_943	ybhP	STM0813	putative cytoplasmic protein	R	71	1	0.0144	-6.11	7.07e-18	3.1e-16
STM14_944	ybhQ	STM0814	putative inner membrane protein		346	90	0.261	-1.94	7.95e-07	1.02e-05
STM14_957	ybiI	STM0825	hypothetical protein	T	71	3	0.0481	-4.38	4.71e-12	1.25e-10
STM14_960	ybiO	STM0827	hypothetical protein	M	109	4	0.0409	-4.61	3.72e-17	1.58e-15
STM14_962	glnQ	STM0828	glutamine ABC transporter ATP-binding protein	PE	40	131	3.24	1.7	2.06e-05	0.000209
STM14_963	glnP	STM0829	glutamine ABC transporter permease	E	29	96	3.32	1.73	5.78e-05	0.000533
STM14_964	glnH	STM0830	glutamine ABC transporter periplasmic protein	TE	189	667	3.52	1.82	2.14e-06	2.54e-05
STM14_965	STM14_965	NA	hypothetical protein		1	9	9.22	3.2	0.00882	0.0441
STM14_966	dps	STM0831	DNA starvation/stationary phase protection protein Dps	P	755	32	0.0425	-4.56	7.42e-17	3.01e-15
STM14_974	STM14_974	NA	hypothetical protein		660	243	0.368	-1.44	0.000892	0.00611
STM14_975	STM14_975	STM0835	manganese transport regulator MntR	K	19	46	2.39	1.26	0.00629	0.0335
STM14_977	ybiS	STM0837	hypothetical protein	S	115	28	0.246	-2.03	3.16e-06	3.68e-05
STM14_981	ybiU	STM0841	putative cytoplasmic protein		92	28	0.301	-1.73	4.44e-05	0.000417
STM14_991	yliA	STM0848	glutathione transporter ATP-binding protein	VEP	6	20	3.57	1.84	0.00115	0.00764
STM14_998	bssR	STM0853	biofilm formation regulatory protein		3121	78	0.025	-5.32	2.87e-35	3.97e-33
STM14_999	STM14_999	NA	hypothetical protein		14	0	0.0205	-5.61	0.00189	0.0119

## Sheet: positive regulation  p<0.05 
Dataset S2
Genes down-regulated in the DrpoS mutant compared to the wild-type strain (p<0.05)
Id	Name	Gene	Product	COG	WT	deltarpoS	FC	log2FC	rawp	adjpBH
STM14_0028	bcfA	STM0021	fimbrial subunit	N	6	0	0.0818	-3.61	0.00758	0.0388
STM14_0047	STM14_0047	STM0038	putative arylsulfatase		25	8	0.309	-1.69	0.00513	0.0281
STM14_0048	nhaA	STM0039	pH-dependent sodium/proton antiporter	G P	86	11	0.122	-3.03	4.14e-10	8.42e-09
STM14_0076	STM14_0076	NA	hypothetical protein		13	2	0.124	-3.02	0.000455	0.00341
STM14_0095	STM14_0095	STM0080	putative outer membrane lipoprotein		15	0	0	-Inf	5.51e-05	0.00051
STM14_0103	yabF	STM0085	glutathione-regulated potassium-efflux system ancillary protein KefF	R	34	0	0.00866	-6.85	2.05e-05	0.000208
STM14_0104	kefC	STM0086	glutathione-regulated potassium-efflux system protein KefC	P	116	9	0.0744	-3.75	2.67e-14	8.33e-13
STM14_0107	apaH	STM0088	diadenosine tetraphosphatase	T	87	13	0.152	-2.72	4.57e-08	7.21e-07
STM14_0108	apaG	STM0089	ApaG protein	P	9	2	0.167	-2.58	0.00609	0.0326
STM14_0109	ksgA	STM0090	dimethyladenosine transferase	J	103	32	0.314	-1.67	0.000159	0.00134
STM14_0121	araA	STM0102	L-arabinose isomerase	G	9	1	0.106	-3.24	0.00184	0.0116
STM14_0124	yabI	STM0105	hypothetical protein	S	41	17	0.428	-1.23	0.00898	0.0446
STM14_0145	yabB	STM0119	cell division protein MraZ	S	339	132	0.389	-1.36	0.000265	0.00211
STM14_0146	mraW	STM0120	S-adenosyl-methyltransferase MraW	M	285	85	0.297	-1.75	1.86e-05	0.00019
STM14_0147	ftsL	STM0121	cell division protein FtsL	O	111	40	0.361	-1.47	0.000729	0.00512
STM14_0183	aceE	STM0152	pyruvate dehydrogenase subunit E1	CG	834	420	0.504	-0.989	0.00813	0.0411
STM14_0184	aceF	STM0153	dihydrolipoamide acetyltransferase	CI	593	268	0.452	-1.14	0.00209	0.013
STM14_0192	yacL	STM0160	hypothetical protein	S	390	180	0.463	-1.11	0.00247	0.015
STM14_0200	cueO	STM0168	multicopper oxidase	Q	113	41	0.363	-1.46	0.000311	0.00242
STM14_0201	gcd	STM0169	glucose dehydrogenase	G S	151	6	0.0377	-4.73	1.07e-20	5.97e-19
STM14_0219	yadB	STM0185	glutamyl-Q tRNA(Asp) synthetase	J	27	6	0.229	-2.12	0.000285	0.00224
STM14_0220	dksA	STM0186	DnaK transcriptional regulator DksA	T	1568	223	0.142	-2.81	2.96e-13	8.62e-12
STM14_0221	sfsA	STM0187	sugar fermentation stimulation protein A	R	345	38	0.11	-3.19	1.4e-14	4.46e-13
STM14_0228	fhuA	STM0191	ferrichrome outer membrane transporter	P	279	86	0.308	-1.7	2.76e-05	0.000273
STM14_0249	htrA	STM0209	serine endoprotease	O	590	161	0.272	-1.88	6.84e-07	8.89e-06
STM14_0251	yaeH	STM0211	hypothetical protein	T	461	229	0.497	-1.01	0.0077	0.0393
STM14_0252	STM14_0252	NA	pseudogene	EGPR	125	32	0.252	-1.99	8.14e-06	8.76e-05
STM14_0260	frr	STM0219	ribosome recycling factor	J	810	214	0.265	-1.92	2.03e-07	2.92e-06
STM14_0292	STM14_0292	NA	hypothetical protein		18	5	0.299	-1.74	0.00774	0.0394
STM14_0341	STM14_0341	STM0292	putative RHS-like protein	M	261	106	0.405	-1.3	0.000439	0.00331
STM14_0374	frsA	STM0318	fermentation/respiration switch protein	R	190	52	0.273	-1.87	4.48e-06	5.03e-05
STM14_0419	STM14_0419	NA	hypothetical protein		318	2	0.00473	-7.72	2.69e-37	4.57e-35
STM14_0421	STM14_0421	STM0359	putative cytoplasmic protein		140	0	0.00264	-8.57	7.01e-17	2.9e-15
STM14_0422	STM14_0422	STM0360	cytochrome BD2 subunit I	C	1203	3	0.00238	-8.71	7.96e-54	4.19e-51
STM14_0423	STM14_0423	STM0361	cytochrome BD2 subunit II	C	502	9	0.0182	-5.78	9.46e-21	5.35e-19
STM14_0424	STM14_0424	STM0362	putative cytoplasmic protein		31	0	0.0153	-6.03	2.23e-11	5.42e-10
STM14_0425	STM14_0425	STM0363	putative transcriptional regulator	K	141	53	0.378	-1.4	0.000933	0.00638
STM14_0426	foxA	STM0364	ferrioxamine receptor	P	51	13	0.255	-1.97	8.91e-05	0.000782
STM14_0428	yahO	STM0366	hypothetical protein		961	15	0.0158	-5.98	2.61e-37	4.57e-35
STM14_0431	prpB	STM0368	2-methylisocitrate lyase	CG	221	22	0.102	-3.3	1.46e-14	4.59e-13
STM14_0432	prpC	STM0369	methylcitrate synthase	C	104	13	0.128	-2.97	9.75e-10	1.91e-08
STM14_0433	prpD	STM0370	2-methylcitrate dehydratase	R	95	17	0.183	-2.45	1.32e-07	1.99e-06
STM14_0434	prpE	STM0371	propionyl-CoA synthetase	IQ	67	21	0.319	-1.65	9.8e-05	0.000857
STM14_0449	STM14_0449	STM0381	putative inner membrane protein	TS	122	8	0.0693	-3.85	3.11e-15	1.06e-13
STM14_0454	psiF	STM0384	hypothetical protein		358	4	0.0104	-6.59	4.5e-22	2.79e-20
STM14_0455	yaiC	STM0385	diguanylate cyclase AdrA, c-diGMP metabolism	T	52	8	0.151	-2.73	6.37e-07	8.31e-06
STM14_0460	yaiA	STM0389	hypothetical protein		235	14	0.0616	-4.02	3.51e-08	5.67e-07
STM14_0461	aroM	STM0390	hypothetical protein		126	29	0.235	-2.09	9.65e-07	1.21e-05
STM14_0490	yajI	STM0414	hypothetical protein		34	9	0.259	-1.95	0.00464	0.0259
STM14_0498	STM14_0498	NA	hypothetical protein		12	2	0.149	-2.75	0.0023	0.0142
STM14_0499	yajO	STM0421	putative oxidoreductase	C	439	45	0.102	-3.3	3.79e-15	1.29e-13
STM14_0513	apbA	STM0434	2-dehydropantoate 2-reductase	H	163	63	0.386	-1.37	0.000531	0.00388
STM14_0514	yajQ	STM0435	nucleotide-binding protein	J	140	42	0.297	-1.75	1.96e-05	0.0002
STM14_0527	bolA	STM0446	transcriptional regulator BolA	T	1741	35	0.0201	-5.64	8.99e-37	1.48e-34
STM14_0531	STM14_0531	NA	hypothetical protein		159	49	0.308	-1.7	3.26e-05	0.000317
STM14_0532	clpX	STM0449	ATP-dependent protease ATP-binding subunit	O	1146	265	0.231	-2.11	2.22e-08	3.65e-07
STM14_0542	STM14_0542	STM0458	putative cysteine synthase/cystathionine beta-synthase, CdsH ref 6	E	66	9	0.131	-2.93	6.98e-09	1.23e-07
STM14_0548	tesB	STM0464	acyl-CoA thioesterase II	I	117	40	0.342	-1.55	0.000162	0.00136
STM14_0549	ybaY	STM0465	hypothetical protein	S	484	8	0.0174	-5.84	4.51e-28	3.6e-26
STM14_0558	ybaJ	STM0474	hypothetical protein		406	193	0.474	-1.08	0.00195	0.0122
STM14_0576	hemH	STM0489	ferrochelatase	H	102	23	0.226	-2.15	1.73e-05	0.000179
STM14_0586	copA	STM0498	copper exporting ATPase	EP	75	14	0.183	-2.45	6.88e-07	8.92e-06
STM14_0595	ybbA	STM0507	putative ABC transporter ATP-binding protein YbbA	EP	45	14	0.317	-1.66	0.000452	0.0034
STM14_0596	ybbP	STM0508	putative inner membrane protein	VEGPQR	57	22	0.388	-1.37	0.00303	0.0179
STM14_0680	ybdK	STM0583	carboxylate-amine ligase	S	179	1	0.00759	-7.04	5.1e-29	4.19e-27
STM14_0716	ybdR	STM0615	putative dehydrogenase	ER	232	1	0.00572	-7.45	2.59e-32	2.84e-30
STM14_0717	rnk	STM0616	nucleoside diphosphate kinase regulator	K	75	31	0.408	-1.29	0.00304	0.0179
STM14_0734	ybeM	STM0631	putative hydrolase	R	36	7	0.197	-2.34	1.42e-05	0.000149
STM14_0738	STM14_0738	NA	hypothetical protein		6	0	0	-Inf	0.00159	0.0103
STM14_0739	ybeF	STM0634	putative DNA-binding transcriptional regulator	K	141	3	0.0213	-5.55	3.07e-19	1.57e-17
STM14_0761	ybeL	STM0653	hypothetical protein	O	514	55	0.106	-3.23	2.65e-15	9.19e-14
STM14_0773	gltI	STM0665	glutamate and aspartate transporter subunit	TE	15687	4163	0.265	-1.91	2.69e-07	3.79e-06
STM14_0779	phoL	STM0669	putative phosphate starvation-inducible protein	T	593	293	0.495	-1.02	0.00549	0.0298
STM14_0782	ubiF	STM0671	2-octaprenyl-3-methyl-6-methoxy-1,4-benzoquinol hydroxylase	CH	210	52	0.245	-2.03	4.09e-07	5.51e-06
STM14_0795	nagA	STM0683	N-acetylglucosamine-6-phosphate deacetylase	G	151	38	0.254	-1.98	2.04e-06	2.43e-05
STM14_0796	nagB	STM0684	glucosamine-6-phosphate deaminase	G	241	19	0.0778	-3.68	3.79e-17	1.59e-15
STM14_0821	kdpE	STM0702	DNA-binding transcriptional activator KdpE	T	49	19	0.397	-1.33	0.00636	0.0338
STM14_0822	kdpD	STM0703	sensor protein KdpD	T	44	19	0.44	-1.18	0.01	0.0491
STM14_0828	phrB	STM0709	Deoxyribodipyrimidine photolyase	L	20	5	0.237	-2.08	0.0021	0.013
STM14_0881	pnuC	STM0757	nucleoside/purine/pyrimidine transporter	H	59	14	0.241	-2.05	3.28e-05	0.000318
STM14_0882	ybgR	STM0758	zinc transporter ZitB	P	91	20	0.215	-2.21	1.31e-06	1.61e-05
STM14_0883	ybgS	STM0759	hypothetical protein		4003	6	0.00138	-9.5	9.11e-67	4.79e-63
STM14_0886	STM14_0886	STM0762	fumarate hydratase	C	26	11	0.425	-1.24	0.00782	0.0398
STM14_0896	gpmA	STM0772	phosphoglyceromutase	G	1108	340	0.307	-1.71	4.85e-06	5.42e-05
STM14_0898	galM	STM0773	aldose 1-epimerase	G	34	11	0.326	-1.62	0.00224	0.0138
STM14_0899	galK	STM0774	galactokinase	I	39	10	0.259	-1.95	0.000124	0.00107
STM14_0900	galT	STM0775	galactose-1-phosphate uridylyltransferase	CFGR	24	8	0.323	-1.63	0.00477	0.0265
STM14_0901	galE	STM0776	UDP-galactose-4-epimerase	M	79	26	0.335	-1.58	0.000223	0.0018
STM14_0916	hutU	NA	pseudogene	E	256	48	0.185	-2.43	0.000628	0.00448
STM14_0917	hutH	STM0791	histidine ammonia-lyase	E	186	29	0.154	-2.7	0.00912	0.0452
STM14_0918	ybhB	STM0792	putative kinase inhibitor protein	R	88	19	0.212	-2.23	3.95e-07	5.37e-06
STM14_0926	uvrB	STM0798	excinuclease ABC subunit B	KL	266	65	0.245	-2.03	5.63e-07	7.44e-06
STM14_1013	dacC	STM0863	D-alanyl-D-alanine carboxypeptidase	M	185	47	0.252	-1.99	8.17e-07	1.04e-05
STM14_1028	potF	STM0877	putrescine ABC transporter periplasmic substrate-binding protein	E	364	8	0.0216	-5.53	1.88e-29	1.62e-27
STM14_1029	potG	STM0878	putrescine ABC transporter ATP-binding protein	EP	150	7	0.0472	-4.4	2.1e-18	9.78e-17
STM14_1030	potH	STM0879	putrescine ABC transporter membrane protein	GP	17	1	0.0782	-3.68	1.53e-05	0.000159
STM14_1031	potI	STM0880	putrescine ABC transporter membrane protein	P	62	15	0.237	-2.07	1.84e-05	0.000189
STM14_1042	artI	STM0890	arginine transport system	TE	371	71	0.191	-2.39	1.63e-09	3.1e-08
STM14_1043	artP	STM0891	arginine transporter ATP-binding subunit	EP	427	69	0.162	-2.63	3.58e-11	8.34e-10
STM14_1050	poxB	STM0935	pyruvate dehydrogenase	EH	302	1	0.00255	-8.62	2.84e-38	5.53e-36
STM14_1067	STM14_1067	NA	hypothetical protein		26	2	0.0927	-3.43	0.000119	0.00103
STM14_1068	STM14_1068	STM0947	putative integrase	L	269	7	0.0275	-5.18	1.11e-25	7.91e-24
STM14_1069	STM14_1069	NA	hypothetical protein		5	0	0	-Inf	0.0031	0.0181
STM14_1070	STM14_1070	STM0948	putative cytoplasmic protein		232	5	0.023	-5.44	1.06e-25	7.65e-24
STM14_1072	STM14_1072	STM0950	SlsA	Q	352	34	0.0956	-3.39	2.33e-07	3.32e-06
STM14_1073	STM14_1073	STM0951	putative cytoplasmic protein	R	30	2	0.0637	-3.97	1.43e-08	2.44e-07
STM14_1095	ycaM	STM0969	putative amino-acid transporter	E	22	6	0.271	-1.89	0.00406	0.0229
STM14_1096	pflA	STM0970	pyruvate formate lyase-activating enzyme 1	O	230	99	0.428	-1.23	0.00165	0.0106
STM14_1099	pflB	STM0973	pyruvate formate lyase I	C	3693	436	0.118	-3.08	1.41e-15	5.15e-14
STM14_1100	focA	STM0974	formate transporter	P	415	37	0.0898	-3.48	1.43e-13	4.25e-12
STM14_1103	ycaP	STM0976	putative inner membrane protein	S	18	0	0.0163	-5.94	3.17e-07	4.42e-06
STM14_1109	cmk	STM0980	cytidylate kinase	F	490	166	0.339	-1.56	2.54e-05	0.000253
STM14_1111	ihfB	STM0982	integration host factor subunit beta	L	859	218	0.254	-1.98	1.71e-07	2.52e-06
STM14_1119	STM14_1119	STM0989	hypothetical protein		61	27	0.444	-1.17	0.00714	0.037
STM14_1195	STM14_1195	STM1053	hypothetical protein	S	22	3	0.123	-3.03	1.8e-05	0.000186
STM14_1207	pqiB	STM1064	paraquat-inducible protein B	QR	95	44	0.463	-1.11	0.00488	0.027
STM14_1222	yccT	STM1077	hypothetical protein	OS	143	6	0.0411	-4.61	8.37e-20	4.49e-18
STM14_1223	STM14_1223	STM1078	putative cytoplasmic protein	C	170	42	0.248	-2.01	7e-07	9.03e-06
STM14_1224	yccV	STM1079	putative inner membrane protein		133	65	0.493	-1.02	0.00568	0.0307
STM14_1225	yccW	STM1080	putative SAM-dependent methyltransferase	R	262	41	0.156	-2.68	4.17e-11	9.67e-10
STM14_1263	yccD	STM1111	chaperone-modulator protein CbpM		67	25	0.368	-1.44	0.00139	0.00908
STM14_1264	cbpA	STM1112	curved DNA-binding protein CbpA	O	282	76	0.27	-1.89	8.96e-07	1.13e-05
STM14_1271	yccJ	STM1118	hypothetical protein		2053	116	0.0564	-4.15	3.67e-14	1.13e-12
STM14_1272	wraB	STM1119	TrpR binding protein WrbA	CR	2646	65	0.0245	-5.35	7.59e-35	9.98e-33
STM14_1273	STM14_1273	NA	hypothetical protein		221	2	0.0103	-6.61	0.000513	0.00378
STM14_1274	ycdF	NA	pseudogene		484	6	0.0114	-6.46	2.2e-10	4.63e-09
STM14_1275	ymdF	STM1121	putative cytoplasmic protein	JKL	1363	12	0.00899	-6.8	1.21e-15	4.45e-14
STM14_1276	ycdC	STM1122	putative transcriptional repressor	K	77	15	0.196	-2.35	0.000396	0.00302
STM14_1284	phoH	NA	pseudogene	T	632	147	0.233	-2.1	2.92e-08	4.76e-07
STM14_1314	ymdC	STM1148	putative phospholipase	I	139	58	0.419	-1.25	0.00102	0.00689
STM14_1320	msyB	STM1153	hypothetical protein		82	9	0.109	-3.2	0.000293	0.0023
STM14_1321	yceE	STM1154	drug efflux system protein MdtG	EGPR	43	8	0.193	-2.38	3.67e-06	4.2e-05
STM14_1334	grxB	STM1165	glutaredoxin	O	1444	485	0.336	-1.57	2.45e-05	0.000245
STM14_1341	flgN	STM1171	putative FlgK/FlgL export chaperone		56	6	0.114	-3.14	1.73e-09	3.29e-08
STM14_1354	flgK	STM1183	flagellar hook-associated protein FlgK	NE	46	7	0.16	-2.64	0.000581	0.00422
STM14_1375	ycfH	STM1202	putative metallodependent hydrolase	L	229	16	0.0722	-3.79	7.07e-17	2.91e-15
STM14_1377	ptsG	STM1203	glucose-specific PTS system IIBC components	G	140	30	0.215	-2.22	3.71e-07	5.07e-06
STM14_1379	ycfF	STM1205	purine nucleoside phosphoramidase	FGR	252	63	0.249	-2	6.07e-07	7.99e-06
STM14_1380	ycfL	STM1206	putative outer membrane lipoprotein	R	84	28	0.339	-1.56	0.000561	0.00409
STM14_1381	ycfM	STM1207	putative outer membrane lipoprotein		97	39	0.399	-1.32	0.00135	0.00883
STM14_1389	ycfS	STM1215	hypothetical protein	S	121	27	0.224	-2.16	3.6e-07	4.98e-06
STM14_1391	mfd	STM1216	transcription-repair coupling factor	L	247	112	0.456	-1.13	0.00325	0.019
STM14_1407	ycfD	STM1229	putative cytoplasmic protein	S	129	58	0.453	-1.14	0.00597	0.0322
STM14_1417	STM14_1417	STM1871	prophage lambda integrase	L	30	11	0.358	-1.48	0.00713	0.037
STM14_1447	STM14_1447	NA	hypothetical protein		63	13	0.204	-2.3	3.62e-06	4.14e-05
STM14_1454	STM14_1454	STM2610	hypothetical protein		69	28	0.409	-1.29	0.00209	0.013
STM14_1463	STM14_1463	STM2601	minor capsid protein FII		24	5	0.224	-2.16	0.000821	0.00565
STM14_1481	STM14_1481	NA	hypothetical protein		12	1	0.0914	-3.45	0.00921	0.0456
STM14_1484	STM14_1484	STM1053	hypothetical protein	S	237	2	0.00681	-7.2	1.57e-32	1.75e-30
STM14_1486	STM14_1486	STM1239	putative cytoplasmic protein		25	10	0.389	-1.36	0.00352	0.0202
STM14_1499	STM14_1499	NA	hypothetical protein		50	2	0.0326	-4.94	5.58e-08	8.74e-07
STM14_1501	pagC	STM1246	putative virulence related protein PagC		40	7	0.162	-2.63	1.69e-06	2.04e-05
STM14_1520	STM14_1520	STM1260	putative inner membrane protein	M	150	7	0.0489	-4.35	2.37e-18	1.08e-16
STM14_1521	STM14_1521	STM1261	putative cytoplasmic protein	C	411	6	0.0151	-6.05	1.55e-13	4.55e-12
STM14_1522	STM14_1522	NA	tRNA-Arg		6419	358	0.0558	-4.16	0.000887	0.00609
STM14_1523	STM14_1523	STM1263	hypothetical protein	R	51	5	0.0984	-3.34	2.43e-05	0.000244
STM14_1526	STM14_1526	STM1265	putative response regulator	K	11	0	0.0415	-4.59	4.33e-05	0.000407
STM14_1529	STM14_1529	STM1267	putative cytoplasmic protein		25	4	0.141	-2.82	3.32e-06	3.84e-05
STM14_1539	yeaQ	STM1274	hypothetical protein		66	14	0.213	-2.23	7.56e-06	8.17e-05
STM14_1556	yeaH	STM1284	hypothetical protein	S	771	64	0.0832	-3.59	1.1e-18	5.35e-17
STM14_1558	yeaG	STM1285	putative serine protein kinase	OT	5730	26	0.00452	-7.79	1.67e-58	1.76e-55
STM14_1559	STM14_1559	NA	hypothetical protein		589	1	0.00143	-9.45	2.25e-48	8.91e-46
STM14_1564	STM14_1564	NA	hypothetical protein		8	1	0.141	-2.82	0.00405	0.0228
STM14_1565	gapA	STM1290	glyceraldehyde-3-phosphate dehydrogenase	G	1965	440	0.224	-2.16	2.73e-09	5.04e-08
STM14_1578	STM14_1578	STM1300	hypothetical protein		56	19	0.344	-1.54	0.000512	0.00378
STM14_1582	argD_1, astC	STM1303	bifunctional succinylornithine transaminase/acetylornithine transaminase	E	838	134	0.16	-2.65	1.2e-11	3.03e-10
STM14_1583	astA	STM1304	arginine succinyltransferase	EHI	577	59	0.103	-3.29	9.71e-16	3.65e-14
STM14_1584	astD	STM1305	succinylglutamic semialdehyde dehydrogenase	C	1190	114	0.0959	-3.38	2.21e-17	9.59e-16
STM14_1585	astB	STM1306	succinylarginine dihydrolase	E	473	53	0.111	-3.17	5.49e-15	1.84e-13
STM14_1586	astE	STM1307	succinylglutamate desuccinylase	ER	229	30	0.133	-2.92	3.46e-11	8.1e-10
STM14_1588	spy	STM1308	hypothetical protein	NTUP	370	170	0.46	-1.12	0.00302	0.0178
STM14_1590	nadE	STM1310	NAD synthetase	H	320	115	0.359	-1.48	0.000112	0.000974
STM14_1592	osmE	STM1311	DNA-binding transcriptional activator		2015	249	0.124	-3.02	1.13e-14	3.67e-13
STM14_1596	celC	STM1314	PTS system N,N'-diacetylchitobiose-specific transporter subunit IIA	G	89	14	0.156	-2.68	1.12e-08	1.93e-07
STM14_1597	celD	STM1315	DNA-binding transcriptional regulator ChbR	K	29	6	0.223	-2.16	0.000294	0.00231
STM14_1600	katE	STM1318	hydroperoxidase II	P	807	7	0.0087	-6.85	2.63e-25	1.84e-23
STM14_1606	yniC	STM1322	2-deoxyglucose-6-phosphatase	R	38	15	0.389	-1.36	0.00698	0.0364
STM14_1607	yniB	STM1323	putative regulatory protein		109	26	0.24	-2.06	3.4e-06	3.91e-05
STM14_1608	STM14_1608	STM1324	putative cytoplasmic protein	G	160	60	0.377	-1.41	0.000579	0.00421
STM14_1609	ydiZ	STM1325	putative cytoplasmic protein		95	26	0.269	-1.89	1.08e-05	0.000114
STM14_1610	pfkB	STM1326	6-phosphofructokinase	GH	336	90	0.266	-1.91	8.13e-07	1.04e-05
STM14_1626	ihfA	STM1339	integration host factor subunit alpha	L	616	169	0.274	-1.87	6.26e-07	8.19e-06
STM14_1628	btuE	STM1341	putative glutathione peroxidase	O	496	27	0.0535	-4.22	3.01e-15	1.04e-13
STM14_1629	btuD	STM1342	vitamin B12-transporter ATPase	VEP	273	18	0.0646	-3.95	2.3e-19	1.2e-17
STM14_1632	ydiV	STM1344	hypothetical protein, c-diGMP metabolism (ref 2)	T	80	16	0.193	-2.37	5.99e-08	9.36e-07
STM14_1633	ydiU	STM1345	hypothetical protein	S	954	252	0.265	-1.92	2.85e-07	3.99e-06
STM14_1657	ydiK	STM1364	putative inner membrane protein	R	184	34	0.185	-2.43	3.33e-09	6.08e-08
STM14_1663	sufA	STM1369	iron-sulfur cluster assembly scaffold protein	S	304	50	0.165	-2.6	1.91e-10	4.06e-09
STM14_1664	sufB	STM1370	cysteine desulfurase activator complex subunit SufB	O	1087	166	0.153	-2.71	1.3e-11	3.26e-10
STM14_1665	sufC	STM1371	cysteine desulfurase	VEP	467	71	0.152	-2.71	1.3e-11	3.26e-10
STM14_1666	sufD	STM1372	cysteine desulfurase activator complex subunit SufD	O	704	102	0.144	-2.79	3.61e-12	9.74e-11
STM14_1667	sufS	STM1373	selenocysteine lyase	ER	310	43	0.139	-2.85	8e-12	2.06e-10
STM14_1668	ynhA	STM1374	cysteine desufuration protein SufE	R	54	10	0.18	-2.48	8.36e-07	1.06e-05
STM14_1669	ynhG	STM1375	hypothetical protein	S	985	53	0.054	-4.21	1.15e-23	7.84e-22
STM14_1670	lppB	STM1376	putative methyl-accepting chemotaxis protein	NT	94	22	0.23	-2.12	0.000603	0.00435
STM14_1672	pykF	STM1378	pyruvate kinase	G	491	82	0.167	-2.58	4.78e-11	1.08e-09
STM14_1683	orf319	STM1389	putative inner membrane protein	S	791	84	0.106	-3.24	7.03e-16	2.74e-14
STM14_1722	ydhE	STM1425	multidrug efflux protein	V	261	47	0.181	-2.47	9.48e-10	1.88e-08
STM14_1724	cfa	STM1427	cyclopropane-fatty-acyl-phospholipid synthase	MQR	1271	51	0.04	-4.64	1.48e-27	1.15e-25
STM14_1736	ydhL	STM1438	putative oxidoreductase	R	37	4	0.113	-3.15	0.000754	0.00526
STM14_1737	ydhF	STM1439	putative aldo/keto reductase	C	126	39	0.313	-1.67	3.19e-05	0.000311
STM14_1738	sodC_2	STM1440	superoxide dismutase	P	711	14	0.0197	-5.67	6.73e-34	8.24e-32
STM14_1743	slyB	STM1445	putative outer membrane lipoprotein		718	356	0.496	-1.01	0.0025	0.0151
STM14_1766	malX	NA	pseudogene	G	15	1	0.0715	-3.81	2.25e-05	0.000227
STM14_1768	ydgA	STM1466	hypothetical protein	S	1630	105	0.0645	-3.95	5.26e-22	3.22e-20
STM14_1775	STM14_1775	STM1472	hypothetical protein	QR	44	9	0.198	-2.34	3.27e-06	3.79e-05
STM14_1781	ydgI	STM1477	putative amino acid transporter	E	96	5	0.0545	-4.2	8.74e-16	3.33e-14
STM14_1812	ynfD	STM1500	putative outer membrane protein		143	10	0.0728	-3.78	1.59e-15	5.72e-14
STM14_1829	STM14_1829	STM1513	putative cytoplasmic protein	R	994	3	0.00299	-8.38	2.09e-10	4.44e-09
STM14_1830	ydeJ	STM1514	competence damage-inducible protein A	R	105	8	0.0798	-3.65	3.14e-14	9.72e-13
STM14_1832	ydeI	STM1515	hypothetical protein	S	396	12	0.0304	-5.04	1.41e-27	1.11e-25
STM14_1833	STM14_1833	NA	hypothetical protein		242	52	0.216	-2.21	0.00584	0.0315
STM14_1865	STM14_1865	STM1546	hypothetical protein	CH	17	4	0.266	-1.91	0.00325	0.019
STM14_1881	STM14_1881	STM1558	putative glycosyl hydrolase	G	149	25	0.169	-2.56	1.44e-09	2.76e-08
STM14_1882	STM14_1882	STM1559	putative glycosyl hydrolase	G	143	5	0.0333	-4.91	4.14e-21	2.4e-19
STM14_1883	STM14_1883	STM1560	putative alpha amylase	G	146	8	0.0521	-4.26	3.69e-18	1.66e-16
STM14_1884	STM14_1884	STM1561	putative lipoprotein		94	4	0.0377	-4.73	2.01e-16	7.96e-15
STM14_1886	osmC	STM1563	putative envelope protein	O	453	4	0.00818	-6.93	2.03e-38	4.11e-36
STM14_1887	yddX	STM1564	biofilm-dependent modulation protein		112	49	0.435	-1.2	0.00673	0.0353
STM14_1888	rpsV	STM1565	30S ribosomal subunit S22	O	3058	1197	0.391	-1.35	0.000738	0.00516
STM14_1891	adhP	STM1567	alcohol dehydrogenase	ER	819	245	0.299	-1.74	2.81e-06	3.29e-05
STM14_1905	narZ	STM1577	nitrate reductase 2 alpha subunit	C	50	10	0.198	-2.34	5.51e-06	6.08e-05
STM14_1920	yncD	STM1587	putative outer membrane receptor	P	23	6	0.257	-1.96	0.00108	0.00729
STM14_1921	yncC	STM1588	putative DNA-binding transcriptional regulator	K	37	2	0.0571	-4.13	0.000452	0.0034
STM14_1923	STM14_1923	NA	hypothetical protein		27	0	0	-Inf	4.18e-05	0.000396
STM14_1924	yncB	STM1589	putative NADP-dependent oxidoreductase	CR	1490	48	0.0319	-4.97	7.05e-31	6.87e-29
STM14_1932	STM14_1932	NA	hypothetical protein		157	12	0.0753	-3.73	5.77e-15	1.91e-13
STM14_1934	ydcW	STM1597	gamma-aminobutyraldehyde dehydrogenase patD	C	1283	35	0.0276	-5.18	8.15e-32	8.75e-30
STM14_1945	STM14_1945	STM1607	putative outer membrane lipoprotein		111	34	0.305	-1.71	6.55e-05	0.000593
STM14_1948	ydcK	STM1610	putative nucleoside-diphosphate-sugar pyrophosphorylase	JM	114	9	0.0821	-3.61	9.18e-14	2.79e-12
STM14_1963	STM14_1963	STM1623	putative carboxylesterase	I	113	28	0.251	-1.99	3.69e-06	4.2e-05
STM14_1964	STM14_1964	STM1624	putative cytoplasmic protein	S	951	41	0.0427	-4.55	1.93e-26	1.45e-24
STM14_1968	STM14_1968	STM1627	alcohol dehydrogenase class III	ER	105	16	0.156	-2.68	4.83e-09	8.65e-08
STM14_1991	ldhA	STM1647	D-lactate dehydrogenase	EH	328	42	0.127	-2.97	3.18e-13	9.16e-12
STM14_2001	dbpA	STM1655	ATP-dependent RNA helicase DbpA	JKLR	198	6	0.0298	-5.07	1.41e-12	3.93e-11
STM14_2006	ogt	STM1659	O-6-alkylguanine-DNA:cysteine-protein methyltransferase	L	605	65	0.108	-3.21	1.83e-15	6.42e-14
STM14_2008	ydaA	STM1661	universal stress protein UspE	T	752	378	0.502	-0.993	0.00636	0.0338
STM14_2022	STM14_2022	STM1675	oxidoreductase	IQR	20	6	0.3	-1.74	0.00672	0.0353
STM14_2033	tyrR	STM1683	DNA-binding transcriptional regulator TyrR	KTE	124	58	0.468	-1.1	0.00792	0.0402
STM14_2038	pspC	STM1688	DNA-binding transcriptional activator PspC	KT	121	16	0.132	-2.92	4.92e-11	1.11e-09
STM14_2039	pspB	STM1689	phage shock protein B		51	9	0.167	-2.58	3.4e-07	4.71e-06
STM14_2040	pspA	STM1690	phage shock protein PspA	L	219	55	0.251	-1.99	5.03e-07	6.67e-06
STM14_2062	osmB	STM1705	osmotically inducible lipoprotein		2416	161	0.0668	-3.9	1.02e-21	5.99e-20
STM14_2068	pgpB	STM1710	phosphatidylglycerophosphatase B	I	164	30	0.181	-2.47	2.25e-09	4.24e-08
STM14_2070	acnA	STM1712	aconitate hydratase	CE	2941	768	0.261	-1.94	1.2e-07	1.81e-06
STM14_2091	yciG	STM1728	putative cytoplasmic protein	R	7567	20	0.00261	-8.58	3.83e-20	2.08e-18
STM14_2092	yciF	STM1729	putative cytoplasmic protein	S	2204	2	0.000985	-9.99	1.01e-13	3.07e-12
STM14_2093	yciE	STM1730	putative cytoplasmic protein	S	1677	2	0.000922	-10.1	7.88e-09	1.38e-07
STM14_2094	STM14_2094	STM1731	putative catalase	P	1826	10	0.00555	-7.49	1.68e-07	2.48e-06
STM14_2113	adhE	STM1749	bifunctional acetaldehyde-CoA/alcohol dehydrogenase	C	2841	305	0.107	-3.22	1.32e-16	5.31e-15
STM14_2119	hnr	STM1753	response regulator of RpoS	T	302	79	0.262	-1.93	1.01e-06	1.27e-05
STM14_2120	ychK	STM1754	hypothetical protein	R	308	115	0.375	-1.42	0.000217	0.00177
STM14_2127	STM14_2127	STM1760	hypothetical protein	R	30	6	0.215	-2.21	6.23e-05	0.000569
STM14_2140	chaB	STM1770	cation transport regulator		591	4	0.00609	-7.36	1.45e-26	1.11e-24
STM14_2149	lolB	STM1778	outer membrane lipoprotein LolB	JM	85	16	0.185	-2.43	1.98e-07	2.87e-06
STM14_2155	ychH	STM1782	hypothetical protein		126	55	0.439	-1.19	0.0047	0.0262
STM14_2172	treA	STM1796	trehalase	G	540	47	0.0865	-3.53	3.61e-17	1.55e-15
STM14_2173	ymgE	STM1797	putative transglycosylase-associated protein	GS	402	5	0.0125	-6.32	6.75e-35	9.1e-33
STM14_2181	ycgB	STM1804	hypothetical protein	S	1445	18	0.0126	-6.3	1.14e-41	3.01e-39
STM14_2188	STM14_2188	STM1810	putative cytoplasmic protein		1521	46	0.0302	-5.05	2.83e-26	2.07e-24
STM14_2189	STM14_2189	NA	hypothetical protein		771	9	0.0117	-6.41	9.04e-39	1.9e-36
STM14_2201	slp	STM1819	putative outer membrane protein	M	120	46	0.385	-1.38	0.000682	0.00482
STM14_2208	sdaA	STM1826	L-serine deaminase I/L-threonine deaminase I	E	273	39	0.143	-2.81	5.47e-12	1.43e-10
STM14_2209	STM14_2209	STM1827	diguanylate cyclase, c-diGMP metabolism	T	131	4	0.0298	-5.07	2.68e-20	1.47e-18
STM14_2212	manX	STM1830	mannose-specific enzyme IIAB	G	115	37	0.324	-1.63	5.42e-05	0.000503
STM14_2213	manY	STM1831	mannose-specific enzyme IIC	EGPR	101	31	0.306	-1.71	2.89e-05	0.000284
STM14_2214	manZ	STM1832	mannose-specific PTS system protein IID	G	112	48	0.429	-1.22	0.00247	0.015
STM14_2235	yebS	STM1848	putative inner membrane protein	S	133	49	0.366	-1.45	0.000253	0.00202
STM14_2236	STM14_2236	STM1849	putative inner membrane protein	QR	192	79	0.41	-1.29	0.00152	0.00985
STM14_2238	STM14_2238	NA	hypothetical protein		5	0	0	-Inf	0.00513	0.0281
STM14_2239	STM14_2239	STM1851	putative cytoplasmic protein		515	4	0.00763	-7.03	5.85e-30	5.4e-28
STM14_2240	yebW	STM1852	putative inner membrane lipoprotein		57	16	0.276	-1.86	0.000103	0.000897
STM14_2241	pphA	STM1853	serine/threonine protein phosphatase 1	T	46	1	0.0206	-5.6	3.07e-09	5.66e-08
STM14_2262	STM14_2262	NA	pseudogene		34	0	0.0086	-6.86	4.88e-12	1.29e-10
STM14_2277	STM14_2277	STM1872	putative cytoplasmic protein		3908	4	0.000902	-10.1	3.97e-07	5.37e-06
STM14_2282	STM14_2282	STM1877	putative amidohydrolase	R	213	11	0.0525	-4.25	1.29e-19	6.76e-18
STM14_2284	ptrB	STM1879	protease 2	E	334	49	0.146	-2.78	3.46e-12	9.4e-11
STM14_2285	yebE	STM1880	putative inner membrane protein	S	615	153	0.248	-2.01	1.33e-07	1.99e-06
STM14_2286	yebF	STM1881	hypothetical protein		160	12	0.0749	-3.74	1.19e-15	4.4e-14
STM14_2300	znuA	STM1891	high-affinity zinc transporter periplasmic protein	P	184	83	0.45	-1.15	0.00364	0.0209
STM14_2314	yecD	STM1902	hypothetical protein	Q	37	6	0.168	-2.57	1.23e-05	0.000129
STM14_2319	cutC	STM1907	copper homeostasis protein CutC	P	352	65	0.185	-2.44	1.17e-09	2.27e-08
STM14_2326	flhE	STM1912	flagellar protein		16	1	0.0864	-3.53	3.67e-05	0.000353
STM14_2333	cheR	STM1918	chemotaxis methyltransferase CheR	NT	22	2	0.108	-3.21	5.22e-06	5.79e-05
STM14_2334	cheM	STM1919	methyl accepting chemotaxis protein II	T	98	4	0.0437	-4.52	1.05e-08	1.82e-07
STM14_2336	cheA	STM1921	chemotaxis protein CheA	NT	26	8	0.32	-1.64	0.00125	0.00823
STM14_2338	motA	STM1923	flagellar motor protein MotA	N	21	2	0.103	-3.28	0.000276	0.00219
STM14_2345	otsA	STM1928	trehalose-6-phosphate synthase	G	865	11	0.0132	-6.24	1.48e-23	9.99e-22
STM14_2346	otsB	STM1929	trehalose-6-phosphate phosphatase	G	832	6	0.00703	-7.15	1.28e-35	1.83e-33
STM14_2350	ftnB	STM1932	ferritin-like protein	P	8	1	0.114	-3.13	0.00247	0.015
STM14_2371	yedO	STM1953	D-cysteine desulfhydrase	E	119	43	0.361	-1.47	0.000241	0.00193
STM14_2372	fliY	STM1954	cystine transporter subunit	TE	177	79	0.445	-1.17	0.00294	0.0175
STM14_2378	fliC	STM1959	flagellin	N	179	16	0.0896	-3.48	1.77e-05	0.000183
STM14_2383	amyA	STM1963	alpha-amylase	G	60	8	0.13	-2.95	6.05e-09	1.07e-07
STM14_2404	dsrB	NA	hypothetical protein		227	31	0.138	-2.86	4.21e-08	6.65e-07
STM14_2405	yodD	STM1984	putative cytoplasmic protein		783	7	0.00925	-6.76	3.08e-31	3.17e-29
STM14_2407	yedP	STM1986	mannosyl-3-phosphoglycerate phosphatase	R	184	1	0.00518	-7.59	3.71e-31	3.76e-29
STM14_2408	STM14_2408	STM1987	putative inner membrane protein, c-diGMP metabolism (ref2)	T	64	14	0.215	-2.22	2.27e-06	2.68e-05
STM14_2409	STM14_2409	STM1988	putative cytoplasmic protein		299	19	0.0652	-3.94	1.3e-18	6.28e-17
STM14_2410	yedI	STM1989	hypothetical protein	EGPRS	64	20	0.315	-1.67	0.000393	0.003
STM14_2422	umuC	STM1997	DNA polymerase V subunit UmuC	L	54	6	0.112	-3.16	7.28e-09	1.28e-07
STM14_2427	STM14_2427	STM2702	hypothetical protein	L	100	45	0.448	-1.16	0.00313	0.0183
STM14_2438	STM14_2438	STM2697	phage related tail protein	S	26	6	0.242	-2.05	0.000322	0.0025
STM14_2503	erfK	STM2015	hypothetical protein	S	232	14	0.0608	-4.04	1.75e-18	8.3e-17
STM14_2546	pduW	STM2057	propionate kinase	C	8	1	0.115	-3.12	0.00297	0.0176
STM14_2563	yeeY	STM2069	putative transcriptional regulator	K	187	14	0.0744	-3.75	5.23e-17	2.18e-15
STM14_2564	yeeZ	STM2070	putative dehydratase	MG	418	92	0.22	-2.18	1.41e-08	2.41e-07
STM14_2573	wzzB	STM2079	lipopolysaccharide O-antigen chain length regulator	M	498	186	0.373	-1.42	0.000223	0.0018
STM14_2592	galF	STM2098	UTP--glucose-1-phosphate uridylyltransferase subunit GalF	JM	1036	361	0.349	-1.52	5.28e-05	0.000491
STM14_2620	yegE	STM2123	diguanylate cyclase, c-diGMP metabolism	T	188	66	0.353	-1.5	0.000167	0.00139
STM14_2621	alkA	STM2124	3-methyladenine DNA glycosylase	L	103	19	0.187	-2.42	7.86e-08	1.21e-06
STM14_2623	STM14_2623	NA	hypothetical protein		14	2	0.142	-2.82	0.000488	0.00363
STM14_2624	STM14_2624	STM2126	multidrug efflux system subunit MdtA	M	30	10	0.329	-1.61	0.00179	0.0114
STM14_2641	yegS	STM2140	lipid kinase	FIR	161	12	0.0734	-3.77	1.65e-15	5.81e-14
STM14_2642	fbaB	STM2141	fructose-bisphosphate aldolase	G	1312	12	0.00939	-6.73	4.99e-44	1.55e-41
STM14_2657	mrp	STM2154	putative ATPase	D	245	117	0.479	-1.06	0.00711	0.0369
STM14_2662	yehT	STM2158	putative two-component response-regulatory protein YehT	KT	36	4	0.118	-3.08	3.71e-07	5.07e-06
STM14_2663	yehU	STM2159	putative sensor kinase	T	126	14	0.114	-3.14	2.34e-11	5.67e-10
STM14_2664	yehV	STM2160	putative transcriptional repressor	K	291	12	0.0427	-4.55	1.23e-22	7.79e-21
STM14_2666	yehW	STM2162	putative ABC-type proline/glycine betaine transport system permease component	P	7	0	0.04	-4.64	0.00227	0.014
STM14_2667	yehX	STM2163	putative ABC-type proline/glycine betaine transport system ATPase component	VEP	59	4	0.061	-4.03	5.49e-12	1.43e-10
STM14_2668	yehY	STM2164	putative ABC-type proline/glycine betaine transport system permease component	EP	135	4	0.028	-5.16	1.17e-20	6.47e-19
STM14_2669	yehZ	STM2165	putative transport protein	M	360	4	0.0121	-6.36	4.51e-33	5.28e-31
STM14_2673	pbpG	STM2168	D-alanyl-D-alanine endopeptidase	M	71	22	0.306	-1.71	5.05e-05	0.000471
STM14_2674	STM14_2674	NA	hypothetical protein		39	3	0.0711	-3.81	0.00371	0.0211
STM14_2675	yohC	STM2169	putative transport protein	EGPR	1820	8	0.00446	-7.81	7.89e-54	4.19e-51
STM14_2678	yohF	STM2171	acetoin dehydrogenase	IQR	237	3	0.0121	-6.37	1.37e-30	1.31e-28
STM14_2680	STM14_2680	STM2173	hypothetical protein		415	3	0.00753	-7.05	1.15e-37	2.09e-35
STM14_2715	lysP	STM2200	lysine transporter	E	88	24	0.27	-1.89	4.18e-05	0.000396
STM14_2721	fruA	STM2204	PTS system fructose-specific transporter subunit IIBC	G	79	12	0.153	-2.7	9.53e-07	1.2e-05
STM14_2722	fruK	STM2205	1-phosphofructokinase	G	50	9	0.179	-2.48	3.13e-06	3.66e-05
STM14_2723	fruF	STM2206	bifunctional fructose-specific PTS IIA/HPr protein	TG	108	43	0.401	-1.32	0.00242	0.0148
STM14_2747	rsuA	STM2222	16S rRNA pseudouridylate synthase A	J	67	23	0.334	-1.58	0.000298	0.00233
STM14_2794	alkB	STM2264	DNA repair system protein	L	24	3	0.112	-3.16	6.62e-06	7.23e-05
STM14_2795	ada	STM2265	O6-methylguanine-DNA methyltransferase/transcription activator/repressor	KLF	82	5	0.0594	-4.07	4.45e-14	1.36e-12
STM14_2829	yfaX	STM2292	putative transcriptional regulator	K	7	1	0.0812	-3.62	0.00748	0.0384
STM14_2845	menB	STM2307	naphthoate synthase	I	29	10	0.349	-1.52	0.00614	0.0328
STM14_2847	menD	STM2309	2-succinyl-6-hydroxy-2, 4-cyclohexadiene-1-carboxylic acid synthase/2-oxoglutarate decarboxylase	EH	47	19	0.398	-1.33	0.00468	0.0261
STM14_2848	menF	STM2310	menaquinone-specific isochorismate synthase	EHQ	113	13	0.118	-3.08	4.67e-11	1.07e-09
STM14_2849	elaB	STM2311	hypothetical protein	S	1203	12	0.0102	-6.62	8.36e-43	2.44e-40
STM14_2852	STM14_2852	STM2314	putative chemotaxis signal transduction protein	NT	22	4	0.192	-2.38	0.000181	0.0015
STM14_2882	ackA	STM2337	acetate kinase	C	487	41	0.0837	-3.58	4.87e-18	2.17e-16
STM14_2883	pta	STM2338	phosphate acetyltransferase	CR	340	37	0.11	-3.19	1.14e-14	3.68e-13
STM14_2894	yfcF	STM2348	putative glutathione S-transferase	O	108	46	0.426	-1.23	0.00347	0.02
STM14_2895	yfcG	STM2349	putative glutathione S-transferase	O	76	1	0.0102	-6.62	8.45e-20	4.49e-18
STM14_2896	yfcH	STM2350	putative sugar nucleotide epimerase	R	285	62	0.218	-2.2	1.78e-07	2.6e-06
STM14_2900	hisJ	STM2354	histidine transport protein	TE	753	294	0.391	-1.36	0.000325	0.00251
STM14_2901	argT	STM2355	lysine/arginine/ornithine transport protein	E	403	136	0.338	-1.57	5.77e-05	0.000533
STM14_2936	sixA	STM2387	phosphohistidine phosphatase	T	1454	192	0.132	-2.92	1.03e-13	3.11e-12
STM14_2939	yfcZ	STM2390	putative cytoplasmic protein		96	31	0.328	-1.61	0.000173	0.00144
STM14_2941	STM14_2941	NA	hypothetical protein		7	0	0.0417	-4.58	0.00176	0.0112
STM14_2942	fadL	STM2391	long-chain fatty acid outer membrane transporter	I	400	154	0.384	-1.38	0.000435	0.00328
STM14_2944	yfdC	STM2393	hypothetical protein	P	125	2	0.0188	-5.73	1.98e-22	1.24e-20
STM14_2953	ddg	STM2401	lipid A biosynthesis palmitoleoyl acyltransferase	M	199	19	0.0968	-3.37	1.07e-14	3.51e-13
STM14_2958	STM14_2958	STM2405	indolepyruvate decarboxylase	H	2355	35	0.015	-6.06	2.58e-41	6.46e-39
STM14_2960	STM14_2960	STM2406	putative oxidoreductase	C	86	21	0.248	-2.01	5.86e-06	6.45e-05
STM14_2962	mntH	STM2408	manganese transport protein MntH	P	781	123	0.158	-2.66	1.62e-11	3.98e-10
STM14_2963	nupC	STM2409	nucleoside transport	F	774	84	0.108	-3.21	1.05e-15	3.93e-14
STM14_2985	cysK	STM2430	cysteine synthase A	E	276	61	0.222	-2.17	9.67e-08	1.48e-06
STM14_2989	ptsH	STM2431	phosphohistidinoprotein-hexose phosphotransferase component of PTS system (Hpr)	G	867	299	0.345	-1.54	3.46e-05	0.000334
STM14_2990	ptsI	STM2432	phosphoenolpyruvate-protein phosphotransferase	G	2868	679	0.237	-2.08	2.14e-08	3.55e-07
STM14_2991	crr	STM2433	glucose-specific PTS system component	G	1689	337	0.2	-2.32	1.17e-09	2.27e-08
STM14_3012	eutR	STM2454	transcriptional regulator EutR	K	23	7	0.309	-1.69	0.0053	0.029
STM14_3013	eutK	STM2455	putative carboxysome structural protein	CQ	20	4	0.215	-2.22	0.000756	0.00526
STM14_3015	eutC	STM2457	ethanolamine ammonia-lyase small subunit	E	36	5	0.149	-2.75	4.11e-05	0.000393
STM14_3016	eutB	STM2458	ethanolamine ammonia-lyase heavy chain	E	58	7	0.116	-3.11	8.69e-09	1.51e-07
STM14_3017	eutA	STM2459	reactivating factor for ethanolamine ammonia lyase	DE	35	2	0.0638	-3.97	2.02e-08	3.38e-07
STM14_3018	eutH	STM2460	putative transport protein	EGPR	65	6	0.0874	-3.52	1.73e-10	3.72e-09
STM14_3033	talA	STM2473	transaldolase A	G	685	8	0.0118	-6.41	4.55e-39	9.97e-37
STM14_3034	tktB	STM2474	transketolase	CGHI	1384	28	0.0205	-5.61	1.24e-36	1.98e-34
STM14_3046	dapE	STM2483	succinyl-diaminopimelate desuccinylase	E	81	32	0.388	-1.37	0.00166	0.0107
STM14_3047	STM14_3047	STM2484	hypothetical protein		257	29	0.112	-3.16	3.83e-13	1.09e-11
STM14_3048	ypfI	STM2485	putative acetyltransferase	OR	36	12	0.324	-1.62	0.00192	0.0121
STM14_3049	STM14_3049	STM2486	putative inner membrane protein	R	169	34	0.199	-2.33	2.66e-08	4.35e-07
STM14_3058	STM14_3058	STM2494	hypothetical protein	OR	73	29	0.403	-1.31	0.00221	0.0137
STM14_3062	upp	STM2498	uracil phosphoribosyltransferase	F	276	89	0.323	-1.63	3.19e-05	0.000311
STM14_3083	ratA	STM2515	putative outer membrane protein		124	15	0.117	-3.09	8.16e-12	2.09e-10
STM14_3094	ispG	STM2523	4-hydroxy-3-methylbut-2-en-1-yl diphosphate synthase	I	536	249	0.464	-1.11	0.00314	0.0183
STM14_3097	yfgB	STM2525	hypothetical protein	R	136	59	0.437	-1.19	0.00426	0.0239
STM14_3105	STM14_3105	STM2532	putative inner membrane lipoprotein	R	238	109	0.459	-1.12	0.00354	0.0203
STM14_3106	sseA	STM2533	3-mercaptopyruvate sulfurtransferase	P	355	70	0.197	-2.34	3.69e-09	6.69e-08
STM14_3108	STM14_3108	STM2534	putative cytoplasmic protein		22	2	0.0775	-3.69	0.00889	0.0442
STM14_3131	csiE	STM2553	stationary phase inducible protein CsiE	K	413	20	0.0485	-4.37	1.41e-12	3.93e-11
STM14_3148	yfhC	STM2568	tRNA-specific adenosine deaminase	JFH	64	18	0.28	-1.84	7.23e-05	0.000649
STM14_3149	yfhB	STM2569	hypothetical protein	E	145	27	0.183	-2.45	5.07e-09	9.02e-08
STM14_3160	era	STM2580	GTP-binding protein Era	JR	168	45	0.267	-1.9	1.64e-06	1.98e-05
STM14_3161	rnc	STM2581	ribonuclease III	K	161	21	0.132	-2.92	4.6e-11	1.06e-09
STM14_3184	STM14_3184	STM2601	minor capsid protein FII		24	5	0.206	-2.28	0.000608	0.00436
STM14_3193	STM14_3193	STM2610	hypothetical protein		62	24	0.385	-1.38	0.00147	0.00957
STM14_3199	STM14_3199	NA	hypothetical protein		245	11	0.0436	-4.52	8.71e-22	5.21e-20
STM14_3200	STM14_3200	NA	tRNA Arg		9160	504	0.0551	-4.18	1.2e-05	0.000127
STM14_3232	rseB	STM2638	periplasmic negative regulator of sigmaE	T	418	185	0.442	-1.18	0.00161	0.0104
STM14_3233	rseA	STM2639	anti-RNA polymerase sigma factor SigE	T	1635	462	0.283	-1.82	7.67e-07	9.87e-06
STM14_3234	rpoE	STM2640	RNA polymerase sigma factor RpoE	KH	565	227	0.402	-1.32	0.000708	0.00499
STM14_3245	yfiF	STM2648	putative methyltransferase	J	183	23	0.125	-3	6.82e-12	1.77e-10
STM14_3248	yfiQ	STM2651	putative acetyl-CoA synthetase	KCR	829	197	0.238	-2.07	4.03e-08	6.4e-07
STM14_3253	STM14_3253	STM2655	putative cytoplasmic protein		60	1	0.016	-5.96	6.18e-16	2.43e-14
STM14_3262	yfiH	STM2661	hypothetical protein	S	185	83	0.447	-1.16	0.0045	0.0252
STM14_3269	STM14_3269	STM2668	putative cytoplasmic protein	G	130	3	0.022	-5.51	9.37e-22	5.54e-20
STM14_3297	STM14_3297	NA	BapA (ref 1)	U	3299	10	0.00312	-8.33	1.47e-59	1.94e-56
STM14_3298	STM14_3298	STM2690	putative outer membrane efflux protein	MNTU	19	1	0.0414	-4.59	6.24e-07	8.19e-06
STM14_3299	STM14_3299	STM2691	putative ABC transporter transmembrane region	VEP	20	1	0.0621	-4.01	1.26e-06	1.56e-05
STM14_3300	STM14_3300	STM2692	HlyD family secretion protein	M	5	0	0	-Inf	0.00249	0.0151
STM14_3338	fljB	STM2771	flagellin	N	59	18	0.304	-1.72	0.000352	0.00271
STM14_3339	hin	STM2772	DNA-invertase Hin	L	23	4	0.163	-2.61	0.00149	0.00968
STM14_3342	STM14_3342	NA	hypothetical protein		9	1	0.133	-2.91	0.00234	0.0143
STM14_3344	iroB	STM2773	putative glycosyl transferase	GC	65	5	0.0716	-3.8	2.01e-11	4.92e-10
STM14_3345	iroC	STM2774	putative ABC transporter protein	VEP	74	8	0.108	-3.21	3.84e-10	7.84e-09
STM14_3348	iroN	STM2777	outer membrane receptor FepA	P	201	56	0.279	-1.84	3.44e-06	3.95e-05
STM14_3364	STM14_3364	NA	hypothetical protein		34	3	0.101	-3.31	3.24e-07	4.52e-06
STM14_3365	STM14_3365	STM2789	hypothetical protein		3985	172	0.0431	-4.54	2.81e-23	1.87e-21
STM14_3366	ygaF	STM2790	hypothetical protein	ER	2128	105	0.0495	-4.33	3.05e-11	7.2e-10
STM14_3367	gabD	STM2791	succinate-semialdehyde dehydrogenase I	C	695	46	0.0664	-3.91	2.07e-18	9.71e-17
STM14_3368	gabT	STM2792	4-aminobutyrate aminotransferase	E	430	32	0.0745	-3.75	3.58e-19	1.79e-17
STM14_3369	gabP	STM2793	gamma-aminobutyrate transporter	E	191	25	0.13	-2.94	8.22e-12	2.1e-10
STM14_3371	ygaU	STM2795	hypothetical protein	MS	511	2	0.00295	-8.4	7.04e-21	4.03e-19
STM14_3373	yqaE	STM2796	putative transport protein	S	248	3	0.011	-6.51	2.97e-28	2.41e-26
STM14_3383	ygaM	STM2802	hypothetical protein	S	596	4	0.0069	-7.18	2.5e-09	4.64e-08
STM14_3387	nrdH	STM2805	glutaredoxin-like protein	O	47	3	0.0591	-4.08	3.13e-10	6.45e-09
STM14_3388	nrdI	STM2806	ribonucleotide reductase stimulatory protein	F	41	3	0.0732	-3.77	2.07e-09	3.9e-08
STM14_3389	nrdE	STM2807	ribonucleotide-diphosphate reductase subunit alpha	F	82	7	0.0854	-3.55	1.4e-11	3.48e-10
STM14_3390	nrdF	STM2808	ribonucleotide-diphosphate reductase subunit beta	F	22	5	0.216	-2.21	0.000206	0.00168
STM14_3402	luxS	STM2817	S-ribosylhomocysteinase	T	219	21	0.0937	-3.42	5.53e-15	1.84e-13
STM14_3403	gshA	STM2818	glutamate--cysteine ligase	H	134	36	0.266	-1.91	3.91e-06	4.43e-05
STM14_3412	csrA	STM2826	carbon storage regulator	T	835	94	0.112	-3.15	7.52e-16	2.89e-14
STM14_3418	ygaD	STM2830	competence damage-inducible protein A	R	114	52	0.457	-1.13	0.00599	0.0322
STM14_3420	mltB	STM2831	murein hydrolase B	M	35	9	0.254	-1.98	0.000251	0.002
STM14_3429	gutQ	STM2838	D-arabinose 5-phosphate isomerase	MR	35	12	0.343	-1.54	0.00288	0.0172
STM14_3455	fhlA	STM2859	formate hydrogen-lyase transcriptional activator	KOT	77	15	0.195	-2.36	1.52e-07	2.25e-06
STM14_3458	sitA	STM2861	putative periplasmic binding protein, ref 4	P	6742	215	0.0319	-4.97	1.02e-31	1.07e-29
STM14_3459	sitB	STM2862	putative ATP-binding protein, ref 4	VEP	2990	68	0.0228	-5.45	1.21e-35	1.76e-33
STM14_3460	sitC	STM2863	putative permease, ref 4	P	1754	60	0.0341	-4.87	1.34e-29	1.19e-27
STM14_3461	sitD	STM2864	putative permease, ref 4	P	982	30	0.0306	-5.03	6.69e-30	6.07e-28
STM14_3505	STM14_3505	STM2904	putative ABC-type transporter	ES	67	26	0.383	-1.39	0.00833	0.0419
STM14_3506	STM14_3506	STM2905	putative acetyltransferase	KR	82	26	0.317	-1.66	8.83e-05	0.000777
STM14_3526	rpoS	STM2924	RNA polymerase sigma factor RpoS	K	9186	342	0.0373	-4.75	1.45e-30	1.36e-28
STM14_3538	cysN	STM2934	sulfate adenylyltransferase subunit 1	JP	36	10	0.282	-1.82	0.00145	0.00944
STM14_3539	cysD	STM2935	sulfate adenylyltransferase subunit 2	EH	20	1	0.061	-4.04	7.92e-07	1.02e-05
STM14_3553	cysJ	STM2948	sulfite reductase subunit alpha	CP	12	1	0.0661	-3.92	0.000114	0.000987
STM14_3556	ygcF	STM2951	hypothetical protein	O	299	115	0.387	-1.37	0.000308	0.0024
STM14_3557	eno	STM2952	phosphopyruvate hydratase	G	4787	377	0.0787	-3.67	2.01e-12	5.52e-11
STM14_3558	pyrG	STM2953	CTP synthetase	F	997	200	0.201	-2.31	2.04e-09	3.85e-08
STM14_3567	STM14_3567	STM2959	putative glycerate kinase 2	G	99	20	0.201	-2.32	1.53e-07	2.26e-06
STM14_3597	ygdI	STM2983	putative lipoprotein		1871	23	0.0123	-6.35	1.11e-42	3.07e-40
STM14_3671	idi	STM3039	isopentenyl-diphosphate delta-isomerase	LR	299	119	0.398	-1.33	0.000636	0.00452
STM14_3681	ygfZ	STM3048	putative global regulator	ER	121	56	0.464	-1.11	0.00437	0.0245
STM14_3682	yqfA	STM3049	putative hemolysin	R	280	118	0.42	-1.25	0.00137	0.00898
STM14_3687	gcvP	STM3053	glycine dehydrogenase	E	70	18	0.26	-1.94	4.61e-05	0.000432
STM14_3688	gcvH	STM3054	glycine cleavage system protein H	EI	28	7	0.261	-1.94	0.00102	0.00689
STM14_3689	gcvT	STM3055	glycine cleavage system aminomethyltransferase T	E	29	9	0.3	-1.74	0.00223	0.0137
STM14_3697	ygfE	STM3060	Z-ring-associated protein	S	8152	2220	0.272	-1.88	0.00031	0.00241
STM14_3705	yggE	STM3065	hypothetical protein	S	649	166	0.256	-1.97	2.27e-07	3.23e-06
STM14_3708	fba	STM3068	fructose-bisphosphate aldolase	G	963	218	0.226	-2.15	2.55e-08	4.19e-07
STM14_3709	pgk	STM3069	phosphoglycerate kinase	G	1403	309	0.22	-2.18	8.13e-09	1.42e-07
STM14_3719	yggG	STM3077	putative Zn-dependent protease	O	160	39	0.243	-2.04	6.92e-07	8.94e-06
STM14_3720	speB	STM3078	agmatinase	E	487	33	0.067	-3.9	1.05e-06	1.3e-05
STM14_3729	speA	STM3086	arginine decarboxylase	E	556	90	0.161	-2.63	2.47e-11	5.93e-10
STM14_3735	galP	STM3091	galactose/proton symporter	R	141	11	0.0759	-3.72	4.01e-15	1.35e-13
STM14_3752	yggN	STM3107	hypothetical protein		191	32	0.168	-2.58	6.84e-10	1.38e-08
STM14_3754	trmB	STM3109	tRNA (guanine-N(7))-methyltransferase	R	66	21	0.319	-1.65	0.000182	0.00151
STM14_3791	STM14_3791	STM3134	putative permease	EGPR	126	26	0.209	-2.26	2.81e-06	3.29e-05
STM14_3795	STM14_3795	STM3135	mannonate dehydratase	G	690	167	0.243	-2.04	2.19e-05	0.000221
STM14_3796	STM14_3796	STM3136	putative D-mannonate oxidoreductase	G	160	54	0.338	-1.56	0.00043	0.00325
STM14_3804	yghU	STM3140	putative glutathione S-transferase YghU	O	115	26	0.226	-2.14	4.88e-07	6.48e-06
STM14_3823	yghA	STM3157	oxidoreductase	IQR	716	1	0.00159	-9.3	4.11e-50	1.97e-47
STM14_3824	exbD	STM3158	biopolymer transport protein ExbD	UG	507	223	0.439	-1.19	0.00242	0.0148
STM14_3825	exbB	STM3159	biopolymer transport protein ExbB	U	762	312	0.41	-1.29	0.000958	0.00653
STM14_3832	dkgA	STM3165	2,5-diketo-D-gluconate reductase A	R	807	25	0.0311	-5.01	1.46e-29	1.28e-27
STM14_3861	ygiB	STM3187	hypothetical protein		1014	194	0.191	-2.39	4.26e-10	8.62e-09
STM14_3862	ygiC	STM3188	putative glutathionylspermidine synthase	E	674	182	0.27	-1.89	4.6e-07	6.14e-06
STM14_3869	ribB	STM3195	3,4-dihydroxy-2-butanone 4-phosphate synthase	H	200	55	0.273	-1.88	3.38e-06	3.9e-05
STM14_3870	yqiC	STM3196	putative cytoplasmic protein	S	47	10	0.211	-2.24	1.64e-05	0.000171
STM14_3880	cca	STM3204	multifunctional tRNA nucleotidyl transferase/2'3'-cyclic phosphodiesterase/2'nucleotidase/phosphatase	J	297	54	0.182	-2.46	1.55e-09	2.96e-08
STM14_3887	dnaG	STM3210	DNA primase	L	299	118	0.396	-1.34	0.000591	0.00427
STM14_3889	mug	STM3212	G/U mismatch-specific DNA glycosylase	L	201	53	0.262	-1.93	1.88e-06	2.26e-05
STM14_3896	oat	STM3218	putrescine--2-oxoglutarate aminotransferase PatA	E	6006	35	0.00587	-7.41	9.41e-55	6.19e-52
STM14_3897	STM14_3897	NA	hypothetical protein		12	0	0	-Inf	1.88e-06	2.26e-05
STM14_3910	yqjC	STM3228	hypothetical protein	T	1449	40	0.0277	-5.17	8.07e-33	9.23e-31
STM14_3911	yqjD	STM3229	putative inner membrane protein	S	792	34	0.0423	-4.56	2.8e-26	2.07e-24
STM14_3912	yqjE	STM3230	putative inner membrane protein		944	44	0.047	-4.41	2.89e-17	1.25e-15
STM14_3913	yqjK	STM3231	putative inner membrane protein		141	6	0.0404	-4.63	3.14e-19	1.59e-17
STM14_3915	yqjG	STM3233	putative glutathione S-transferase	O	490	7	0.015	-6.06	5.81e-34	7.28e-32
STM14_3916	yhaH	STM3234	putative inner membrane protein	S	30	8	0.25	-2	0.000789	0.00546
STM14_3950	yraR	STM3268	putative nucleoside-diphosphate-sugar epimerase	MEG	129	9	0.0682	-3.87	2.65e-15	9.19e-14
STM14_3951	yhbO	STM3269	putative intracellular proteinase	FR	759	5	0.00609	-7.36	3.44e-45	1.13e-42
STM14_3958	yhbW	STM3276	hypothetical protein	C	97	18	0.184	-2.44	3.56e-08	5.73e-07
STM14_3973	argG	STM3290	argininosuccinate synthase	E	74	28	0.375	-1.41	0.000722	0.00508
STM14_3984	greA	STM3299	transcription elongation factor GreA	K	141	52	0.369	-1.44	0.000642	0.00456
STM14_3988	obgE	STM3301	GTPase ObgE	PR	429	113	0.264	-1.92	5.73e-07	7.56e-06
STM14_3992	ispB	STM3305	octaprenyl diphosphate synthase	H	136	51	0.376	-1.41	0.000416	0.00315
STM14_3997	yrbB	STM3309	hypothetical protein	T	98	35	0.355	-1.5	0.00051	0.00377
STM14_3998	yrbC	STM3310	putative transport protein	Q	292	85	0.29	-1.79	5.96e-06	6.55e-05
STM14_3999	yrbD	STM3311	putative transport protein	Q	210	58	0.278	-1.85	3.41e-06	3.92e-05
STM14_4005	yrbK	STM3317	hypothetical protein	S	201	67	0.334	-1.58	5.88e-05	0.000539
STM14_4006	yhbN	STM3318	hypothetical protein	S	96	29	0.304	-1.72	5.81e-05	0.000535
STM14_4007	yhbG	STM3319	putative ABC transporter ATP-binding protein YhbG	EP	222	78	0.352	-1.51	0.0001	0.000871
STM14_4013	yrbL	STM3325	hypothetical protein	KLTR	926	112	0.121	-3.05	3.06e-13	8.84e-12
STM14_4026	yhcH	STM3335	putative cytoplasmic protein	G	50	3	0.0657	-3.93	6.52e-11	1.45e-09
STM14_4027	nanK	STM3336	N-acetylmannosamine kinase	KG	184	6	0.0322	-4.96	5.97e-22	3.61e-20
STM14_4028	nanE	STM3337	N-acetylmannosamine-6-phosphate 2-epimerase	FG	27	10	0.374	-1.42	0.00834	0.0419
STM14_4029	nanT	STM3338	putative sialic acid transporter	EGP	50	15	0.302	-1.73	0.00088	0.00604
STM14_4030	nanA	STM3339	N-acetylneuraminate lyase	ME	36	9	0.262	-1.94	0.000139	0.00119
STM14_4057	yhcO	STM3363	putative cytoplasmic protein	K	121	2	0.0139	-6.17	6.61e-23	4.24e-21
STM14_4062	tldD	STM3368	protease TldD	R	354	78	0.222	-2.17	3.49e-08	5.65e-07
STM14_4066	mreD	STM3372	rod shape-determining protein MreD	M	170	12	0.0732	-3.77	1.62e-15	5.76e-14
STM14_4072	STM14_4072	STM3377	putative sulfite oxidase subunit YedY	R	94	21	0.219	-2.19	1.29e-06	1.58e-05
STM14_4086	STM14_4086	STM3388	putative signal transduction protein, c-diGMP metabolism (ref2)	T	18	5	0.292	-1.78	0.00499	0.0274
STM14_4102	yrdA	STM3399	putative ferripyochelin-binding protein	R	67	19	0.276	-1.85	3.99e-05	0.000382
STM14_4107	smg	STM3404	hypothetical protein	S	655	256	0.391	-1.35	0.00032	0.00248
STM14_4108	smf	STM3405	hypothetical protein	LU	432	204	0.473	-1.08	0.00347	0.02
STM14_4109	def	STM3406	peptide deformylase	J	1091	370	0.339	-1.56	2.92e-05	0.000287
STM14_4110	fmt	STM3407	methionyl-tRNA formyltransferase	JF	519	127	0.245	-2.03	1.42e-07	2.12e-06
STM14_4112	trkA	STM3409	potassium transporter peripheral membrane protein	P	65	12	0.181	-2.47	2.48e-07	3.52e-06
STM14_4113	mscL	STM3410	large-conductance mechanosensitive channel	M	117	18	0.15	-2.74	9.64e-10	1.9e-08
STM14_4135	rpmC	STM3432	50S ribosomal protein L29	J	123	56	0.455	-1.13	0.00398	0.0225
STM14_4137	rpsC	STM3434	30S ribosomal protein S3	J	109	51	0.464	-1.11	0.0091	0.0452
STM14_4146	bfr	STM3443	bacterioferritin, iron storage and detoxification protein	P	301	106	0.353	-1.5	0.000221	0.00179
STM14_4150	fusA	STM3446	elongation factor G	J	1174	494	0.421	-1.25	0.00383	0.0217
STM14_4151	rpsG	STM3447	30S ribosomal protein S7	J	370	121	0.326	-1.62	0.000608	0.00436
STM14_4152	rpsL	STM3448	30S ribosomal protein S12	J	56	17	0.31	-1.69	0.00028	0.00221
STM14_4153	yheL	STM3449	tRNA 2-thiouridine synthesizing protein B	P	42	6	0.132	-2.93	8.46e-08	1.29e-06
STM14_4177	fic	STM3470	cell filamentation protein Fic	D	444	4	0.00918	-6.77	1.94e-36	3.01e-34
STM14_4178	yhfG	STM3471	hypothetical protein		67	1	0.0115	-6.44	4.49e-12	1.19e-10
STM14_4193	trpS	STM3481	tryptophanyl-tRNA synthetase	J	88	37	0.417	-1.26	0.0027	0.0162
STM14_4200	hofQ	STM3488	outer membrane porin HofQ	NU	20	5	0.273	-1.87	0.00392	0.0222
STM14_4217	ompR	STM3502	osmolarity response regulator	KT	138	55	0.401	-1.32	0.0012	0.00799
STM14_4231	malQ	STM3513	4-alpha-glucanotransferase	G	145	18	0.127	-2.98	1.41e-11	3.48e-10
STM14_4232	malP	STM3514	maltodextrin phosphorylase	G	88	26	0.297	-1.75	6.11e-05	0.000559
STM14_4236	STM14_4236	STM3517	putative DNA-damage-inducibile protein	L	183	77	0.419	-1.25	0.00216	0.0134
STM14_4246	glpD	STM3526	glycerol-3-phosphate dehydrogenase	CR	78	12	0.148	-2.76	2.05e-08	3.42e-07
STM14_4254	glgP	STM3534	glycogen phosphorylase	G	609	189	0.311	-1.68	8.35e-06	8.97e-05
STM14_4255	glgA	STM3535	glycogen synthase	MG	307	66	0.215	-2.22	3.18e-08	5.16e-07
STM14_4256	glgC	STM3536	glucose-1-phosphate adenylyltransferase	M	218	34	0.154	-2.7	1.54e-10	3.34e-09
STM14_4257	glgX	STM3537	glycogen debranching protein	G	363	47	0.131	-2.93	1.01e-12	2.85e-11
STM14_4258	glgB	STM3538	glycogen branching protein	G	836	91	0.109	-3.2	1.45e-15	5.28e-14
STM14_4267	yhhW	STM3544	putative cytoplasmic protein	R	140	23	0.165	-2.6	3.12e-09	5.71e-08
STM14_4276	ggt	STM3551	gamma-glutamyltranspeptidase periplasmic precursor	E	385	18	0.0474	-4.4	5.53e-23	3.64e-21
STM14_4278	yhhA	STM3552	hypothetical protein		174	19	0.106	-3.23	1.26e-06	1.56e-05
STM14_4282	ugpA	STM3556	glycerol-3-phosphate transporter permease	EG	20	2	0.0915	-3.45	6.17e-06	6.77e-05
STM14_4283	ugpB	STM3557	glycerol-3-phosphate transporter periplasmic binding protein	G	267	17	0.0654	-3.94	6.63e-19	3.29e-17
STM14_4287	livG	STM3561	leucine/isoleucine/valine transporter ATP-binding subunit	VEP	9	0	0.0516	-4.28	0.000227	0.00183
STM14_4288	livM	STM3562	leucine/isoleucine/valine transporter permease subunit	E	15	2	0.139	-2.85	0.000477	0.00355
STM14_4290	livK	STM3564	high-affinity branched-chain amino acid transporter	E	47	5	0.111	-3.17	1.75e-08	2.95e-07
STM14_4295	rpoH	STM3568	RNA polymerase factor sigma-32	K	450	228	0.506	-0.983	0.00807	0.0409
STM14_4303	yhhN	STM3575	putative inner membrane protein	S	135	59	0.434	-1.2	0.00303	0.0179
STM14_4305	tcp	STM3577	methyl-accepting transmembrane citrate/phenol chemoreceptor	NT	55	18	0.333	-1.59	0.00508	0.0279
STM14_4310	yhhT	STM3582	putative permease	R	36	2	0.0575	-4.12	8.7e-10	1.73e-08
STM14_4319	uspB	STM3590	universal stress protein B		100	10	0.0961	-3.38	8.39e-11	1.85e-09
STM14_4323	prlC	STM3594	oligopeptidase A	E	426	212	0.497	-1.01	0.00637	0.0338
STM14_4334	treF	STM3603	trehalase	G	179	38	0.211	-2.24	8.12e-08	1.25e-06
STM14_4342	yhjD	STM3608	putative tRNA-processing ribonuclease	S	78	8	0.102	-3.3	2.47e-10	5.17e-09
STM14_4345	yhjG	STM3610	putative inner membrane protein	M	470	6	0.0123	-6.35	3.07e-36	4.62e-34
STM14_4362	yhjS	STM3622	putative cytoplasmic protein		118	53	0.448	-1.16	0.00356	0.0204
STM14_4364	yhjU	STM3624	putative inner membrane protein		91	41	0.452	-1.15	0.0049	0.0271
STM14_4375	dppA	STM3630	dipeptide transport protein	E	924	296	0.32	-1.64	7.09e-06	7.69e-05
STM14_4389	yhjY	STM3641	putative lipase		122	4	0.0349	-4.84	6.93e-19	3.41e-17
STM14_4398	yiaG	STM3648	putative transcriptional regulator	K	1073	6	0.00538	-7.54	2.37e-48	8.91e-46
STM14_4438	aldB	STM3680	aldehyde dehydrogenase B	C	7383	214	0.029	-5.11	4.04e-34	5.18e-32
STM14_4439	STM14_4439	STM3681	putative transcriptional regulator	KG	589	5	0.00818	-6.93	9.32e-40	2.13e-37
STM14_4442	yibF	STM3684	glutathione S-transferase	O	296	31	0.105	-3.25	1.97e-14	6.16e-13
STM14_4446	STM14_4446	STM3688	putative cytoplasmic protein		211	5	0.023	-5.44	4.35e-07	5.82e-06
STM14_4447	yibL	STM3689	hypothetical protein	LD	41	6	0.139	-2.85	6.3e-05	0.000573
STM14_4450	STM14_4450	STM3691	putative inner membrane protein	NTUWS	58	15	0.261	-1.94	2.36e-05	0.000237
STM14_4464	pmgI	STM3704	phosphoglyceromutase	G	68	18	0.26	-1.95	5.47e-05	0.000507
STM14_4483	rfaG	STM3722	glucosyltransferase I	M	44	17	0.378	-1.4	0.00539	0.0294
STM14_4498	yicC	STM3735	hypothetical protein	LS	185	56	0.301	-1.73	1.72e-05	0.000179
STM14_4528	fidL	STM3758	putative inner membrane protein		17	1	0.062	-4.01	6.96e-06	7.57e-05
STM14_4529	marT	STM3759	putative transcriptional regulator	KT	16	2	0.149	-2.75	0.000821	0.00565
STM14_4552	STM14_4552	STM3774	putative inner membrane protein		25	0	0	-Inf	3.8e-10	7.77e-09
STM14_4553	STM14_4553	NA	hypothetical protein		62	0	0.00765	-7.03	5.3e-18	2.34e-16
STM14_4554	STM14_4554	STM3775	putative glycosyl hydrolase	G	64	3	0.0443	-4.5	1.23e-13	3.67e-12
STM14_4556	STM14_4556	STM3777	putative cytoplasmic protein	S	24	6	0.242	-2.05	0.000511	0.00377
STM14_4601	STM14_4601	NA	hypothetical protein		11	0	0.0324	-4.95	3.6e-05	0.000347
STM14_4602	yidQ	STM3810	hypothetical protein	R	106	33	0.307	-1.7	0.000508	0.00376
STM14_4620	dgoA	STM3828	2-oxo-3-deoxygalactonate 6-phosphate aldolase/galactonate dehydratase	MR	93	10	0.108	-3.21	3.11e-11	7.3e-10
STM14_4621	STM14_4621	NA	pseudogene	GH	60	5	0.084	-3.57	1.12e-09	2.19e-08
STM14_4622	dgoK	STM3829	2-oxo-3-deoxygalactonate kinase	G	38	12	0.308	-1.7	0.000795	0.00549
STM14_4623	dgoR	STM3830	galactonate operon transcriptional repressor	K	78	23	0.297	-1.75	8.09e-05	0.000719
STM14_4638	trmE	STM3843	tRNA modification GTPase TrmE	PR	57	2	0.0346	-4.85	1.79e-13	5.25e-12
STM14_4645	yieF	STM3850	putative oxidoreductase	R	55	14	0.263	-1.93	7.24e-05	0.000649
STM14_4677	trkD	STM3880	potassium transport protein Kup	P	81	34	0.415	-1.27	0.00236	0.0145
STM14_4728	yifK	STM3930	putative transport protein YifK	E	110	20	0.181	-2.47	3.7e-08	5.94e-07
STM14_4739	cyaA	STM3939	adenylate cyclase	F	863	381	0.442	-1.18	0.00182	0.0115
STM14_4754	corA	STM3952	magnesium/nickel/cobalt transporter CorA	P	93	13	0.135	-2.89	8.11e-10	1.63e-08
STM14_4761	recQ	STM3958	ATP-dependent DNA helicase RecQ	LR	168	31	0.186	-2.43	1.39e-08	2.39e-07
STM14_4767	metR	STM3964	metE/metH regulator	K	35	11	0.308	-1.7	0.000346	0.00267
STM14_4792	trkH	STM3986	potassium transporter	P	115	42	0.366	-1.45	0.000516	0.00379
STM14_4809	polA	STM3999	DNA polymerase I	L	532	268	0.504	-0.989	0.00685	0.0358
STM14_4813	STM14_4813	STM4002	putative cytoplasmic protein		19260	5291	0.275	-1.86	4.18e-07	5.62e-06
STM14_4814	yihI	STM4003	hypothetical protein	OS	393	111	0.283	-1.82	1.36e-06	1.67e-05
STM14_4817	glnG	STM4005	nitrogen regulation protein NR(I)	KOT	72	18	0.257	-1.96	2.52e-05	0.000251
STM14_4818	glnL	STM4006	nitrogen regulation protein NR(II)	T	50	12	0.235	-2.09	0.00012	0.00104
STM14_4885	pfkA	STM4062	6-phosphofructokinase	G	583	95	0.163	-2.62	2.65e-11	6.32e-10
STM14_4897	ydeW	STM4073	putative transcriptional repressor	K	21	6	0.312	-1.68	0.00468	0.0261
STM14_4899	ego	STM4074	putative ABC-type aldose transport system ATPase component	VEP	77	1	0.0176	-5.83	3.6e-18	1.63e-16
STM14_4900	ydeY	STM4075	putative sugar transport protein	E	47	3	0.0703	-3.83	8.39e-10	1.68e-08
STM14_4901	ydeZ	STM4076	putative sugar transport protein	GR	35	9	0.253	-1.98	0.000139	0.00119
STM14_4902	yneA	STM4077	putative sugar transport protein	G	44	3	0.0588	-4.09	1.75e-10	3.74e-09
STM14_4903	yneB	STM4078	aldolase	G	67	10	0.154	-2.7	3.73e-08	5.96e-07
STM14_4905	STM14_4905	STM4080	ribulose-phosphate 3-epimerase	G	38	9	0.237	-2.08	6.72e-05	0.000608
STM14_4906	tpiA	STM4081	triosephosphate isomerase	G	541	226	0.417	-1.26	0.00119	0.00791
STM14_4920	hslV	STM4092	ATP-dependent protease peptidase subunit	O	171	69	0.401	-1.32	0.000523	0.00383
STM14_4927	metJ	STM4099	transcriptional repressor protein MetJ	KE	83	26	0.309	-1.69	8.85e-05	0.000778
STM14_4929	metL	STM4101	bifunctional aspartate kinase II/homoserine dehydrogenase II	E	86	24	0.281	-1.83	4.95e-05	0.000462
STM14_4935	metF	STM4105	5,10-methylenetetrahydrofolate reductase	E	64	4	0.0625	-4	2.96e-12	8.08e-11
STM14_4941	ptsA	STM4110	PEP-protein phosphotransferase	TG	53	17	0.322	-1.63	0.000309	0.00241
STM14_4945	frwB	STM4113	putative fructose-like phosphotransferase EIIB subunit 2	G	7	1	0.168	-2.57	0.00861	0.0431
STM14_4946	pflD	STM4114	putative formate acetyltransferase 2	C	132	22	0.164	-2.6	2.72e-09	5.04e-08
STM14_4947	pflC	STM4115	pyruvate formate lyase II activase	O	45	13	0.28	-1.84	0.000579	0.00421
STM14_4956	argC	STM4121	N-acetyl-gamma-glutamyl-phosphate reductase	E	97	48	0.495	-1.01	0.00808	0.0409
STM14_4984	secE	STM4147	preprotein translocase subunit SecE	U	287	116	0.403	-1.31	0.000757	0.00526
STM14_4985	nusG	STM4148	transcription antitermination protein NusG	K	158	60	0.378	-1.4	0.000619	0.00442
STM14_5007	nudC	STM4166	NADH pyrophosphatase	LR	59	13	0.226	-2.14	5.51e-06	6.08e-05
STM14_5009	nfi	STM4168	endonuclease V	L	130	26	0.2	-2.32	1.12e-07	1.7e-06
STM14_5027	yjaB	STM4181	hypothetical protein	KR	138	38	0.273	-1.87	1.88e-06	2.26e-05
STM14_5036	yjbB	STM4189	putative transport protein	PR	201	51	0.256	-1.97	1.46e-06	1.78e-05
STM14_5075	pgi	STM4221	glucose-6-phosphate isomerase	G	199	75	0.375	-1.41	0.000462	0.00345
STM14_5090	ubiC	STM4233	chorismate pyruvate lyase	H	468	155	0.331	-1.6	2.69e-05	0.000267
STM14_5091	ubiA	STM4234	4-hydroxybenzoate octaprenyltransferase	O	626	123	0.197	-2.35	2.35e-09	4.39e-08
STM14_5096	STM14_5096	STM4239	putative cytoplasmic protein		1830	2	0.000944	-10	3.23e-62	5.66e-59
STM14_5097	yjbJ	STM4240	putative stress-response protein	S	8161	25	0.00303	-8.37	4.81e-64	1.27e-60
STM14_5100	yjbN	STM4243	tRNA-dihydrouridine synthase A	J	49	19	0.384	-1.38	0.00487	0.027
STM14_5103	qor	STM4245	quinone oxidoreductase	CER	279	28	0.101	-3.3	1.41e-14	4.48e-13
STM14_5108	yjbQ	STM4250	putative cytoplasmic protein	S	72	23	0.325	-1.62	0.000176	0.00146
STM14_5109	yjbR	STM4251	putative cytoplasmic protein	S	93	28	0.298	-1.75	0.000152	0.00129
STM14_5129	STM14_5129	NA	hypothetical protein		9767	21	0.00219	-8.84	4.47e-48	1.57e-45
STM14_5130	STM14_5130	STM4267	putative glutathione S-transferase	O	60	3	0.046	-4.44	6.15e-13	1.75e-11
STM14_5133	yjcD	STM4268	hypothetical protein	EFGPR	37	6	0.157	-2.67	0.000735	0.00515
STM14_5136	STM14_5136	STM4270	putative transcriptional regulator	K	51	14	0.273	-1.87	0.000189	0.00156
STM14_5141	acs	STM4275	acetyl-CoA synthetase	IQ	2521	626	0.248	-2.01	6.69e-08	1.04e-06
STM14_5157	phnO	STM4287	aminoalkylphosphonic acid N-acetyltransferase	KR	19	6	0.339	-1.56	0.00797	0.0404
STM14_5158	phnB	STM4288	hypothetical protein	S	174	1	0.00592	-7.4	2.8e-29	2.34e-27
STM14_5161	proP	STM4290	proline/glycine betaine transporter	EGPR	300	21	0.069	-3.86	1.38e-18	6.62e-17
STM14_5188	STM14_5188	STM4315	putative DNA-binding protein	K	10	2	0.159	-2.65	0.00184	0.0117
STM14_5198	yjdC	STM4322	putative transcriptional regulator	K	115	27	0.236	-2.08	7.29e-05	0.000653
STM14_5202	aspA	STM4326	aspartate ammonia-lyase	CE	2769	1187	0.429	-1.22	0.00123	0.00811
STM14_5205	yjeH	STM4328	inner membrane protein YjeH	E	56	23	0.417	-1.26	0.00736	0.0379
STM14_5216	ecnB	STM4336	entericidin B membrane lipoprotein	S	3219	12	0.00378	-8.05	1.45e-57	1.27e-54
STM14_5219	blc	STM4339	outer membrane lipoprotein Blc	M	232	2	0.0095	-6.72	6.38e-31	6.33e-29
STM14_5237	yjeF	STM4356	hypothetical protein	GS	212	45	0.213	-2.23	7.41e-08	1.14e-06
STM14_5250	vacB	STM4368	exoribonuclease R	JK	905	261	0.288	-1.79	1.91e-06	2.29e-05
STM14_5251	yjfH	STM4369	23S rRNA (guanosine-2'-O-)-methyltransferase	J	100	34	0.337	-1.57	0.00567	0.0307
STM14_5259	aidB	STM4377	isovaleryl CoA dehydrogenase	I	421	10	0.0249	-5.33	2.67e-29	2.27e-27
STM14_5260	yjfN	STM4378	putative inner membrane protein		830	158	0.19	-2.4	1.65e-08	2.8e-07
STM14_5261	yjfO	STM4379	putative lipoprotein		957	169	0.177	-2.5	0.000305	0.00238
STM14_5280	ytfB	STM4396	putative cell envelope opacity-associated protein A	M	304	52	0.171	-2.55	3.01e-10	6.24e-09
STM14_5286	ytfH	STM4402	putative transcriptional regulator	K	11	2	0.175	-2.52	0.00434	0.0243
STM14_5289	cysQ	STM4404	adenosine 3'-phosphate 5'-phosphosulfate 3'(2'),5'-bisphosphate nucleotidase	G	304	65	0.215	-2.21	1.77e-08	2.98e-07
STM14_5290	ytfJ	STM4405	putative transcriptional regulator	R	51	19	0.375	-1.41	0.00198	0.0124
STM14_5292	ytfK	STM4406	putative cytoplasmic protein		4683	277	0.0592	-4.08	6.07e-24	4.2e-22
STM14_5328	yjgA	STM4437	hypothetical protein	S	163	23	0.14	-2.84	2.65e-11	6.32e-10
STM14_5329	pmbA	STM4438	peptidase PmbA	R	304	83	0.274	-1.87	1.69e-06	2.04e-05
STM14_5332	STM14_5332	STM4441	putative cytoplasmic protein		10	2	0.158	-2.66	0.00365	0.0209
STM14_5336	STM14_5336	STM4445	dihydroorotase	EG	22	5	0.21	-2.25	0.000585	0.00423
STM14_5337	STM14_5337	STM4446	putative selenocysteine synthase	E	15	3	0.23	-2.12	0.00397	0.0224
STM14_5338	STM14_5338	STM4447	4-hydroxy-2-oxoglutarate aldolase	G	24	7	0.281	-1.83	0.00134	0.00878
STM14_5343	nrdD	STM4452	anaerobic ribonucleoside triphosphate reductase	F	26	5	0.201	-2.31	9.82e-05	0.000857
STM14_5365	yjgD	STM4470	hypothetical protein		256	96	0.374	-1.42	0.000244	0.00195
STM14_5373	pepA	STM4477	leucyl aminopeptidase	E	365	112	0.307	-1.7	7.76e-06	8.36e-05
STM14_5383	yjgB	STM4486	putative alcohol dehydrogenase	ER	489	3	0.00714	-7.13	7.87e-40	1.88e-37
STM14_5411	uxuR	STM4507	DNA-binding transcriptional repressor UxuR	K	513	175	0.34	-1.55	3.27e-05	0.000318
STM14_5424	yjiN	STM4516	putative inner membrane protein	S	162	4	0.0217	-5.53	1.72e-12	4.76e-11
STM14_5430	STM14_5430	STM4519	putative NAD-dependent aldehyde dehydrogenase	C	2070	6	0.00297	-8.4	2.37e-57	1.79e-54
STM14_5441	STM14_5441	STM4528	putative inner membrane protein	S	59	27	0.459	-1.12	0.0068	0.0356
STM14_5456	mdoB	STM4541	phosphoglycerol transferase I	M	608	274	0.451	-1.15	0.00327	0.019
STM14_5469	STM14_5469	STM4552	putative inner membrane prot		1539	38	0.0245	-5.35	1.92e-33	2.29e-31
STM14_5479	STM14_5479	NA	hypothetical protein		137	1	0.00563	-7.47	0.00016	0.00134
STM14_5480	osmY	STM4561	hypothetical protein	R	2396	17	0.0071	-7.14	2.2e-49	9.63e-47
STM14_5481	STM14_5481	STM4562	hypothetical protein	EGPR	419	3	0.00832	-6.91	6.74e-38	1.27e-35
STM14_5482	yjjU	STM4563	putative phosphoesterase	R	24	8	0.324	-1.63	0.00708	0.0369
STM14_5489	deoB	STM4569	phosphopentomutase	G	3078	632	0.205	-2.28	1.24e-09	2.39e-08
STM14_5490	deoD	STM4570	purine nucleoside phosphorylase	F	237	61	0.257	-1.96	2.02e-06	2.42e-05
STM14_5491	STM14_5491	STM4571	putative outer membrane protein		160	37	0.23	-2.12	0.0038	0.0216
STM14_5501	nadR	STM4580	nicotinamide-nucleotide adenylyltransferase	KH	154	55	0.358	-1.48	0.000154	0.0013
STM14_5502	yjjK	STM4581	putative ABC transporter ATP-binding protein	VEPR	698	357	0.511	-0.969	0.00747	0.0384
STM14_5503	slt	STM4582	lytic murein transglycosylase	M	113	38	0.336	-1.57	0.000129	0.0011
STM14_5506	gpmB	STM4585	phosphoglycerate mutase	G	65	21	0.33	-1.6	0.000521	0.00382
STM14_5511	creD	STM4590	hypothetical protein	V	18	5	0.296	-1.76	0.00885	0.0441
STM14_5519	arcA	STM4598	two-component response regulator	KT	815	217	0.267	-1.91	3.63e-07	5e-06
STM14_5555	STM14_5555	NA	diguanylate cyclase, c-diGMP metabolism	T	28	11	0.392	-1.35	0.00546	0.0297
STM14_5563	spvA	NA	outer membrane protein		181	4	0.0219	-5.51	1.3e-07	1.95e-06
STM14_928	slrP	STM0800	hypothetical protein	S	83	38	0.452	-1.15	0.00602	0.0323
STM14_935	ybhL	STM0807	putative permease	R	932	183	0.197	-2.34	1.14e-09	2.22e-08
STM14_941	ybhN	STM0811	hypothetical protein	S	62	5	0.0813	-3.62	1.15e-11	2.92e-10
STM14_942	ybhO	STM0812	cardiolipin synthase 2	I	66	2	0.0363	-4.79	1.26e-14	4.06e-13
STM14_943	ybhP	STM0813	putative cytoplasmic protein	R	71	1	0.0144	-6.11	7.07e-18	3.1e-16
STM14_944	ybhQ	STM0814	putative inner membrane protein		346	90	0.261	-1.94	7.95e-07	1.02e-05
STM14_957	ybiI	STM0825	hypothetical protein	T	71	3	0.0481	-4.38	4.71e-12	1.25e-10
STM14_960	ybiO	STM0827	hypothetical protein	M	109	4	0.0409	-4.61	3.72e-17	1.58e-15
STM14_966	dps	STM0831	DNA starvation/stationary phase protection protein Dps	P	755	32	0.0425	-4.56	7.42e-17	3.01e-15
STM14_974	STM14_974	NA	hypothetical protein		660	243	0.368	-1.44	0.000892	0.00611
STM14_977	ybiS	STM0837	hypothetical protein	S	115	28	0.246	-2.03	3.16e-06	3.68e-05
STM14_981	ybiU	STM0841	putative cytoplasmic protein		92	28	0.301	-1.73	4.44e-05	0.000417
STM14_998	bssR	STM0853	biofilm formation regulatory protein		3121	78	0.025	-5.32	2.87e-35	3.97e-33
STM14_999	STM14_999	NA	hypothetical protein		14	0	0.0205	-5.61	0.00189	0.0119

## Sheet: negative regulation  p<0.05 
Dataset S2
Genes up-regulated in the DrpoS mutant compared to the wild-type strain (p<0.05)
Id	Name	Gene	Product	COG	WT	deltarpoS	FC	log2FC	rawp	adjpBH
STM14_0001	thrL	STM0001	thr operon leader peptide		21	60	2.92	1.54	0.00187	0.0118
STM14_0134	leuA	STM0113	2-isopropylmalate synthase	CE	6	22	3.63	1.86	0.00201	0.0125
STM14_0135	leuL	STM0114	leu operon leader peptide		190	472	2.49	1.32	0.00144	0.00941
STM14_0142	fruR	STM0118	DNA-binding transcriptional regulator FruR	K	32	68	2.16	1.11	0.00874	0.0437
STM14_0169	guaC	STM0141	guanosine 5'-monophosphate oxidoreductase	F	27	69	2.55	1.35	0.00166	0.0107
STM14_0185	lpdA	STM0154	dihydrolipoamide dehydrogenase	CR	465	1770	3.8	1.93	2e-07	2.9e-06
STM14_0190	acnB	STM0158	bifunctional aconitate hydratase 2/2-methylisocitrate dehydratase	CE	1190	2917	2.45	1.29	0.000403	0.00307
STM14_0259	pyrH	STM0218	uridylate kinase	EF	10	28	2.79	1.48	0.00347	0.02
STM14_0262	STM14_0262	NA	hypothetical protein		16	47	3.03	1.6	0.000459	0.00344
STM14_0278	tilS	STM0236	tRNA(Ile)-lysidine synthetase	D	13	38	2.88	1.53	0.00254	0.0153
STM14_0375	crl	STM0319	sigma factor-binding protein Crl		153	295	1.93	0.952	0.00837	0.042
STM14_0470	phoB	STM0397	transcriptional regulator PhoB	KT	18	55	3.08	1.63	0.000454	0.00341
STM14_0487	STM14_0487	NA	hypothetical protein		23	80	3.4	1.77	2.5e-05	0.00025
STM14_0489	tsx	STM0413	nucleoside channel	M	14	61	4.26	2.09	4.2e-05	0.000398
STM14_0534	hupB	STM0451	transcriptional regulator HU subunit beta	L	201	1099	5.46	2.45	4.77e-08	7.5e-07
STM14_0553	rpmE2	STM0469	50S ribosomal protein L31	J	22	233	10.8	3.43	2.11e-07	3.02e-06
STM14_0555	ylaC	STM0471	putative inner membrane protein		26	139	5.3	2.41	0.000429	0.00325
STM14_0561	acrR	STM0477	DNA-binding transcriptional repressor AcrR	K	108	253	2.35	1.23	0.00113	0.00757
STM14_0563	aefA	STM0478	potassium efflux protein KefA	LDMNT	47	170	3.58	1.84	4.48e-06	5.03e-05
STM14_0582	ushA	STM0494	bifunctional UDP-sugar hydrolase/5'-nucleotidase periplasmic	F	48	98	2.03	1.02	0.00725	0.0374
STM14_0584	ybaP	STM0496	putative cytoplasmic protein	S	11	25	2.36	1.24	0.00475	0.0264
STM14_0600	sfbA	STM0510	ABC transporter ATP-binding protein	P	4	17	4.49	2.17	0.00104	0.00698
STM14_0635	fimA	STM0543	major type 1 subunit fimbrin (pilin)		0	25	Inf	Inf	8.99e-13	2.54e-11
STM14_0636	fimI	STM0544	fimbrial protein		0	5	Inf	Inf	0.00369	0.0211
STM14_0637	fimC	STM0545	periplasmic chaperone	NU	0	6	Inf	Inf	5.88e-05	0.000539
STM14_0638	fimD	STM0546	outer membrane usher protein	NU	1	20	13.4	3.75	2.01e-07	2.9e-06
STM14_0662	STM14_0662	STM0567	putative DNA repair ATPase	LDS	28	65	2.32	1.22	0.00547	0.0297
STM14_0664	ybdG	STM0569	hypothetical protein	M	14	70	5.02	2.33	4.71e-07	6.28e-06
STM14_0674	nfnB	STM0578	dihydropteridine reductase	C	11	37	3.33	1.74	0.000236	0.00189
STM14_0687	fepE	STM0589	ferric enterobactin transport protein, regulation of LPS chain lenght ref 5		37	90	2.43	1.28	0.00131	0.00861
STM14_0688	fepC	STM0590	iron-enterobactin transporter ATP-binding protein	VEP	1	6	7.37	2.88	0.00411	0.0231
STM14_0760	STM14_0760	STM0652	putative sigma-54 dependent transcriptional regulator	KOT	28	62	2.26	1.17	0.00494	0.0272
STM14_0768	STM14_0768	STM0660	putative cytoplasmic protein		9	48	5.43	2.44	9.83e-07	1.23e-05
STM14_0769	rihA	STM0661	ribonucleoside hydrolase 1	F	30	75	2.51	1.33	0.00234	0.0143
STM14_0801	STM14_0801	NA	hypothetical protein		6	31	4.84	2.28	0.00278	0.0167
STM14_0802	ybfM	STM0687	putative outer membrane protein		11	31	2.77	1.47	0.00376	0.0214
STM14_0803	ybfN	STM0688	putative lipoprotein		11	83	7.55	2.92	1.2e-07	1.81e-06
STM14_0837	STM14_0837	STM0718	putative cytoplasmic protein		1	7	7.44	2.9	0.00516	0.0282
STM14_0849	gltA	STM0730	type II citrate synthase	C	493	979	1.99	0.989	0.00755	0.0387
STM14_0851	sdhC	STM0732	succinate dehydrogenase cytochrome b556 large membrane subunit	C	337	1537	4.57	2.19	4.7e-09	8.44e-08
STM14_0852	sdhD	STM0733	succinate dehydrogenase cytochrome b556 small membrane subunit	C	91	460	5.06	2.34	3.42e-09	6.22e-08
STM14_0853	sdhA	STM0734	succinate dehydrogenase flavoprotein subunit	C	251	1270	5.05	2.34	9.01e-10	1.79e-08
STM14_0854	sdhB	STM0735	succinate dehydrogenase iron-sulfur subunit	C	118	783	6.66	2.74	4.27e-12	1.14e-10
STM14_0855	kgd	STM0736	alpha-ketoglutarate decarboxylase	C	764	3573	4.67	2.22	2.34e-09	4.38e-08
STM14_0856	sucB	STM0737	dihydrolipoamide acetyltransferase	CI	304	1429	4.7	2.23	5.06e-09	9.02e-08
STM14_0857	sucC	STM0738	succinyl-CoA synthetase subunit beta	C	127	808	6.38	2.67	2.46e-11	5.93e-10
STM14_0858	sucD	STM0739	succinyl-CoA synthetase subunit alpha	C	53	420	7.99	3	1.49e-13	4.41e-12
STM14_0859	STM14_0859	NA	hypothetical protein		8	67	8.14	3.03	0.00187	0.0118
STM14_0909	modC	STM0783	molybdate transporter ATP-binding protein	VEP	2	10	5.33	2.41	0.00764	0.039
STM14_0912	ybhC	STM0786	putative pectinesterase	G	16	39	2.49	1.32	0.00308	0.0181
STM14_1021	STM14_1021	STM0870	hypothetical protein	PR	40	97	2.42	1.28	0.00224	0.0138
STM14_1023	grxA	STM0872	glutaredoxin	O	64	241	3.76	1.91	8.72e-07	1.11e-05
STM14_1047	STM14_1047	STM0932	putative nucleoside-diphosphate-sugar epimerase	MG	8	26	3.42	1.77	0.00067	0.00475
STM14_1054	ybjE	STM0938	putative inner membrane protein	PS	7	40	5.85	2.55	5.28e-06	5.85e-05
STM14_1078	cydC	STM0956	cysteine/glutathione ABC transporter membrane/ATP-binding protein	VEP	29	108	3.74	1.9	4.99e-06	5.56e-05
STM14_1079	cydD	STM0957	cysteine/glutathione ABC transporter membrane/ATP-binding protein	VEP	21	86	4.02	2.01	2.13e-06	2.54e-05
STM14_1115	ycaQ	STM0986	putative cytoplasmic protein	S	2	14	8.44	3.08	0.000159	0.00134
STM14_1126	ycbK	STM0996	putative outer membrane protein	S	72	147	2.05	1.03	0.00859	0.043
STM14_1127	ycbL	STM0997	putative metallo-beta-lactamase	R	49	163	3.31	1.73	1.42e-05	0.000149
STM14_1128	aspC	STM0998	aromatic amino acid aminotransferase	E	97	199	2.06	1.04	0.00724	0.0374
STM14_1130	ompF	STM0999	outer membrane protein F	M	64	378	5.91	2.56	7.5e-11	1.66e-09
STM14_1139	pncB	STM1004	nicotinate phosphoribosyltransferase	H	29	96	3.3	1.72	4.15e-05	0.000395
STM14_1140	STM14_1140	STM1005	integrase	L	16	42	2.53	1.34	0.00669	0.0352
STM14_1243	STM14_1243	STM1097	hypothetical protein	R	29	83	2.89	1.53	0.000198	0.00162
STM14_1250	hpaG	STM1101	4-hydroxyphenylacetate catabolism	Q	42	259	6.13	2.62	1.17e-10	2.55e-09
STM14_1251	hpaE	STM1102	4-hydroxyphenylacetate catabolism	C	29	127	4.42	2.15	1.72e-07	2.52e-06
STM14_1252	hpaD	STM1103	4-hydroxyphenylacetate catabolism	S	21	87	4.16	2.06	6.44e-07	8.4e-06
STM14_1253	hpaF	STM1104	4-hydroxyphenylacetate catabolism	E	4	21	5.66	2.5	4.32e-05	0.000407
STM14_1255	hpaH	STM1105	4-hydroxyphenylacetate catabolism	Q	4	23	6.14	2.62	4.15e-05	0.000395
STM14_1256	hpaI	STM1106	4-hydroxyphenylacetate catabolism	FG	5	22	4.11	2.04	8.94e-05	0.000783
STM14_1257	hpaX	STM1107	4-hydroxyphenylacetate catabolism	EGPR	5	30	5.8	2.53	9.89e-06	0.000105
STM14_1285	STM14_1285	STM1127	putative transcriptional regulator	KM	14	33	2.4	1.26	0.00739	0.038
STM14_1332	pyrC	STM1163	dihydroorotase	F	3	14	4.72	2.24	0.00402	0.0227
STM14_1338	mviM	STM1169	putative virulence protein	R	31	69	2.18	1.13	0.00913	0.0453
STM14_1340	mviN	STM1170	putative virulence protein	R	17	50	3.02	1.59	0.000618	0.00442
STM14_1357	rne	STM1185	ribonuclease E	J	101	287	2.84	1.51	7.34e-05	0.000656
STM14_1392	ycfU	STM1217	outer membrane-specific lipoprotein transporter subunit LolC	V	27	64	2.33	1.22	0.00297	0.0176
STM14_1394	ycfW	STM1219	outer membrane-specific lipoprotein transporter subunit LolE	V	9	24	2.73	1.45	0.00724	0.0374
STM14_1395	ycfX	STM1220	N-acetyl-D-glucosamine kinase	KG	24	58	2.44	1.29	0.00395	0.0224
STM14_1396	cobB	STM1221	NAD-dependent deacetylase	K	25	61	2.49	1.32	0.00272	0.0163
STM14_1397	potD	STM1222	spermidine/putrescine ABC transporter substrate-binding protein	EP	12	34	2.8	1.48	0.00205	0.0128
STM14_1402	potB	STM1225	spermidine/putrescine ABC transporter membrane protein	EP	1	9	9.56	3.26	0.00439	0.0246
STM14_1411	ycfC	STM1233	hypothetical protein	R	9	23	2.7	1.43	0.00992	0.0488
STM14_1416	icdA	STM1238	isocitrate dehydrogenase	CE	1043	2405	2.31	1.21	0.00102	0.00691
STM14_1492	msgA	STM1241	macrophage survival protein		19	69	3.65	1.87	5.2e-05	0.000484
STM14_1493	envE	STM1242	putative envelope protein		5	26	4.75	2.25	8.1e-05	0.000719
STM14_1494	STM14_1494	NA	hypothetical protein		1	8	6.48	2.7	0.00345	0.02
STM14_1505	pliC	STM1249	lysozyme inhibitor		1	13	8.58	3.1	0.00648	0.0343
STM14_1509	STM14_1509	STM1251	putative molecular chaperone	O	327	3292	10.1	3.33	0.000181	0.0015
STM14_1527	STM14_1527	STM1266	putative transcriptional regulator	K	5	25	5.02	2.33	2.98e-05	0.000292
STM14_1549	yeaL	STM1280	putative inner membrane protein		1	8	7.44	2.89	0.00653	0.0345
STM14_1568	yeaC	STM1292	putative cytoplasmic protein	S	66	150	2.29	1.2	0.00339	0.0197
STM14_1577	gdhA	STM1299	glutamate dehydrogenase	E	7	26	3.65	1.87	0.000814	0.00561
STM14_1599	celG	STM1317	hypothetical protein	S	37	78	2.09	1.07	0.00826	0.0417
STM14_1616	rfc	STM1332	O-antigen polymerase		6	27	4.34	2.12	0.00028	0.00221
STM14_1627	btuC	STM1340	vtamin B12-transporter permease	P	1	13	8.86	3.15	0.000122	0.00105
STM14_1659	ydiJ	STM1365	putative oxidase	C	29	62	2.17	1.12	0.00829	0.0418
STM14_1661	ydiH	STM1367	putative cytoplasmic protein		47	107	2.25	1.17	0.00362	0.0208
STM14_1680	ttrS	STM1386	sensory histidine kinase	TP	48	117	2.45	1.29	0.000584	0.00423
STM14_1682	orf70	STM1388	hypothetical protein		50	182	3.62	1.86	4.58e-06	5.13e-05
STM14_1686	ssrB	STM1391	transcriptional activator	KT	2	13	8.1	3.02	0.00774	0.0394
STM14_1688	ssaB	STM1393	secreted effector protein		1	10	9.28	3.21	0.00122	0.00807
STM14_1689	ssaC	STM1394	outer membrane secretin precursor	UN	2	25	13	3.7	6.65e-08	1.03e-06
STM14_1691	ssaE	STM1396	secretion system effector		2	8	4.93	2.3	0.00886	0.0441
STM14_1693	STM14_1693	STM1397	secretion system chaperone protein		15	52	3.56	1.83	0.00544	0.0297
STM14_1702	ssaG	STM1406	type III secretion system apparatus protein		1	23	21.7	4.44	1.86e-05	0.00019
STM14_1703	ssaH	STM1407	type III secretion system apparatus protein		2	44	21.1	4.4	1.31e-11	3.28e-10
STM14_1704	ssaI	STM1408	type III secretion system apparatus protein		2	99	40.2	5.33	2.93e-19	1.51e-17
STM14_1705	ssaJ	STM1409	needle complex inner membrane lipoprotein	NU	2	79	38.1	5.25	1.62e-15	5.76e-14
STM14_1706	STM14_1706	STM1410	putative cytoplasmic protein		6	35	5.84	2.55	0.00658	0.0347
STM14_1709	ssaM	STM1413	type III secretion system apparatus protein		4	32	8.68	3.12	9.97e-08	1.52e-06
STM14_1710	ssaV	STM1414	secretion system apparatus protein SsaV	NU	4	36	9.24	3.21	1.21e-08	2.09e-07
STM14_1711	ssaN	STM1415	type III secretion system ATPase	C	10	83	8.13	3.02	5.23e-11	1.18e-09
STM14_1715	ssaR	STM1419	type III secretion system protein	U	4	170	38.4	5.26	6.18e-23	4.02e-21
STM14_1716	ssaS	STM1420	type III secretion system apparatus protein	NU	0	15	36.3	5.18	9.64e-07	1.21e-05
STM14_1717	ssaT	STM1421	type III secretion system apparatus protein	NU	1	13	17.9	4.16	2.26e-05	0.000227
STM14_1720	valW	NA	tRNA-Val		161768	523732	3.24	1.69	0.00265	0.0159
STM14_1728	STM14_1728	NA	hypothetical protein		86	296	3.45	1.79	4.96e-06	5.53e-05
STM14_1729	sodB	STM1431	superoxide dismutase	P	12	73	6.19	2.63	1.81e-08	3.04e-07
STM14_1731	ydhD	STM1433	hypothetical protein	O	207	429	2.07	1.05	0.00695	0.0363
STM14_1742	slyA	STM1444	transcriptional regulator SlyA	K	97	202	2.09	1.06	0.00685	0.0358
STM14_1746	pdxH	STM1448	pyridoxamine 5'-phosphate oxidase	H	7	22	3.43	1.78	0.00492	0.0271
STM14_1748	pdxY	STM1450	pyridoxamine kinase	H	6	22	3.62	1.86	0.000971	0.00659
STM14_1756	STM14_1756	STM1457	electron transport complex protein RnfC	C	4	20	5.25	2.39	0.000275	0.00218
STM14_1758	STM14_1758	STM1459	Na(+)-translocating NADH-quinone reductase subunit E	C	11	29	2.57	1.36	0.00336	0.0195
STM14_1770	fumA	STM1468	fumarase A	C	307	993	3.23	1.69	9.33e-06	9.98e-05
STM14_1771	STM14_1771	STM1468	fumarase A		4	19	5.26	2.39	0.000124	0.00107
STM14_1790	STM14_1790	NA	hypothetical protein		2	25	13.9	3.79	2.19e-08	3.62e-07
STM14_1791	ydgF	STM1482	multidrug efflux system protein MdtJ	EGPR	5	71	13.4	3.74	3.78e-08	6.03e-07
STM14_1792	ydgE	STM1483	multidrug efflux system protein MdtI	P	2	31	19.2	4.27	2.18e-10	4.61e-09
STM14_1799	mlc	STM1488	pts operon transcriptional repressor	KG	25	59	2.32	1.21	0.0054	0.0295
STM14_1802	STM14_1802	STM1491	proline/glycine betaine transport system	VEPR	14	59	4.19	2.07	6.96e-06	7.57e-05
STM14_1803	STM14_1803	STM1492	putative ABC transporter permease	EP	13	49	3.84	1.94	0.000154	0.0013
STM14_1804	STM14_1804	STM1493	putative ABC transporter periplasmic component	M	6	42	7.36	2.88	3.85e-06	4.38e-05
STM14_1805	STM14_1805	STM1494	putative transport system permease component	E	16	139	8.71	3.12	1.9e-05	0.000195
STM14_1814	speG	STM1502	spermidine N1-acetyltransferase	KR	56	119	2.15	1.1	0.00595	0.0321
STM14_1834	ydeE	STM1516	putative MFS-type transporter YdeE	EGPR	18	59	3.31	1.73	0.000279	0.0022
STM14_1845	STM14_1845	STM1527	putative inner membrane protein	S	2	13	5.72	2.52	0.000684	0.00484
STM14_1860	STM14_1860	STM1541	putative regulatory protein	K	11	49	4.57	2.19	2.72e-06	3.2e-05
STM14_1876	STM14_1876	NA	hypothetical protein		3	14	4.85	2.28	0.0013	0.00855
STM14_1894	fdnG	STM1570	formate dehydrogenase-N subunit alpha	C	9	25	2.66	1.41	0.00971	0.0478
STM14_1898	nmpC	STM1572	putative outer membrane porin	M	223	1074	4.81	2.27	1.15e-06	1.43e-05
STM14_1899	STM14_1899	STM1573	putative cytoplasmic protein	S	2	13	7.61	2.93	0.000608	0.00436
STM14_1900	smvA	STM1574	methyl viologen resistance	EGPR	47	99	2.1	1.07	0.00916	0.0454
STM14_1901	STM14_1901	STM1575	putative transcriptional regulator	K	10	32	3.27	1.71	0.000629	0.00448
STM14_1926	ydcZ	STM1591	putative inner membrane protein	S	7	22	2.92	1.55	0.00659	0.0347
STM14_1935	ydcR	STM1598	putative regulatory protein	KE	11	30	2.82	1.5	0.00305	0.0179
STM14_1940	sifB	STM1602	secreted effector protein		1	34	35.6	5.15	4.69e-11	1.07e-09
STM14_1982	STM14_1982	STM1638	putative SAM-dependent methyltransferase	QR	17	115	6.57	2.72	1.7e-10	3.67e-09
STM14_1996	STM14_1996	NA	hypothetical protein		29	138	4.82	2.27	7.39e-06	8.01e-05
STM14_1997	ynaF	STM1652	putative universal stress protein	T	27	169	6.34	2.66	1.78e-07	2.6e-06
STM14_2009	ynaJ	STM1662	putative inner membrane protein		84	216	2.57	1.36	0.000527	0.00386
STM14_2030	tpx	STM1682	thiol peroxidase	O	80	256	3.21	1.68	1.49e-05	0.000156
STM14_2035	ycjX	STM1685	putative ATPase	R	10	27	2.75	1.46	0.00716	0.037
STM14_2047	STM14_2047	STM1697	hypothetical protein, c-diGMP metabolism (ref 3)	T	7	100	13.6	3.76	7.51e-15	2.47e-13
STM14_2060	yciT	STM1704	putative regulatory protein	KG	36	93	2.55	1.35	0.00177	0.0112
STM14_2095	ompW	STM1732	outer membrane protein W	M	13	35	2.61	1.39	0.00597	0.0322
STM14_2102	STM14_2102	NA	hypothetical protein		171	391	2.28	1.19	0.00154	0.00996
STM14_2106	oppF	STM1742	oligopeptide transport protein	VEP	59	203	3.45	1.79	4.35e-06	4.9e-05
STM14_2107	oppD	STM1743	oligopeptide ABC transporter ATP-binding protein	EP	31	127	4.08	2.03	2.22e-07	3.18e-06
STM14_2108	oppC	STM1744	oligopeptide transport protein	PE	31	168	5.42	2.44	4.15e-09	7.48e-08
STM14_2109	oppB	STM1745	oligopeptide transporter permease	EP	11	85	7.82	2.97	2.51e-10	5.21e-09
STM14_2110	oppA	STM1746	oligopeptide transport protein	E	103	615	6	2.58	5.62e-11	1.26e-09
STM14_2121	ychJ	STM1755	hypothetical protein	S	16	53	3.19	1.67	0.000146	0.00124
STM14_2125	rtT	NA	regulatory RNA		23	63	2.74	1.45	0.00955	0.0471
STM14_2146	prfA	STM1776	peptide chain release factor 1	J	17	52	3.04	1.6	0.000198	0.00162
STM14_2159	STM14_2159	STM1785	putative cytoplasmic protein		8	26	3.33	1.73	0.00167	0.0107
STM14_2193	minC	STM1814	septum formation inhibitor	D	67	138	2.05	1.04	0.00658	0.0347
STM14_2195	minE	STM1816	cell division topological specificity factor MinE	D	22	57	2.54	1.34	0.00121	0.00801
STM14_2202	yeaZ	STM1820	putative molecular chaperone	O	64	141	2.21	1.14	0.00284	0.017
STM14_2206	pabB	STM1824	para-aminobenzoate synthase component I	EH	12	42	3.49	1.8	0.000141	0.0012
STM14_2249	STM14_2249	STM1857	putative acetyltransferase	KR	10	33	3.21	1.68	0.000615	0.0044
STM14_2254	STM14_2254	NA	pseudogene		2	15	6.07	2.6	0.000762	0.00529
STM14_2302	znuB	STM1893	high-affinity zinc transporter membrane protein	P	3	17	5.32	2.41	0.00046	0.00344
STM14_2317	yecO	STM1905	putative SAM-dependent methyltransferase	QR	13	35	2.61	1.38	0.00552	0.0299
STM14_2340	flhC	STM1924	flagellar transcriptional activator		21	49	2.3	1.2	0.00632	0.0336
STM14_2341	flhD	STM1925	flagellar transcriptional activator		14	45	3.28	1.71	0.000469	0.0035
STM14_2355	tyrP	STM1937	tyrosine-specific transport protein	EGPR	5	18	3.83	1.94	0.00199	0.0125
STM14_2357	STM14_2357	STM1939	putative glucose-6-phosphate dehydrogenase		6	20	3.05	1.61	0.00935	0.0462
STM14_2359	STM14_2359	STM1941	putative inner membrane protein		8	34	4.45	2.15	2.19e-05	0.000221
STM14_2363	pgsA	STM1945	phosphatidylglycerophosphate synthetase	I	19	66	3.57	1.84	3.88e-05	0.000372
STM14_2403	rcsA	STM1982	colanic acid capsular biosynthesis activation protein A	K	1	19	31	4.95	4.32e-06	4.88e-05
STM14_2406	dsrA	NA	small regulatory RNA DsrA		273	958	3.51	1.81	1.95e-07	2.84e-06
STM14_2428	STM14_2428	STM2137	hypothetical protein		12	314	25.7	4.68	2.6e-07	3.68e-06
STM14_2485	yeeI	STM2001	putative inner membrane protein	S	17	56	3.25	1.7	8.34e-05	0.000737
STM14_2553	phsC	STM2063	thiosulfate reductase cytochrome B subunit; K08354 thiosulfate reductase cytochrome b subunit		4	43	9.53	3.25	4.12e-09	7.46e-08
STM14_2554	phsB	STM2064	thiosulfate reductase electron transport protein	C	4	19	4.25	2.09	0.000376	0.00288
STM14_2555	phsA	STM2065	thiosulfate reductase	C	32	140	4.33	2.11	3.79e-07	5.16e-06
STM14_2576	rfbP	STM2082	undecaprenol-phosphate galactosephosphotransferase/O-antigen transferase	M	23	64	2.73	1.45	0.000956	0.00653
STM14_2606	wcaE	STM2111	glycosyl transferase family protein	M	0	5	15.8	3.98	0.00344	0.0199
STM14_2607	wcaD	STM2112	putative colanic acid biosynthesis protein	P	1	7	6.72	2.75	0.00416	0.0233
STM14_2638	STM14_2638	STM2139	putative inner membrane protein	G	4	24	6.36	2.67	1.05e-05	0.000112
STM14_2688	yohJ	STM2181	hypothetical protein	R	8	24	3.09	1.63	0.00284	0.017
STM14_2693	STM14_2693	STM2186	putative oxidoreductase	ER	3	17	5.32	2.41	0.000352	0.00271
STM14_2694	yeiA	STM2187	dihydropyrimidine dehydrogenase	CF	11	31	2.91	1.54	0.00297	0.0176
STM14_2695	mglC	STM2188	beta-methylgalactoside transporter inner membrane protein	ER	7	22	3.33	1.74	0.00124	0.00817
STM14_2737	spr	STM2214	putative outer membrane lipoprotein	M	10	92	8.93	3.16	4.23e-11	9.77e-10
STM14_2740	yejA	STM2216	putative ABC transporter periplasmic binding protein	E	14	42	3.08	1.62	0.000753	0.00525
STM14_2743	yejF	STM2219	ABC transporter ATP-binding protein	VEP	4	21	5.88	2.56	7.37e-05	0.000657
STM14_2758	oafA	STM2232	O-antigen acetylase	I	14	41	3.02	1.59	0.00206	0.0128
STM14_2769	sspH2	STM2241	hypothetical protein	S	18	65	3.67	1.87	6.51e-05	0.000591
STM14_2792	eco	STM2262	ecotin	R	49	148	3.02	1.6	0.000116	0.00101
STM14_2797	ompC	STM2267	outer membrane porin protein C	M	184	490	2.67	1.41	8.57e-05	0.000757
STM14_2802	rcsC	STM2271	hybrid sensory kinase in two-component regulatory system with RcsB and YojN	T	51	108	2.1	1.07	0.00687	0.0359
STM14_2842	pmrD	STM2304	polymyxin resistance protein B		19	58	2.98	1.58	0.00069	0.00487
STM14_2857	nuoN	STM2316	NADH dehydrogenase subunit N	CP	16	83	5.12	2.36	1.52e-07	2.25e-06
STM14_2858	nuoM	STM2317	NADH dehydrogenase subunit M	CP	22	113	5.12	2.36	1.4e-08	2.39e-07
STM14_2859	nuoL	STM2318	NADH dehydrogenase subunit L	CP	74	298	4.05	2.02	3.96e-07	5.37e-06
STM14_2860	nuoK	STM2319	NADH dehydrogenase subunit K	C	18	56	3.19	1.67	0.0079	0.0401
STM14_2861	nuoJ	STM2320	NADH dehydrogenase subunit J	C	17	62	3.73	1.9	3.26e-05	0.000317
STM14_2862	nuoI	STM2321	NADH dehydrogenase subunit I	C	32	92	2.9	1.54	0.000195	0.0016
STM14_2863	nuoH	STM2322	NADH dehydrogenase subunit H	C	55	145	2.63	1.4	0.000302	0.00236
STM14_2864	nuoG	STM2323	NADH dehydrogenase subunit G	C	193	438	2.27	1.18	0.00149	0.00964
STM14_2865	nuoF	STM2324	NADH dehydrogenase I subunit F	C	178	431	2.42	1.27	0.00058	0.00421
STM14_2866	nuoE	STM2325	NADH dehydrogenase subunit E	C	26	58	2.2	1.14	0.00829	0.0418
STM14_2867	nuoC	STM2326	bifunctional NADH:ubiquinone oxidoreductase subunit C/D	C	227	579	2.54	1.35	0.000232	0.00186
STM14_2868	nuoB	STM2327	NADH dehydrogenase subunit B	C	103	246	2.39	1.26	0.00113	0.00756
STM14_2874	yfbQ	STM2331	aminotransferase AlaT	E	11	33	3.03	1.6	0.000967	0.00659
STM14_2984	cysZ	STM2429	putative sulfate transport protein CysZ	E	5	16	3.28	1.71	0.00771	0.0393
STM14_3035	STM14_3035	STM2475	putative cytoplasmic protein		12	45	3.6	1.85	0.000158	0.00133
STM14_3037	ypfG	STM2476	hypothetical protein		43	120	2.82	1.49	0.000676	0.00479
STM14_3045	yffB	STM2482	hypothetical protein	P	1	11	8.67	3.12	0.000189	0.00156
STM14_3054	bcp	STM2491	thioredoxin-dependent thiol peroxidase	O	23	63	2.71	1.44	0.000547	0.00399
STM14_3060	yfgE	STM2496	DNA replication initiation factor	L	30	74	2.45	1.29	0.00145	0.00942
STM14_3098	ndk	STM2526	nucleoside diphosphate kinase	F	24	69	2.87	1.52	0.000278	0.0022
STM14_3110	sseB	STM2535	enhanced serine sensitivity protein		6	26	4.22	2.08	0.000218	0.00177
STM14_3111	pepB	STM2536	aminopeptidase B	E	47	105	2.25	1.17	0.003	0.0178
STM14_3112	yfhJ	STM2537	hypothetical protein	S	9	43	4.99	2.32	1.42e-06	1.74e-05
STM14_3113	fdx	STM2538	electron carrer protein	C	11	155	13.9	3.8	1.35e-16	5.39e-15
STM14_3114	hscA	STM2539	chaperone protein HscA	O	50	306	6.13	2.62	8.77e-11	1.93e-09
STM14_3115	hscB	STM2540	co-chaperone HscB	O	18	76	4.12	2.04	8.79e-06	9.42e-05
STM14_3121	STM14_3121	STM2545	putative rRNA methylase	J	83	233	2.81	1.49	8.26e-05	0.000732
STM14_3132	hcaT	STM2554	putative 3-phenylpropionic acid transporter	EGPR	6	20	3.46	1.79	0.00644	0.0341
STM14_3305	STM14_3305	STM2742	putative cytoplasmic protein		6	21	3.54	1.82	0.00496	0.0273
STM14_3350	pipB2	STM2780	secreted effector protein	S	29	165	5.67	2.5	1.82e-05	0.000187
STM14_3352	virK	STM2781	virulence protein	S	8	23	2.82	1.5	0.00674	0.0353
STM14_3354	mig-14	STM2782	putative transcriptional activator		8	35	4.09	2.03	6.25e-05	0.000569
STM14_3359	tctE	STM2784	regulatory protein	T	34	104	3.05	1.61	7.06e-05	0.000637
STM14_3360	tctD	STM2785	regulatory protein	KT	77	182	2.37	1.24	0.00103	0.00691
STM14_3361	STM14_3361	STM2786	tricarboxylic transport	S	17	227	13.3	3.73	2.96e-06	3.46e-05
STM14_3362	STM14_3362	STM2787	tricarboxylic transport	U	8	76	9.95	3.31	3.63e-12	9.74e-11
STM14_3363	STM14_3363	STM2788	tricarboxylic transport	S	20	139	6.95	2.8	3.65e-07	5.02e-06
STM14_3377	stpA	STM2799	DNA binding protein	R	59	139	2.37	1.24	0.00715	0.037
STM14_3380	STM14_3380	STM2800	putative inner membrane protein		42	129	3.09	1.63	7.11e-05	0.00064
STM14_3391	proV	STM2809	glycine betaine transporter ATP-binding subunit	VEP	12	95	7.89	2.98	9.33e-11	2.05e-09
STM14_3392	proW	STM2810	glycine betaine transporter membrane protein	EP	5	37	7.73	2.95	2.7e-07	3.8e-06
STM14_3393	proX	STM2811	glycine betaine transporter periplasmic subunit	E	10	32	3.19	1.67	0.000732	0.00513
STM14_3397	emrR	STM2813	transcriptional repressor MprA	K	8	27	3.35	1.74	0.000789	0.00546
STM14_3405	yqaB	STM2820	fructose-1-phosphatase	R	27	105	3.9	1.96	3.99e-06	4.52e-05
STM14_3479	STM14_3479	STM2880	putative cytoplasmic protein		3	16	5.22	2.38	0.00041	0.00312
STM14_3480	iacP	STM2881	acyl carrier protein	IQ	0	5	14.7	3.88	0.00943	0.0465
STM14_3500	STM14_3500	STM2901	putative cytoplasmic protein		3	33	9.49	3.25	2.73e-07	3.84e-06
STM14_3511	mutS	STM2909	DNA mismatch repair protein	L	29	103	3.55	1.83	1.7e-05	0.000177
STM14_3533	ispD	STM2930	2-C-methyl-D-erythritol 4-phosphate cytidylyltransferase	JMI	3	13	4.95	2.31	0.00097	0.00659
STM14_3547	STM14_3547	STM2943	putative cytoplasmic protein		1	9	9.87	3.3	0.00126	0.00833
STM14_3589	fucP	NA	pseudogene	EGPR	3	14	5.04	2.33	0.00111	0.00741
STM14_3609	recB	STM2994	exonuclease V subunit beta	L	21	49	2.32	1.21	0.00751	0.0385
STM14_3633	ygeD	STM3009	hypothetical protein	EGPR	12	30	2.56	1.36	0.00759	0.0388
STM14_3648	STM14_3648	STM3021	putative inner membrane protein	S	8	91	11.2	3.49	2.07e-05	0.00021
STM14_3683	yqfB	STM3050	hypothetical protein	S	5	19	3.53	1.82	0.00609	0.0326
STM14_3698	ygfA	STM3061	putative ligase	H	83	187	2.26	1.17	0.00667	0.0351
STM14_3717	tktA	STM3076	transketolase	CGHI	110	282	2.57	1.36	0.000355	0.00272
STM14_3724	STM14_3724	STM3081	putative malate/L-lactate dehydrogenase	C	2	10	5.89	2.56	0.00601	0.0323
STM14_3725	STM14_3725	STM3082	putative zinc-binding dehydrogenase	ER	3	12	3.88	1.95	0.00933	0.0461
STM14_3726	STM14_3726	STM3083	putative mannitol dehydrogenase	G	5	20	3.9	1.96	0.00248	0.0151
STM14_3771	STM14_3771	STM3122	putative arylsulfatase	P	14	41	2.94	1.55	0.00235	0.0144
STM14_3772	STM14_3772	STM3123	putative arylsulfatase regulator	R	7	58	8.58	3.1	3.48e-10	7.16e-09
STM14_3773	STM14_3773	NA	hypothetical protein		0	5	Inf	Inf	0.000931	0.00637
STM14_3775	STM14_3775	STM3124	putative response regulator	KT	5	66	13.2	3.72	1.87e-12	5.14e-11
STM14_3777	STM14_3777	STM3126	putative amino acid transporter	E	8	37	4.4	2.14	0.00194	0.0122
STM14_3780	STM14_3780	STM3127	putative cytoplasmic protein	R	1	25	28.9	4.85	0.000269	0.00214
STM14_3781	STM14_3781	STM3128	putative oxidoreductase	ER	2	67	31.7	4.99	6.55e-08	1.02e-06
STM14_3782	STM14_3782	STM3129	putative NAD-dependent aldehyde dehydrogenase	C	4	157	36.7	5.2	3.4e-07	4.71e-06
STM14_3813	hybA	STM3149	hydrogenase 2 protein HybA	C	2	12	5.24	2.39	0.00173	0.0111
STM14_3836	STM14_3836	STM3167	putative diadenosine tetraphosphatehydrolase	FGR	29	80	2.77	1.47	0.000383	0.00293
STM14_3841	STM14_3841	STM3169	putative periplasmic dicarboxylate-binding protein	G	36	364	10	3.33	8.94e-16	3.38e-14
STM14_3842	STM14_3842	STM3170	putative inner membrane protein	G	3	34	11.8	3.56	1.64e-08	2.79e-07
STM14_3843	ygiK	STM3171	putative transporter	G	4	50	11.2	3.48	2.29e-10	4.8e-09
STM14_3844	sufI	STM3172	repressor protein for FtsI	Q	37	80	2.18	1.13	0.00382	0.0217
STM14_3845	plsC	STM3173	1-acyl-sn-glycerol-3-phosphate acyltransferase	I	8	24	3.03	1.6	0.00253	0.0153
STM14_3904	STM14_3904	NA	hypothetical protein		29	87	3.03	1.6	0.00838	0.0421
STM14_3976	secG	STM3293	preprotein translocase subunit SecG	U	175	376	2.15	1.11	0.0025	0.0151
STM14_4031	yhcK	STM3340	transcriptional regulator NanR	K	32	82	2.54	1.34	0.00128	0.00842
STM14_4038	yhcM	STM3346	putative ATPase	R	8	31	3.73	1.9	0.000119	0.00103
STM14_4075	STM14_4075	NA	hypothetical protein		3	15	4.3	2.1	0.00471	0.0262
STM14_4076	accB	STM3379	acetyl-CoA carboxylase biotin carboxyl carrier protein subunit	I	32	115	3.62	1.86	6.48e-06	7.09e-05
STM14_4077	accC	STM3380	acetyl-CoA carboxylase biotin carboxylase subunit	I	50	177	3.54	1.82	2.52e-06	2.98e-05
STM14_4155	yheN	STM3451	hypothetical protein	P	4	17	4.08	2.03	0.00304	0.0179
STM14_4156	yheO	STM3452	putative regulatory protein	S	6	23	4.15	2.05	0.00497	0.0273
STM14_4206	nudE	STM3494	ADP-ribose diphosphatase NudE	LR	86	194	2.27	1.18	0.00169	0.0108
STM14_4208	yrfF	STM3495	putative inner membrane protein		50	168	3.39	1.76	1.1e-05	0.000116
STM14_4222	feoB	STM3506	ferrous iron transport protein B	P	28	97	3.47	1.79	2.78e-05	0.000274
STM14_4223	yhgG	STM3507	putative cytoplasmic protein		1	7	5.29	2.4	0.00883	0.0441
STM14_4237	rtcA	STM3518	RNA 3'-terminal-phosphate cyclase	A	4	26	6.3	2.65	1.02e-05	0.000108
STM14_4238	rtcB	STM3519	putative cytoplasmic protein	S	32	104	3.24	1.69	3.35e-05	0.000324
STM14_4239	STM14_4239	STM3521	putative ribonucleoprotein related-protein		75	188	2.51	1.33	0.000506	0.00375
STM14_4314	yhiH	STM3586	putative ABC-type multidrug transport system ATPase component	VEPR	4	24	5.31	2.41	4.28e-05	0.000404
STM14_4315	yhiI	STM3587	hypothetical protein	LM	2	12	7.48	2.9	0.000777	0.00539
STM14_4329	STM14_4329	STM3599	anaerobic C4-dicarboxylate transporter	CGEPR	1	7	7.7	2.95	0.00369	0.0211
STM14_4351	dctA	STM3614	C4-dicarboxylate transporter DctA	C	10	39	3.84	1.94	7.1e-05	0.00064
STM14_4418	bax	STM3663	hypothetical protein	NUR	257	576	2.24	1.16	0.00114	0.00762
STM14_4425	yiaK	STM3668	2,3-diketo-L-gulonate reductase	C	27	170	6.39	2.68	1.03e-10	2.25e-09
STM14_4426	yiaL	STM3669	putative cytoplasmic protein	G	1	33	22	4.46	2.87e-11	6.8e-10
STM14_4427	STM14_4427	STM3670	putative chemotaxis protein		5	54	10.3	3.37	2.08e-08	3.46e-07
STM14_4428	yiaM	STM3671	2,3-diketo-L-gulonate TRAP transporter small permease	G	0	7	Inf	Inf	0.000152	0.00129
STM14_4429	yiaN	STM3672	hypothetical protein	G	0	4	Inf	Inf	0.00101	0.00686
STM14_4431	lyxK	STM3674	L-xylulose kinase	C	0	20	47.9	5.58	1.24e-06	1.53e-05
STM14_4432	sgbH	STM3675	3-keto-L-gulonate-6-phosphate decarboxylase	G	0	10	Inf	Inf	9e-07	1.14e-05
STM14_4433	sgbU	STM3676	putative L-xylulose 5-phosphate 3-epimerase	G	1	7	12.6	3.66	0.00265	0.0159
STM14_4474	rfaL	STM3713	O-antigen ligase	MEGPR	13	34	2.65	1.4	0.00547	0.0297
STM14_4486	kdtA	STM3724	3-deoxy-D-manno-octulosonic-acid transferase	M	23	52	2.26	1.18	0.00813	0.0411
STM14_4494	slmA	STM3732	nucleoid occlusion protein	K	1	7	7.81	2.97	0.00887	0.0442
STM14_4495	pyrE	STM3733	orotate phosphoribosyltransferase	F	8	34	4.45	2.15	2.79e-05	0.000275
STM14_4508	spoU	STM3743	tRNA guanosine-2'-O-methyltransferase	J	10	27	2.79	1.48	0.00654	0.0346
STM14_4510	STM14_4510	STM3745	putative cytoplasmic protein		2	11	4.65	2.22	0.00122	0.00811
STM14_4511	gltS	STM3746	glutamate transport protein	E	12	41	3.31	1.73	0.000194	0.0016
STM14_4599	ibpB	STM3808	heat shock chaperone IbpB	O	29	155	5.37	2.43	0.00712	0.0369
STM14_4600	ibpA	STM3809	heat shock protein IbpA	O	39	170	4.34	2.12	0.00175	0.0112
STM14_4634	rpmH	STM3839	50S ribosomal protein L34	J	27	78	2.86	1.52	0.000347	0.00268
STM14_4656	glmS	STM3861	D-fructose-6-phosphate amidotransferase	M	90	328	3.65	1.87	1.49e-06	1.81e-05
STM14_4660	atpC	STM3864	F0F1 ATP synthase subunit epsilon	C	10	29	3.02	1.59	0.00491	0.0271
STM14_4661	atpD	STM3865	F0F1 ATP synthase subunit beta	C	70	211	3.02	1.59	4.24e-05	0.000401
STM14_4662	atpG	STM3866	F0F1 ATP synthase subunit gamma	C	64	183	2.86	1.51	8.83e-05	0.000777
STM14_4663	atpA	STM3867	F0F1 ATP synthase subunit alpha	C	69	199	2.88	1.52	6.12e-05	0.00056
STM14_4664	atpH	STM3868	F0F1 ATP synthase subunit delta	C	56	141	2.5	1.32	0.000507	0.00376
STM14_4665	atpF	STM3869	F0F1 ATP synthase subunit B	C	68	149	2.2	1.13	0.00247	0.015
STM14_4666	atpE	STM3870	F0F1 ATP synthase subunit C	C	119	244	2.05	1.04	0.00607	0.0325
STM14_4667	atpB	STM3871	F0F1 ATP synthase subunit A	C	104	231	2.22	1.15	0.00205	0.0128
STM14_4668	atpI	STM3872	F0F1 ATP synthase subunit I		19	47	2.48	1.31	0.003	0.0178
STM14_4678	rbsD	STM3881	D-ribose pyranase	G	90	199	2.21	1.14	0.0035	0.0202
STM14_4682	rbsK	STM3885	ribokinase	GH	25	83	3.28	1.72	3.7e-05	0.000355
STM14_4683	rbsR	STM3886	transcriptional repressor RbsR	K	10	28	2.88	1.53	0.001	0.00679
STM14_4693	yifA	STM3897	transcriptional regulator HdfR	K	37	104	2.79	1.48	0.000184	0.00152
STM14_4697	ilvL	STM3900	ilvG operon leader peptide		459	1562	3.4	1.77	0.00617	0.0329
STM14_4722	wecD	STM3924	TDP-fucosamine acetyltransferase	KR	5	22	4.9	2.29	0.000139	0.00119
STM14_4723	wecE	STM3925	TDP-4-oxo-6-deoxy-D-glucose transaminase	ME	10	27	2.69	1.43	0.00282	0.0169
STM14_4724	wzxE	STM3926	O-antigen translocase	R	2	14	6.12	2.61	0.000731	0.00513
STM14_4725	STM14_4725	STM3927	4-alpha-L-fucosyltransferase		0	7	17.9	4.16	0.0011	0.00738
STM14_4820	glnA	STM4007	glutamine synthetase	E	5	31	6.1	2.61	3.19e-06	3.71e-05
STM14_4831	yihP	STM4018	GPH family transport protein	EGPR	0	4	Inf	Inf	0.0034	0.0197
STM14_4850	fdoI	STM4035	formate dehydrogenase-O subunit gamma	C	15	74	4.82	2.27	4.21e-07	5.66e-06
STM14_4851	fdoH	STM4036	formate dehydrogenase-O beta subunit	C	19	271	14	3.81	2.2e-18	1.02e-16
STM14_4852	fdoG	STM4037	formate dehydrogenase alpha subunit	CR	135	1229	9.11	3.19	7.23e-16	2.8e-14
STM14_4910	fpr	STM4084	ferredoxin-NADP reductase	H	126	336	2.66	1.41	0.000196	0.0016
STM14_4922	cytR	STM4094	DNA-binding transcriptional regulator CytR	K	8	26	3.2	1.68	0.000369	0.00283
STM14_4923	priA	STM4095	primosome assembly protein PriA	KL	9	29	3.1	1.63	0.00299	0.0177
STM14_5011	hupA	STM4170	transcriptional regulator HU subunit alpha	L	146	609	4.17	2.06	4.04e-08	6.4e-07
STM14_5012	yjaH	STM4171	putative inner membrane protein		5	21	3.76	1.91	0.00176	0.0112
STM14_5080	yjbA	STM4226	phosphate-starvation-inducible protein PsiE	S	3	11	4.36	2.12	0.0071	0.0369
STM14_5106	tyrB	STM4248	aromatic amino acid aminotransferase	E	13	43	3.4	1.76	0.00016	0.00134
STM14_5107	aphA	STM4249	acid phosphatase/phosphotransferase	R	7	33	5.03	2.33	9.51e-06	0.000101
STM14_5127	soxS	STM4265	DNA-binding transcriptional regulator SoxS	K	7	141	21.1	4.4	7.15e-17	2.92e-15
STM14_5143	nrfA	STM4277	cytochrome c nitrite reductase	P	4	16	4.24	2.08	0.00276	0.0165
STM14_5153	yjcO	STM4284	hypothetical protein	R	11	40	3.58	1.84	0.0011	0.0074
STM14_5167	adiY	STM4295	transcriptional activator	K	1	6	10.1	3.34	0.00253	0.0153
STM14_5206	groES	STM4329	co-chaperonin GroES	O	308	842	2.73	1.45	0.000164	0.00137
STM14_5207	groEL	STM4330	chaperonin GroEL	OE	833	2216	2.66	1.41	0.000201	0.00164
STM14_5228	yjeP	STM4347	hypothetical protein	LDMNT	25	58	2.31	1.21	0.00622	0.0332
STM14_5248	purA	STM4366	adenylosuccinate synthetase	F	277	706	2.55	1.35	0.000244	0.00195
STM14_5287	cpdB	STM4403	bifunctional 2',3'-cyclic nucleotide 2'-phosphodiesterase/3'-nucleotidase periplasmic protein	F	26	62	2.43	1.28	0.00309	0.0181
STM14_5298	ytfP	STM4411	putative cytoplasmic protein	S	62	155	2.51	1.33	0.000606	0.00436
STM14_5314	STM14_5314	STM4423	putative DNA-binding protein	K	1	10	6.81	2.77	0.00173	0.0111
STM14_5353	pyrB	STM4460	hypothetical protein	R	0	10	47.7	5.58	2.62e-05	0.000261
STM14_5393	STM14_5393	STM4496	putative DNA repair ATPase	LDS	71	146	2.07	1.05	0.00599	0.0322
STM14_5417	STM14_5417	STM4510	putative aspartate racemase	M	16	44	2.77	1.47	0.00196	0.0123
STM14_5422	yjiJ	STM4515	putative sugar transporter	EGPR	17	46	2.63	1.4	0.00411	0.0231
STM14_5438	hsdR	STM4526	type I restriction enzyme EcoKI subunit R	KLV	16	43	2.69	1.43	0.00338	0.0196
STM14_5592	finP	NA	putative transglycosylase	M	4	22	5.2	2.38	7.85e-05	0.000699
STM14_930	moaA	STM0802	molybdenum cofactor biosynthesis protein A	HR	7	23	3.57	1.84	0.00153	0.00987
STM14_931	moaB	STM0803	molybdopterin biosynthetic protein B	H	20	51	2.57	1.36	0.00197	0.0124
STM14_962	glnQ	STM0828	glutamine ABC transporter ATP-binding protein	PE	40	131	3.24	1.7	2.06e-05	0.000209
STM14_963	glnP	STM0829	glutamine ABC transporter permease	E	29	96	3.32	1.73	5.78e-05	0.000533
STM14_964	glnH	STM0830	glutamine ABC transporter periplasmic protein	TE	189	667	3.52	1.82	2.14e-06	2.54e-05
STM14_965	STM14_965	NA	hypothetical protein		1	9	9.22	3.2	0.00882	0.0441
STM14_975	STM14_975	STM0835	manganese transport regulator MntR	K	19	46	2.39	1.26	0.00629	0.0335
STM14_991	yliA	STM0848	glutathione transporter ATP-binding protein	VEP	6	20	3.57	1.84	0.00115	0.00764

## Sheet: COG categories
Dataset S2
INFORMATION STORAGE AND PROCESSING
	A RNA processing and modification
	J Translation, ribosomal structure and biogenesis
	K Transcription
	L Replication, recombination and repair
CELLULAR PROCESSES AND SIGNALING
	D Cell cycle control, cell division, chromosome partitioning
	M Cell wall/membrane/envelope biogenesis
	N Cell motility
	O Posttranslational modification, protein turnover, chaperones 2
	T Signal transduction mechanisms
	U Intracellular trafficking, secretion, and vesicular transport
	V Defense mechanisms
	W Extracellular structures
METABOLISM
	C Energy production and conversion
	E Amino acid transport and metabolism
	F Nucleotide transport and metabolism
	G Carbohydrate transport and metabolism
	H Coenzyme transport and metabolism
	I Lipid transport and metabolism
	P Inorganic ion transport and metabolism
	Q Secondary metabolites biosynthesis, transport and catabolism
POORLY CHARACTERIZED
	R General function prediction only
	S Function unknown

## Sheet: references
Dataset S2
References
1	Latasa C et al. (2005) BapA, a large secreted protein required for biofilm formation and host colonization of Salmonella enterica serovar Enteritidis Mol Microbiol 58:1322-1339.
2	Römling U, Galperin MY, Gomelsky M (2013) Cyclic di-GMP:the first 25 years of a universal bacterial second messager. Microbiol Mol Biol Rev 77:1-52
3	Jonas K et al. (2010) Complex regulatory network encompassing the Csr, c-di-GMP and motility systems of Salmonella Typhimurium. Environ Microbiol 12: 524-540.
4	Kehres DG, Janakiraman A, Slauch JM, Maguire ME (2002) SitABCD is the alkaline Mn2+ transporter of Salmonella enterica serovar Typhimurium. J Bacteriol 184:3159-3166.
5	Murray GL, Attridge SR, Morona R (2003) Regulation of Salmonella typhimurium lipopolysaccharide O antigen chain lenght is required for virulence: identification of FepE as a second Wzz. Mol Microbiol 47: 1395-1406.
6	Oguri T, Schneider B, Reitzer L (2012) Cysteine Catabolism and Cysteine Desulfhydrase (CdsH/STM0458) in Salmonella enterica Serovar Typhimurium. J Bacteriol 194:4366-4376.
